# Supplementary material for: Structural insights into human brachyury DNA recognition and discovery of progressible binders for cancer therapy
Source: Nat Commun. 2025 Feb 14;16:1596. doi: 10.1038/s41467-025-56213-1 (PMC11828899; doi:10.1038/s41467-025-56213-1)
Supplement: Supplementary file 4 — Supplementary Data 1 [file 41467_2025_56213_MOESM4_ESM.xlsx]

## Sheet: DSI-poised library composition
	ID	Formula	MW	Purity	Salt_name	Salt_ratio	MW_salt	Well	Smile	Structure	Name	500 mM solubility comment	New_Smiles
0	Z31735562	C11H14N2O3	222.25	98	n/a	0	0	AA07	COCC(=O)NC=1C=CC=C(NC(=O)C)C1		N-(3-acetamidophenyl)-2-methoxyacetamide		COCC(=O)Nc1cccc(NC(C)=O)c1
1	Z1650040241	C7H14N2O	142.2	95	n/a	0	0	F07	CCC(=O)NC1CCNC1		N-(pyrrolidin-3-yl)propanamide		CCC(=O)NC1CCNC1
2	Z263785508	C6H9N3O2S	187.22	98	n/a	0	0	G07	COCC(=O)NC1=NN=C(C)S1		2-methoxy-N-(5-methyl-1,3,4-thiadiazol-2-yl)acetamide	not completely soluble at 500 mM	COCC(=O)Nc1nnc(C)s1
3	Z275181224	C12H14N4O	230.27	100	n/a	0	0	H07	CCN1C=C(CNC(=O)C=2C=CC=NC2)C=N1		N-[(1-ethyl-1H-pyrazol-4-yl)methyl]pyridine-3-carboxamide		CCn1cc(CNC(=O)c2cccnc2)cn1
4	Z276545932	C12H11N5O	241.25	100	n/a	0	0	I07	COC=1C=CC(NC=2N=CN=C3NC=NC23)=CC1		N-(4-methoxyphenyl)-9H-purin-6-amine	not completely soluble at 500 mM	COc1ccc(Nc2ncnc3[nH]cnc23)cc1
5	Z241832786	C10H19N3O	197.28	97	n/a	0	0	J07	CN1CCN(CC1)C(=O)C2CCCN2		1-methyl-4-(pyrrolidine-2-carbonyl)piperazine		CN1CCN(C(=O)C2CCCN2)CC1
6	Z437584380	C11H12ClNOS	241.74	91	n/a	0	0	K07	ClC=1C=CC(=CC1)C(=O)N2CCSCC2		4-(4-chlorobenzoyl)thiomorpholine		O=C(c1ccc(Cl)cc1)N1CCSCC1
7	Z804566442	C12H15N3OS	249.34	100	n/a	0	0	L07	CCC1=CC=C(S1)C(=O)NCC=2C=NN(C)C2		5-ethyl-N-[(1-methyl-1H-pyrazol-4-yl)methyl]thiophene-2-carboxamide		CCc1ccc(C(=O)NCc2cnn(C)c2)s1
8	Z2856434897	C14H20N2O	232.33	92	n/a	0	0	M07	NC(=O)C1CCN(CCC=2C=CC=CC2)CC1		1-(2-phenylethyl)piperidine-4-carboxamide		NC(=O)C1CCN(CCc2ccccc2)CC1
9	Z31432226	C14H17NO3	247.3	100	n/a	0	0	N07	O=C(N1CCCCCC1)C=2C=CC=3OCOC3C2		1-(2H-1,3-benzodioxole-5-carbonyl)azepane		O=C(c1ccc2c(c1)OCO2)N1CCCCCC1
10	Z26312102	C14H13NO2	227.27	91	n/a	0	0	O07	NC(=O)C=1C=CC(OCC=2C=CC=CC2)=CC1		4-(benzyloxy)benzamide	not completely soluble at 500 mM	NC(=O)c1ccc(OCc2ccccc2)cc1
11	Z2856434858	C11H14ClNO	211.69	100	n/a	0	0	P07	O[C@@H]1CCN(CC=2C=CC(Cl)=CC2)C1		(3R)-1-[(4-chlorophenyl)methyl]pyrrolidin-3-ol		OC1CCN(Cc2ccc(Cl)cc2)C1
12	Z235449082	C14H12N2O	224.26	100	n/a	0	0	Q07	OCC=1C=CC(=CC1)N2C=NC=3C=CC=CC23		[4-(1H-1,3-benzodiazol-1-yl)phenyl]methanol		OCc1ccc(-n2cnc3ccccc32)cc1
13	Z1401333862	C11H13N3	187.25	96	n/a	0	0	R07	CN1C=CC(NCC=2C=CC=CC2)=N1		N-benzyl-1-methyl-1H-pyrazol-3-amine		Cn1ccc(NCc2ccccc2)n1
14	Z1745658474	C6H4F3N3O	191.11	95	n/a	0	0	S07	NC(=O)C=1C=NC(=NC1)C(F)(F)F		2-(trifluoromethyl)pyrimidine-5-carboxamide		NC(=O)c1cnc(C(F)(F)F)nc1
15	Z57299529	C15H15N3	237.31	98	n/a	0	0	T07	C(CC=1C=CC=CC1)NC2=NC=3C=CC=CC3N2		N-(2-phenylethyl)-1H-1,3-benzodiazol-2-amine		c1ccc(CCNc2nc3ccccc3[nH]2)cc1
16	Z111666026	C11H11N3O2	217.23	100	n/a	0	0	U07	O=C1NC=C(NCC=2C=CC=CC2)C(=O)N1		5-(benzylamino)-1,2,3,4-tetrahydropyrimidine-2,4-dione	not completely soluble at 500 mM	O=c1[nH]cc(NCc2ccccc2)c(=O)[nH]1
17	Z1333043417	C10H16N4	192.27	95	n/a	0	0	V07	CC=1N=CC=C(N1)N2CCC(N)CC2		1-(2-methylpyrimidin-4-yl)piperidin-4-amine		Cc1nccc(N2CCC(N)CC2)n1
18	Z815264062	C10H9N3O2	203.2	100	n/a	0	0	W07	CN1C=C(C(=O)O)C(=N1)C=2C=CN=CC2		1-methyl-3-(pyridin-4-yl)-1H-pyrazole-4-carboxylic acid	not completely soluble at 500 mM	Cn1cc(C(=O)O)c(-c2ccncc2)n1
19	Z1722836661	C8H13N3O2	183.21	100	n/a	0	0	X07	CN(C)C(=O)OCCN1C=CN=C1		2-(1H-imidazol-1-yl)ethyl N,N-dimethylcarbamate		CN(C)C(=O)OCCn1ccnc1
20	Z57627041	C9H13N3O2	195.22	92	n/a	0	0	Y07	NC(=O)C1CCN(CC1)C(=O)CC#N		1-(2-cyanoacetyl)piperidine-4-carboxamide		N#CCC(=O)N1CCC(C(N)=O)CC1
21	Z1437171658	C7H13N3	139.2	95	n/a	0	0	Z07	CNC(C)C=1C=NN(C)C1		methyl[1-(1-methyl-1H-pyrazol-4-yl)ethyl]amine		CNC(C)c1cnn(C)c1
22	Z1891772663	C9H15NO4	201.22	90	n/a	0	0	AA08	CC(=O)NC(C1CCOCC1)C(=O)O		2-acetamido-2-(oxan-4-yl)acetic acid		CC(=O)NC(C(=O)O)C1CCOCC1
23	Z818732104	C7H16N2O	144.22	94	n/a	0	0	F08	CC(N)CN1CCOCC1		1-(morpholin-4-yl)propan-2-amine		CC(N)CN1CCOCC1
24	Z235341991	C10H15ClN2O2	230.7	91	hydrogen chloride	1	36.46	G08	Cl.COC=1C=CC(C)=CC1NC(=O)CN		2-amino-N-(2-methoxy-5-methylphenyl)acetamide hydrochloride		COc1ccc(C)cc1NC(=O)CN.Cl
25	Z2429435052	C8H19ClN2O	194.71	95	hydrogen chloride	1	36.46	H08	Cl.CC(C)(O)CN1CC[C@H](N)C1		1-[(3S)-3-aminopyrrolidin-1-yl]-2-methylpropan-2-ol hydrochloride		CC(C)(O)CN1CCC(N)C1.Cl
26	Z1247413608	C6H13NO3S	179.24	100	n/a	0	0	I08	CS(=O)(=O)N1CCC(O)CC1		1-methanesulfonylpiperidin-4-ol		CS(=O)(=O)N1CCC(O)CC1
27	Z1245580425	C8H18N2	142.25	95	n/a	0	0	J08	CC1CCCCN1CCN		2-(2-methylpiperidin-1-yl)ethan-1-amine		CC1CCCCN1CCN
28	Z364328788	C9H8FNO3	197.17	100	n/a	0	0	K08	CC(=O)NC=1C=C(C=CC1F)C(=O)O		3-acetamido-4-fluorobenzoic acid		CC(=O)Nc1cc(C(=O)O)ccc1F
29	Z198194394	C11H14FN3O	223.25	100	n/a	0	0	L08	NC(=O)N1CCN(CC1)C=2C=CC(F)=CC2		4-(4-fluorophenyl)piperazine-1-carboxamide		NC(=O)N1CCN(c2ccc(F)cc2)CC1
30	Z285782452	C8H11NO2S	185.25	100	n/a	0	0	M08	CNC=1C=CC=CC1S(=O)(=O)C		2-methanesulfonyl-N-methylaniline		CNc1ccccc1S(C)(=O)=O
31	Z1269638430	C7H14N2O2	158.2	95	n/a	0	0	N08	CC(=O)NCC1CNCCO1		N-(morpholin-2-ylmethyl)acetamide		CC(=O)NCC1CNCCO1
32	Z2467208649	C10H13N3	175.24	95	n/a	0	0	O08	CC(C)NC1=NC=2C=CC=CC2N1		N-(propan-2-yl)-1H-1,3-benzodiazol-2-amine		CC(C)Nc1nc2ccccc2[nH]1
33	Z1461982627	C10H19N3S	213.35	96	n/a	0	0	P08	CC(C)C1=NN=C(NCC(C)(C)C)S1		N-(2,2-dimethylpropyl)-5-(propan-2-yl)-1,3,4-thiadiazol-2-amine		CC(C)c1nnc(NCC(C)(C)C)s1
34	Z30242076	C14H12N2O2	240.26	95	n/a	0	0	Q08	NC(=O)C=1C=CC(NC(=O)C=2C=CC=CC2)=CC1		4-benzamidobenzamide	not completely soluble at 500 mM	NC(=O)c1ccc(NC(=O)c2ccccc2)cc1
35	Z2856434843	C6H13NO2	131.18	95	n/a	0	0	R08	OCCN1CCOCC1		2-(morpholin-4-yl)ethan-1-ol		OCCN1CCOCC1
36	Z1526748660	C7H11F2NO	163.17	100	n/a	0	0	S08	NC(=O)C1CCC(F)(F)CC1		4,4-difluorocyclohexane-1-carboxamide		NC(=O)C1CCC(F)(F)CC1
37	Z27695365	C13H17NO3	235.29	100	n/a	0	0	T08	CC(C)CC(=O)NCC=1C=CC=2OCOC2C1		N-(2H-1,3-benzodioxol-5-ylmethyl)-3-methylbutanamide		CC(C)CC(=O)NCc1ccc2c(c1)OCO2
38	Z1354416068	C10H12N2O	176.22	95	n/a	0	0	U08	CC(=O)N1CC=2C=CC(N)=CC2C1		1-(5-amino-2,3-dihydro-1H-isoindol-2-yl)ethan-1-one		CC(=O)N1Cc2ccc(N)cc2C1
39	Z1259339735	C10H18N4O	210.28	95	n/a	0	0	V08	CN(C)CC1=NC(=NO1)C2(N)CCCC2		1-{5-[(dimethylamino)methyl]-1,2,4-oxadiazol-3-yl}cyclopentan-1-amine		CN(C)Cc1nc(C2(N)CCCC2)no1
40	Z1955122823	C7H6N2O	134.14	100	n/a	0	0	W08	COC=1C=CC=NC1C#N		3-methoxypyridine-2-carbonitrile		COc1cccnc1C#N
41	Z2737076969	C12H12FNO	205.23	100	n/a	0	0	X08	FC=1C=CC=C(CNCC2=CC=CO2)C1		[(3-fluorophenyl)methyl](furan-2-ylmethyl)amine		Fc1cccc(CNCc2ccco2)c1
42	Z1359419878	C9H8N2O2	176.18	97	n/a	0	0	Y08	COC=1C=CC=CC1C2=NN=CO2		2-(2-methoxyphenyl)-1,3,4-oxadiazole		COc1ccccc1-c1nnco1
43	Z1636723439	C6H12N2O2	144.17	95	n/a	0	0	Z08	CNC(=O)C1CNCCO1		N-methylmorpholine-2-carboxamide		CNC(=O)C1CNCCO1
44	Z2734782702	C10H12O5	212.2	100	n/a	0	0	AA09	COC=1C=C(C=C(OC)C1OC)C(=O)O		3,4,5-trimethoxybenzoic acid		COc1cc(C(=O)O)cc(OC)c1OC
45	Z30891796	C14H13NO2	227.27	100	n/a	0	0	F09	CC=1C=CC(C)=C(OC(=O)C=2C=CN=CC2)C1		2,5-dimethylphenyl pyridine-4-carboxylate		Cc1ccc(C)c(OC(=O)c2ccncc2)c1
46	Z26781964	C13H11N3O2	241.25	98	n/a	0	0	G09	O=C(NCC1=NC=2C=CC=CC2N1)C3=CC=CO3		N-(1H-1,3-benzodiazol-2-ylmethyl)furan-2-carboxamide		O=C(NCc1nc2ccccc2[nH]1)c1ccco1
47	Z416341642	C9H20N2O3S	236.34	91	n/a	0	0	H09	CC(C)N(C)S(=O)(=O)N1CCOC(C)C1		N,2-dimethyl-N-(propan-2-yl)morpholine-4-sulfonamide		CC1CN(S(=O)(=O)N(C)C(C)C)CCO1
48	Z56346825	C13H10ClNO2	247.68	100	n/a	0	0	I09	OC=1C=CC(NC(=O)C=2C=CC(Cl)=CC2)=CC1		4-chloro-N-(4-hydroxyphenyl)benzamide		O=C(Nc1ccc(O)cc1)c1ccc(Cl)cc1
49	Z933840894	C9H10ClFN2O	216.64	100	n/a	0	0	J09	CNC(=O)NCC=1C(F)=CC=CC1Cl		1-[(2-chloro-6-fluorophenyl)methyl]-3-methylurea		CNC(=O)NCc1c(F)cccc1Cl
50	Z26333434	C15H11N3	233.28	92	n/a	0	0	K09	N#CC=1C=CC(CN2C=NC=3C=CC=CC23)=CC1		4-(1H-1,3-benzodiazol-1-ylmethyl)benzonitrile		N#Cc1ccc(Cn2cnc3ccccc32)cc1
51	Z295848548	C10H15N3O2	209.25	97	n/a	0	0	L09	C(N1CCOCC1)C2=NC(=NO2)C3CC3		4-[(3-cyclopropyl-1,2,4-oxadiazol-5-yl)methyl]morpholine		C1CN(Cc2nc(C3CC3)no2)CCO1
52	Z57040482	C8H9NO2	151.17	99	n/a	0	0	M09	CC(=O)NC=1C=CC=CC1O		N-(2-hydroxyphenyl)acetamide		CC(=O)Nc1ccccc1O
53	Z1673618163	C9H14N2O3S	230.29	100	n/a	0	0	N09	CN(CCO)S(=O)(=O)C=1C=CC(N)=CC1		S-(4-aminophenyl)-2-hydroxy-N-methylethane-1-sulfonamido		CN(CCO)S(=O)(=O)c1ccc(N)cc1
54	Z30272045	C10H13NO3S	227.28	95	n/a	0	0	O09	CNC(=O)C=1C=CC(CS(=O)(=O)C)=CC1		4-(methanesulfonylmethyl)-N-methylbenzamide		CNC(=O)c1ccc(CS(C)(=O)=O)cc1
55	Z927412236	C9H18N2O	170.26	97	n/a	0	0	P09	CC(N)C(=O)N1CCCCC1C		2-amino-1-(2-methylpiperidin-1-yl)propan-1-one		CC(N)C(=O)N1CCCCC1C
56	Z30242133	C13H16N2O2	232.28	92	n/a	0	0	Q09	NC(=O)C=1C=CC(NC(=O)C2CCCC2)=CC1		4-cyclopentaneamidobenzamide		NC(=O)c1ccc(NC(=O)C2CCCC2)cc1
57	Z44567722	C12H22N2O3	242.32	91	n/a	0	0	R09	COC(=O)C1CCN(CC1)C(=O)NC(C)(C)C		methyl 1-(tert-butylcarbamoyl)piperidine-4-carboxylate	not completely soluble at 500 mM	COC(=O)C1CCN(C(=O)NC(C)(C)C)CC1
58	Z102895082	C10H10N2O3	206.2	95	n/a	0	0	S09	COC=1C=CC=2C=NNC(=O)C2C1OC		7,8-dimethoxy-1,2-dihydrophthalazin-1-one		COc1ccc2cn[nH]c(=O)c2c1OC
59	Z1003207278	C8H17NO2S	191.29	98	n/a	0	0	T09	CNS(=O)(=O)CC1CCCCC1		1-cyclohexyl-N-methylmethanesulfonamide		CNS(=O)(=O)CC1CCCCC1
60	Z30917949	C13H13N3O	227.27	92	n/a	0	0	U09	CCC=1C=CC(NC(=O)C=2C=NC=CN2)=CC1		N-(4-ethylphenyl)pyrazine-2-carboxamide		CCc1ccc(NC(=O)c2cnccn2)cc1
61	Z57472297	C11H16N2O3	224.26	99	n/a	0	0	V09	CC(CO)(CO)NC(=O)NC=1C=CC=CC1		3-(1,3-dihydroxy-2-methylpropan-2-yl)-1-phenylurea		CC(CO)(CO)NC(=O)Nc1ccccc1
62	Z56767623	C11H12N2OS	220.3	100	n/a	0	0	W09	C1CN(CCO1)C2=NC=3C=CC=CC3S2		2-(morpholin-4-yl)-1,3-benzothiazole		c1ccc2sc(N3CCOCC3)nc2c1
63	Z2856434896	C14H17NO	215.3	91	n/a	0	0	X09	CN(CC1=CC=C(C)O1)CC=2C=CC=CC2		benzyl(methyl)[(5-methylfuran-2-yl)methyl]amine		Cc1ccc(CN(C)Cc2ccccc2)o1
64	Z26333448	C14H11FN2	226.26	92	n/a	0	0	Y09	FC=1C=CC(CN2C=NC=3C=CC=CC23)=CC1		1-[(4-fluorophenyl)methyl]-1H-1,3-benzodiazole		Fc1ccc(Cn2cnc3ccccc32)cc1
65	Z57778470	C10H13N5	203.25	100	n/a	0	0	Z09	CC=1C=CC=CC1CNC2=NN=NN2C		1-methyl-N-[(2-methylphenyl)methyl]-1H-1,2,3,4-tetrazol-5-amine		Cc1ccccc1CNc1nnnn1C
66	Z1815155460	C8H8N2O3	180.16	95	n/a	0	0	AA10	CC(=O)NC=1C=CC=NC1C(=O)O		3-acetamidopyridine-2-carboxylic acid	not completely soluble at 500 mM	CC(=O)Nc1cccnc1C(=O)O
67	Z1992316315	C9H21N3	171.29	100	n/a	0	0	F10	CN1CCN(CCN)CC1(C)C		2-(3,3,4-trimethylpiperazin-1-yl)ethan-1-amine		CN1CCN(CCN)CC1(C)C
68	Z1741785925	C7H14N2O	142.2	95	n/a	0	0	G10	CC1CCNC(C1)C(=O)N		4-methylpiperidine-2-carboxamide		CC1CCNC(C(N)=O)C1
69	Z1186029914	C11H13FN2O	208.24		n/a	0	0	H10	CNC1CCN(C1=O)C=2C=CC=CC2F		1-(2-fluorophenyl)-3-(methylamino)pyrrolidin-2-one		CNC1CCN(c2ccccc2F)C1=O
70	Z27782760	C15H15NO2	241.29	100	n/a	0	0	I10	CCOC=1C=CC(=CC1)C(=O)NC=2C=CC=CC2		4-ethoxy-N-phenylbenzamide		CCOc1ccc(C(=O)Nc2ccccc2)cc1
71	Z228585534	C8H15NO2	157.21	97	n/a	0	0	J10	CC1CCCN(C1)C(=O)CO		2-hydroxy-1-(3-methylpiperidin-1-yl)ethan-1-one		CC1CCCN(C(=O)CO)C1
72	Z52584368	C9H10N4OS	222.27	100	n/a	0	0	K10	CNC(=O)CNC=1N=CN=C2SC=CC12		N-methyl-2-({thieno[2,3-d]pyrimidin-4-yl}amino)acetamide	not completely soluble at 500 mM	CNC(=O)CNc1ncnc2sccc12
73	Z2856434816	C11H13ClN2S	240.76		hydrogen chloride	1	36.46	L10	Cl.C(NCC=1C=CN=CC1)C2=CC=CS2		(pyridin-4-ylmethyl)(thiophen-2-ylmethyl)amine hydrochloride		Cl.c1csc(CNCc2ccncc2)c1
74	Z906021418	C8H10ClN3O	199.64	95	n/a	0	0	M10	CC(C)C=1N=CC(Cl)=C(N1)C(=O)N		5-chloro-2-(propan-2-yl)pyrimidine-4-carboxamide		CC(C)c1ncc(Cl)c(C(N)=O)n1
75	Z1945710531	C10H12N2O2S	224.28	91	n/a	0	0	N10	COC(C)C1=NC(=CS1)C=2C=NOC2C		4-[2-(1-methoxyethyl)-1,3-thiazol-4-yl]-5-methyl-1,2-oxazole		COC(C)c1nc(-c2cnoc2C)cs1
76	Z805551440	C5H9N3O2S	175.21	100	n/a	0	0	O10	CN(C)S(=O)(=O)C=1C=NNC1		N,N-dimethyl-1H-pyrazole-4-sulfonamide		CN(C)S(=O)(=O)c1cn[nH]c1
77	Z363993198	C10H8ClN3	205.65		n/a	0	0	P10	NC=1N=CC=C(N1)C=2C=CC(Cl)=CC2		4-(4-chlorophenyl)pyrimidin-2-amine		Nc1nccc(-c2ccc(Cl)cc2)n1
78	Z104584152	C10H14N2O	178.24	100	n/a	0	0	Q10	CN(C)C(=O)CNC=1C=CC=CC1		N,N-dimethyl-2-(phenylamino)acetamide		CN(C)C(=O)CNc1ccccc1
79	Z2856434815	C10H12N2	160.22	100	n/a	0	0	R10	CN(C)CC=1C=CC(C#N)=CC1		4-[(dimethylamino)methyl]benzonitrile		CN(C)Cc1ccc(C#N)cc1
80	Z364368134	C10H11NO3	193.2	95	n/a	0	0	S10	CC(=O)NC=1C=CC=C(C(=O)O)C1C		3-acetamido-2-methylbenzoic acid		CC(=O)Nc1cccc(C(=O)O)c1C
81	Z1741960769	C8H7F3N2OS	236.22		n/a	0	0	T10	NC(=S)NC=1C=CC(OC(F)(F)F)=CC1		[4-(trifluoromethoxy)phenyl]thiourea		NC(=S)Nc1ccc(OC(F)(F)F)cc1
82	Z100642432	C9H9BrFNO	246.08	100	n/a	0	0	U10	CN(C)C(=O)C=1C=CC(F)=CC1Br		2-bromo-4-fluoro-N,N-dimethylbenzamide		CN(C)C(=O)c1ccc(F)cc1Br
83	Z1134990241	C11H12N2OS	220.3	96	n/a	0	0	V10	CC1=NC(CN2C=CC(C)=CC2=O)=CS1		4-methyl-1-[(2-methyl-1,3-thiazol-4-yl)methyl]-1,2-dihydropyridin-2-one		Cc1ccn(Cc2csc(C)n2)c(=O)c1
84	Z1675346324	C11H17N3O	207.28	97	n/a	0	0	W10	CN(C1CC(O)C1)C=2C=C(C)N=C(C)N2		3-[(2,6-dimethylpyrimidin-4-yl)(methyl)amino]cyclobutan-1-ol		Cc1cc(N(C)C2CC(O)C2)nc(C)n1
85	Z2574937229	C14H16ClNO	249.74		hydrogen chloride	1	36.46	X10	Cl.COC=1C=CC(=CC1)C(N)C=2C=CC=CC2		(4-methoxyphenyl)(phenyl)methanamine hydrochloride		COc1ccc(C(N)c2ccccc2)cc1.Cl
86	Z50145861	C10H10N2O	174.2	98	n/a	0	0	Y10	CC1=NN(C(=O)C1)C=2C=CC=CC2		3-methyl-1-phenyl-4,5-dihydro-1H-pyrazol-5-one		CC1=NN(c2ccccc2)C(=O)C1
87	Z169226638	C10H20N2O	184.28	91	n/a	0	0	Z10	CC(=O)NCCN1CCCCCC1		N-[2-(azepan-1-yl)ethyl]acetamide		CC(=O)NCCN1CCCCCC1
88	Z45656995	C8H10N2O3S	214.24	100	n/a	0	0	AA11	CS(=O)(=O)NC=1C=CC(=CC1)C(=O)N		4-methanesulfonamidobenzamide		CS(=O)(=O)Nc1ccc(C(N)=O)cc1
89	Z1171217421	C9H15N3S	197.3	97	n/a	0	0	F11	CC1=NC=C(CN2CCNCC2)S1		1-[(2-methyl-1,3-thiazol-5-yl)methyl]piperazine	not completely soluble at 500 mM	Cc1ncc(CN2CCNCC2)s1
90	Z466628048	C9H10N4OS	222.27	100	n/a	0	0	G11	CC1=CSC(CNC(=O)C=2C=CNN2)=N1		N-[(4-methyl-1,3-thiazol-2-yl)methyl]-1H-pyrazole-3-carboxamide		Cc1csc(CNC(=O)c2cc[nH]n2)n1
91	Z223388508	C15H18N2O	242.32	100	n/a	0	0	H11	CC(=O)N1CCC(CC1)C2=CNC=3C=CC=CC23		1-[4-(1H-indol-3-yl)piperidin-1-yl]ethan-1-one		CC(=O)N1CCC(c2c[nH]c3ccccc23)CC1
92	Z19735904	C14H19NO2	233.31	100	n/a	0	0	I11	O=C(COC=1C=CC=CC1)NC2CCCCC2		N-cyclohexyl-2-phenoxyacetamide		O=C(COc1ccccc1)NC1CCCCC1
93	Z1262327505	C10H15N3	177.25	95	n/a	0	0	J11	C(NC=1C=CC=CN1)C2CCNC2		N-(pyrrolidin-3-ylmethyl)pyridin-2-amine		c1ccc(NCC2CCNC2)nc1
94	Z134785326	C8H17N3O3S	235.31	100	n/a	0	0	K11	CC(N1CCN(CC1)S(=O)(=O)C)C(=O)N		2-(4-methanesulfonylpiperazin-1-yl)propanamide	not completely soluble at 500 mM	CC(C(N)=O)N1CCN(S(C)(=O)=O)CC1
95	Z735557654	C11H11N3O2S	249.29	100	n/a	0	0	L11	CCOC(=O)C=1SC(=NC1C)C=2C=NC=CN2		ethyl 4-methyl-2-(pyrazin-2-yl)-1,3-thiazole-5-carboxylate	not completely soluble at 500 mM	CCOC(=O)c1sc(-c2cnccn2)nc1C
96	Z336089202	C13H13NO	199.25	99	n/a	0	0	M11	NC=1C=CC=CC1OCC=2C=CC=CC2		2-(benzyloxy)aniline		Nc1ccccc1OCc1ccccc1
97	Z1267885772	C11H17N3	191.28	95	n/a	0	0	N11	CC1CN(CCN1)C=2C=CC=C(C)N2		3-methyl-1-(6-methylpyridin-2-yl)piperazine		Cc1cccc(N2CCNC(C)C2)n1
98	Z217038356	C10H15N3O2	209.25	91	n/a	0	0	O11	CC1CN(CCO1)C(=O)CN2C=CC=N2		1-(2-methylmorpholin-4-yl)-2-(1H-pyrazol-1-yl)ethan-1-one		CC1CN(C(=O)Cn2cccn2)CCO1
99	Z275154304	C8H6ClN5O	223.62	100	n/a	0	0	P11	ClC=1N=CC=CC1C(=O)NC2=NN=CN2		2-chloro-N-(4H-1,2,4-triazol-3-yl)pyridine-3-carboxamide		O=C(Nc1nnc[nH]1)c1cccnc1Cl
100	Z28226359	C14H17NO3	247.3	92	n/a	0	0	Q11	COC(=O)C=1C=CC(NC(=O)C2CCCC2)=CC1		methyl 4-cyclopentaneamidobenzoate		COC(=O)c1ccc(NC(=O)C2CCCC2)cc1
101	Z1259161657	C8H17NO2S	191.29	95	n/a	0	0	R11	CNC1CCCCC1S(=O)(=O)C		2-methanesulfonyl-N-methylcyclohexan-1-amine		CNC1CCCCC1S(C)(=O)=O
102	Z165170770	C8H10N2O3S	214.24	100	n/a	0	0	S11	CNC(=O)C=1C=CC(=CC1)S(=O)(=O)N		N-methyl-4-sulfamoylbenzamide		CNC(=O)c1ccc(S(N)(=O)=O)cc1
103	Z31478129	C10H13NO2	179.22	99	n/a	0	0	T11	CCOC(=O)NCC=1C=CC=CC1		ethyl N-benzylcarbamate		CCOC(=O)NCc1ccccc1
104	Z335451386	C10H13NO3	195.22	92	n/a	0	0	U11	COC=1C=CC=C(C1)C(N)CC(=O)O		3-amino-3-(3-methoxyphenyl)propanoic acid	not completely soluble at 500 mM	COc1cccc(C(N)CC(=O)O)c1
105	Z71580604	C11H14N2O2	206.25	98	n/a	0	0	V11	CC=1C=CC(NC(=O)C2CCCO2)=NC1		N-(5-methylpyridin-2-yl)oxolane-2-carboxamide		Cc1ccc(NC(=O)C2CCCO2)nc1
106	Z939944666	C11H12FN3	205.24	100	n/a	0	0	W11	FC=1C=C(C#N)C=CC1N2CCNCC2		3-fluoro-4-(piperazin-1-yl)benzonitrile	not completely soluble at 500 mM	N#Cc1ccc(N2CCNCC2)c(F)c1
107	Z287256168	C12H16N2O	204.27	91	n/a	0	0	X11	CC(NC(=O)C=1C=CC=C(C)N1)C2CC2		N-(1-cyclopropylethyl)-6-methylpyridine-2-carboxamide		Cc1cccc(C(=O)NC(C)C2CC2)n1
108	Z31484539	C14H18FNO	235.3	95	n/a	0	0	Y11	FC=1C=CC(CC(=O)NC2CCCCC2)=CC1		N-cyclohexyl-2-(4-fluorophenyl)acetamide		O=C(Cc1ccc(F)cc1)NC1CCCCC1
109	Z1613492358	C7H12N2O	140.19	100	n/a	0	0	Z11	CC(O)CCN1C=CC=N1		4-(1H-pyrazol-1-yl)butan-2-ol		CC(O)CCn1cccn1
110	Z2446040567	C8H12N2O2	168.2	95	n/a	0	0	AA12	CC(C)C1=NC=CN1CC(=O)O		2-[2-(propan-2-yl)-1H-imidazol-1-yl]acetic acid		CC(C)c1nccn1CC(=O)O
111	Z1787158625	C8H16N2O	156.23	98	n/a	0	0	F12	CC(=O)NC1CCC(N)CC1		N-(4-aminocyclohexyl)acetamide	not completely soluble at 500 mM	CC(=O)NC1CCC(N)CC1
112	Z2510259379	C6H9N3O2	155.16	100	n/a	0	0	G12	CC(C)N1C=C(N=N1)C(=O)O		1-(propan-2-yl)-1H-1,2,3-triazole-4-carboxylic acid		CC(C)n1cc(C(=O)O)nn1
113	Z198194396	C10H13N3O3	223.23	100	n/a	0	0	H12	NC(=O)N1CCN(CC1)C(=O)C2=CC=CO2		4-(furan-2-carbonyl)piperazine-1-carboxamide		NC(=O)N1CCN(C(=O)c2ccco2)CC1
114	Z1124201124	C6H8N2O2	140.14	98	n/a	0	0	I12	CCOC(=O)C=1C=NNC1		ethyl 1H-pyrazole-4-carboxylate		CCOC(=O)c1cn[nH]c1
115	Z927746322	C9H13N3O	179.22	95	n/a	0	0	J12	CNCC(=O)NC=1C=C(C)C=CN1		2-(methylamino)-N-(4-methylpyridin-2-yl)acetamide		CNCC(=O)Nc1cc(C)ccn1
116	Z1129283193	C8H10N2O	150.18	95	n/a	0	0	K12	CC(=O)NC=1C=NC=CC1C		N-(4-methylpyridin-3-yl)acetamide		CC(=O)Nc1cnccc1C
117	Z1688493887	C15H18N2O	242.32	100	n/a	0	0	L12	O=C(CC#N)N1CCC(CC=2C=CC=CC2)CC1		3-(4-benzylpiperidin-1-yl)-3-oxopropanenitrile		N#CCC(=O)N1CCC(Cc2ccccc2)CC1
118	Z1374778753	C9H8ClN3O	209.64	100	n/a	0	0	M12	OCC1=CN(N=N1)C=2C=CC(Cl)=CC2		[1-(4-chlorophenyl)-1H-1,2,3-triazol-4-yl]methanol		OCc1cn(-c2ccc(Cl)cc2)nn1
119	Z1868430535	C6H9NO3	143.14	95	n/a	0	0	N12	CC(=O)N1CC(C1)C(=O)O		1-acetylazetidine-3-carboxylic acid		CC(=O)N1CC(C(=O)O)C1
120	Z1148747945	C8H10N2O	150.18	100	n/a	0	0	O12	CC(=O)NC=1C=CN=CC1C		N-(3-methylpyridin-4-yl)acetamide		CC(=O)Nc1ccncc1C
121	Z57792053	C10H9ClN2O	208.65	99	n/a	0	0	P12	CCC1=NC(=NO1)C=2C=CC(Cl)=CC2		3-(4-chlorophenyl)-5-ethyl-1,2,4-oxadiazole		CCc1nc(-c2ccc(Cl)cc2)no1
122	Z54628157	C7H6ClF3N2	210.59	100	n/a	0	0	Q12	CNC=1N=CC(=CC1Cl)C(F)(F)F		3-chloro-N-methyl-5-(trifluoromethyl)pyridin-2-amine		CNc1ncc(C(F)(F)F)cc1Cl
123	Z1824511473	C7H11NO4	173.17	95	n/a	0	0	R12	CC(=O)N1C[C@H](O)C[C@@H]1C(=O)O		(2R,4R)-1-acetyl-4-hydroxypyrrolidine-2-carboxylic acid		CC(=O)N1CC(O)CC1C(=O)O
124	Z1562205518	C6H9N3O2	155.16	95	n/a	0	0	S12	NC(=O)C=1C=NN(CCO)C1		1-(2-hydroxyethyl)-1H-pyrazole-4-carboxamide		NC(=O)c1cnn(CCO)c1
125	Z2856434767	C7H12N2O	140.19	97	n/a	0	0	T12	N#CCCN1CCOCC1		3-(morpholin-4-yl)propanenitrile		N#CCCN1CCOCC1
126	Z2442288995	C11H14ClN3O	239.71	97	hydrogen chloride	1	36.46	U12	Cl.CC(N)C1=NC(CC=2C=CC=CC2)=NO1		1-(3-benzyl-1,2,4-oxadiazol-5-yl)ethan-1-amine hydrochloride		CC(N)c1nc(Cc2ccccc2)no1.Cl
127	Z2064898339	C14H19NO2	233.31	100	n/a	0	0	V12	CC=1C=CC(CC(=O)NC[C@@H]2CCCO2)=CC1		2-(4-methylphenyl)-N-[(2S)-oxolan-2-ylmethyl]acetamide		Cc1ccc(CC(=O)NCC2CCCO2)cc1
128	Z270979606	C10H13NO	163.22	100	n/a	0	0	W12	CC(C)(C(=O)N)C=1C=CC=CC1		2-methyl-2-phenylpropanamide		CC(C)(C(N)=O)c1ccccc1
129	Z31222641	C10H13N3S	207.3	94	n/a	0	0	X12	CN(C)C=1N=CN=C2SC(C)=C(C)C12		N,N,5,6-tetramethylthieno[2,3-d]pyrimidin-4-amine		Cc1sc2ncnc(N(C)C)c2c1C
130	Z1343633025	C8H8FNO	153.16	100	n/a	0	0	Y12	CC=1C=CC(C(=O)N)=C(F)C1		2-fluoro-4-methylbenzamide		Cc1ccc(C(N)=O)c(F)c1
131	Z812517112	C8H13N3S	183.28	100	n/a	0	0	Z12	C(N1CCNCC1)C2=CSC=N2		1-(1,3-thiazol-4-ylmethyl)piperazine		c1nc(CN2CCNCC2)cs1
132	Z56767614	C10H8F3NO3	247.18	100	n/a	0	0	AA13	COC(=O)C=1C=CC(NC(=O)C(F)(F)F)=CC1		methyl 4-(trifluoroacetamido)benzoate		COC(=O)c1ccc(NC(=O)C(F)(F)F)cc1
133	Z2856434854	C14H20N2O2	248.33	100	n/a	0	0	F13	COC=1C=CC=C(CN2CCC(CC2)C(=O)N)C1		1-[(3-methoxyphenyl)methyl]piperidine-4-carboxamide		COc1cccc(CN2CCC(C(N)=O)CC2)c1
134	Z2856434779	C14H12O2	212.25	100	n/a	0	0	G13	OC(=O)CC=1C=CC(=CC1)C=2C=CC=CC2		2-(4-phenylphenyl)acetic acid		O=C(O)Cc1ccc(-c2ccccc2)cc1
135	Z2106600670	C12H10FNO3	235.22	95	n/a	0	0	H13	CCOC(=O)C1=CC(=NO1)C=2C=CC(F)=CC2		ethyl 3-(4-fluorophenyl)-1,2-oxazole-5-carboxylate	not completely soluble at 500 mM	CCOC(=O)c1cc(-c2ccc(F)cc2)no1
136	Z56791867	C10H15N5	205.26	100	n/a	0	0	I13	CCN(CC)C1=CC(C)=NC2=NC=NN12		N,N-diethyl-5-methyl-[1,2,4]triazolo[1,5-a]pyrimidin-7-amine		CCN(CC)c1cc(C)nc2ncnn12
137	Z44603686	C11H21N3O2	227.31	100	n/a	0	0	J13	CC(C)(C)NC(=O)N1CCC(CC1)C(=O)N		1-N-tert-butylpiperidine-1,4-dicarboxamide		CC(C)(C)NC(=O)N1CCC(C(N)=O)CC1
138	Z271004858	C11H11N3O2S	249.29	99	n/a	0	0	K13	NC=1C=CC(=CC1)S(=O)(=O)NC=2C=CC=CN2		4-amino-N-(pyridin-2-yl)benzene-1-sulfonamide		Nc1ccc(S(=O)(=O)Nc2ccccn2)cc1
139	Z2856434931	C11H8N2O4	232.2	100	n/a	0	0	L13	OC(=O)C=1C=CC=C(NC(=O)C2=CC=NO2)C1		3-(1,2-oxazole-5-amido)benzoic acid		O=C(O)c1cccc(NC(=O)c2ccno2)c1
140	Z27808049	C13H13N3O2	243.27	100	n/a	0	0	M13	CCOC=1C=CC(NC(=O)C=2C=NC=CN2)=CC1		N-(4-ethoxyphenyl)pyrazine-2-carboxamide	not completely soluble at 500 mM	CCOc1ccc(NC(=O)c2cnccn2)cc1
141	Z2856434941	C11H15NO3	209.25	95	n/a	0	0	N13	C[C@H](O)CNCC=1C=CC=2OCOC2C1		(2S)-1-[(2H-1,3-benzodioxol-5-ylmethyl)amino]propan-2-ol		CC(O)CNCc1ccc2c(c1)OCO2
142	Z57258487	C11H15N5	217.28	95	n/a	0	0	O13	CN(C)C=1C=CC(CNN2C=NN=C2)=CC1		N-{[4-(dimethylamino)phenyl]methyl}-4H-1,2,4-triazol-4-amine		CN(C)c1ccc(CNn2cnnc2)cc1
143	Z26794338	C12H9N3O3	243.22	100	n/a	0	0	P13	O=C(NC=1C=CC=2NC(=O)NC2C1)C3=CC=CO3		N-(2-oxo-2,3-dihydro-1H-1,3-benzodiazol-5-yl)furan-2-carboxamide		O=C(Nc1ccc2[nH]c(=O)[nH]c2c1)c1ccco1
144	Z85956652	C9H12Cl2N2O	235.11	99	hydrogen chloride	1	36.46	Q13	Cl.CC=1C(Cl)=CC=CC1NC(=O)CN		2-amino-N-(3-chloro-2-methylphenyl)acetamide hydrochloride		Cc1c(Cl)cccc1NC(=O)CN.Cl
145	Z1614545742	C11H13NO5	239.23	100	n/a	0	0	R13	COC(=O)[C@@H]1C[C@@H](O)CN1C(=O)C2=CC=CO2		methyl (2S,4R)-1-(furan-2-carbonyl)-4-hydroxypyrrolidine-2-carboxylate		COC(=O)C1CC(O)CN1C(=O)c1ccco1
146	Z2856434944	C12H16FN3O	237.28	97	n/a	0	0	S13	CN1CCN(CC1)C(=O)NC=2C=CC(F)=CC2		N-(4-fluorophenyl)-4-methylpiperazine-1-carboxamide		CN1CCN(C(=O)Nc2ccc(F)cc2)CC1
147	Z33546965	C10H12N2O3	208.22	100	n/a	0	0	T13	COC=1C=CC(=CC1)C(=O)NCC(=O)N		2-[(4-methoxyphenyl)formamido]acetamide		COc1ccc(C(=O)NCC(N)=O)cc1
148	Z56347187	C8H7N3S	177.23	100	n/a	0	0	U13	N(C1=NN=CS1)C=2C=CC=CC2		N-phenyl-1,3,4-thiadiazol-2-amine		c1ccc(Nc2nncs2)cc1
149	Z111810692	C8H5ClF3NO	223.58	100	n/a	0	0	V13	FC(F)(F)C(=O)NC=1C=CC=C(Cl)C1		N-(3-chlorophenyl)-2,2,2-trifluoroacetamide		O=C(Nc1cccc(Cl)c1)C(F)(F)F
150	Z28429411	C14H15NOS	245.35	100	n/a	0	0	W13	CC=1C=CC(CNC(=O)CC2=CC=CS2)=CC1		N-[(4-methylphenyl)methyl]-2-(thiophen-2-yl)acetamide		Cc1ccc(CNC(=O)Cc2cccs2)cc1
151	Z57283017	C10H15N3O2	209.25	98	n/a	0	0	X13	OC=1N=CC(NC2CCCCC2)=C(O)N1		5-(cyclohexylamino)pyrimidine-2,4-diol	not completely soluble at 500 mM	Oc1ncc(NC2CCCCC2)c(O)n1
152	Z85934875	C7H15N3O	157.22	95	n/a	0	0	Y13	CNC(=O)CN1CCNCC1		N-methyl-2-(piperazin-1-yl)acetamide		CNC(=O)CN1CCNCC1
153	Z54226095	C13H15F2NO	239.27	100	n/a	0	0	Z13	FC=1C=CC=C(F)C1C(=O)N2CCCCCC2		1-(2,6-difluorobenzoyl)azepane		O=C(c1c(F)cccc1F)N1CCCCCC1
154	Z1530301542	C8H9N3S	179.25	100	n/a	0	0	AA14	CCC1=CSC(=N1)C2=CNC=N2		4-ethyl-2-(1H-imidazol-4-yl)-1,3-thiazole		CCc1csc(-c2c[nH]cn2)n1
155	Z1881545321	C10H14N2O2S	226.3	91	n/a	0	0	F14	CC1=CC(=NS1)C(=O)NCC2CCCO2		5-methyl-N-(oxolan-2-ylmethyl)-1,2-thiazole-3-carboxamide		Cc1cc(C(=O)NCC2CCCO2)ns1
156	Z1816233707	C8H8N2O3	180.16	95	n/a	0	0	G14	CNC(=O)C=1C=CC=C(N1)C(=O)O		6-(methylcarbamoyl)pyridine-2-carboxylic acid		CNC(=O)c1cccc(C(=O)O)n1
157	Z2856434778	C8H4F3NaO3	228.1		sodium(1+) ion	1	22.99	H14	[Na+].[O-]C(=O)C=1C=CC=CC1OC(F)(F)F		sodium 2-(trifluoromethoxy)benzoate		O=C([O-])c1ccccc1OC(F)(F)F.[Na+]
158	Z2856434762	C7H10N2	122.17	95	n/a	0	0	I14	CN(C)C=1C=CN=CC1		N,N-dimethylpyridin-4-amine		CN(C)c1ccncc1
159	Z2856434862	C12H17NO	191.28	95	n/a	0	0	J14	CC=1C=CC=C(CN2CCOCC2)C1		4-[(3-methylphenyl)methyl]morpholine		Cc1cccc(CN2CCOCC2)c1
160	Z1137725943	C11H14N2	174.25	96	n/a	0	0	K14	CCNCC=1C=CC=C2NC=CC12		ethyl(1H-indol-4-ylmethyl)amine		CCNCc1cccc2[nH]ccc12
161	Z57478994	C4H7N3OS	145.18		n/a	0	0	L14	COCC1=NN=C(N)S1		5-(methoxymethyl)-1,3,4-thiadiazol-2-amine		COCc1nnc(N)s1
162	Z822382694	C9H12O3S	200.26	95	n/a	0	0	M14	CS(=O)(=O)CC(O)C=1C=CC=CC1		2-methanesulfonyl-1-phenylethan-1-ol		CS(=O)(=O)CC(O)c1ccccc1
163	Z1899842917	C9H11N3O2S	225.27	100	n/a	0	0	N14	CC1=NN(CC=2C(C)=NOC2C)C(=O)S1		3-[(dimethyl-1,2-oxazol-4-yl)methyl]-5-methyl-2,3-dihydro-1,3,4-thiadiazol-2-one		Cc1nn(Cc2c(C)noc2C)c(=O)s1
164	Z1348371854	C11H13N3O	203.25	91	n/a	0	0	O14	N#CC=1C=CC(=CN1)N2CCCOCC2		5-(1,4-oxazepan-4-yl)pyridine-2-carbonitrile		N#Cc1ccc(N2CCCOCC2)cn1
165	Z2856434783	C14H15ClFN	251.73		hydrogen chloride	1	36.46	P14	Cl.FC=1C=CC(CNCC=2C=CC=CC2)=CC1		benzyl[(4-fluorophenyl)methyl]amine hydrochloride		Cl.Fc1ccc(CNCc2ccccc2)cc1
166	Z54571979	C12H11N3O2	229.24	90	n/a	0	0	Q14	CC(=O)NC=1C=CC(OC=2N=CC=CN2)=CC1		N-[4-(pyrimidin-2-yloxy)phenyl]acetamide		CC(=O)Nc1ccc(Oc2ncccn2)cc1
167	Z2177153697	C9H13N3O	179.22	95	n/a	0	0	R14	C1CC1C2=NOC(=N2)C3CCNC3		3-cyclopropyl-5-(pyrrolidin-3-yl)-1,2,4-oxadiazole		C1CC(c2nc(C3CC3)no2)CN1
168	Z1849009686	C8H10FNO2S	203.24	100	n/a	0	0	S14	CC=1C=C(F)C=CC1CS(=O)(=O)N		(4-fluoro-2-methylphenyl)methanesulfonamide		Cc1cc(F)ccc1CS(N)(=O)=O
169	Z1478435544	C12H13N3	199.26		n/a	0	0	T14	CC=1C=NC=C(NCC=2C=CN=CC2)C1		5-methyl-N-(pyridin-4-ylmethyl)pyridin-3-amine		Cc1cncc(NCc2ccncc2)c1
170	Z364321922	C9H8FNO3	197.17	98	n/a	0	0	U14	CC(=O)NC=1C=CC(F)=C(C1)C(=O)O		5-acetamido-2-fluorobenzoic acid		CC(=O)Nc1ccc(F)c(C(=O)O)c1
171	Z1506050651	C12H16N2O	204.27	90	n/a	0	0	V14	CN(C(=O)[C@H]1CC1(C)C)C=2C=CC=NC2		(1S)-N,2,2-trimethyl-N-(pyridin-3-yl)cyclopropane-1-carboxamide		CN(C(=O)C1CC1(C)C)c1cccnc1
172	Z1874937335	C7H11NO3	157.17	100	n/a	0	0	W14	CN(C)C(=O)C1(CC1)C(=O)O		1-(dimethylcarbamoyl)cyclopropane-1-carboxylic acid		CN(C)C(=O)C1(C(=O)O)CC1
173	Z2856434892	C12H10N3NaO3	267.22		sodium(1+) ion	1	22.99	X14	[Na+].CN1C=CC(=N1)C(=O)NC=2C=CC=C(C2)C(=O)[O-]		sodium 3-(1-methyl-1H-pyrazole-3-amido)benzoate		Cn1ccc(C(=O)Nc2cccc(C(=O)[O-])c2)n1.[Na+]
174	Z1259155959	C6H10N2O2	142.16	95	n/a	0	0	Y14	CC=1NNC(=O)C1CCO		4-(2-hydroxyethyl)-5-methyl-2,3-dihydro-1H-pyrazol-3-one		Cc1[nH][nH]c(=O)c1CCO
175	Z103740620	C9H19NO	157.26	95	n/a	0	0	Z14	CC(C)N1CCCC(CO)C1		[1-(propan-2-yl)piperidin-3-yl]methanol		CC(C)N1CCCC(CO)C1
176	Z31244728	C11H17N3	191.28	95	n/a	0	0	AA15	C1CCCC(CC1)NC=2N=CC=CN2		N-cycloheptylpyrimidin-2-amine		c1cnc(NC2CCCCCC2)nc1
177	Z1275599911	C13H23NO	209.33	100	n/a	0	0	F15	CC(=O)N1CCCC2(C1)CCCCCC2		1-{2-azaspiro[5.6]dodecan-2-yl}ethan-1-one		CC(=O)N1CCCC2(CCCCCC2)C1
178	Z85525386	C10H8N4O	200.2	100	n/a	0	0	G15	O=C(NC=1C=CC=CN1)C=2C=NC=CN2		N-(pyridin-2-yl)pyrazine-2-carboxamide	not completely soluble at 500 mM	O=C(Nc1ccccn1)c1cnccn1
179	Z321318226	C13H13N3O2	243.27	100	n/a	0	0	H15	COC=1C=CC(NC(=O)NC=2C=CN=CC2)=CC1		3-(4-methoxyphenyl)-1-(pyridin-4-yl)urea		COc1ccc(NC(=O)Nc2ccncc2)cc1
180	Z33452282	C15H15NO2	241.29	100	n/a	0	0	I15	CC=1C=CC(NC(=O)C=2C=CC=CC2C)=C(O)C1		N-(2-hydroxy-4-methylphenyl)-2-methylbenzamide		Cc1ccc(NC(=O)c2ccccc2C)c(O)c1
181	Z183344018	C10H18N4O	210.28	94	n/a	0	0	J15	CC(C)NC(=O)N(C)CC=1C=NN(C)C1		1-methyl-1-[(1-methyl-1H-pyrazol-4-yl)methyl]-3-(propan-2-yl)urea		CC(C)NC(=O)N(C)Cc1cnn(C)c1
182	Z240297434	C9H10N4O2	206.21	100	n/a	0	0	K15	CC=1C=C(ON1)C(=O)NC=2C=CN(C)N2		3-methyl-N-(1-methyl-1H-pyrazol-3-yl)-1,2-oxazole-5-carboxamide		Cc1cc(C(=O)Nc2ccn(C)n2)on1
183	Z56259192	C9H7F2N5O	239.19	100	n/a	0	0	L15	FC=1C=CC(NC(=O)NN2C=NN=C2)=C(F)C1		1-(2,4-difluorophenyl)-3-(4H-1,2,4-triazol-4-yl)urea	not completely soluble at 500 mM	O=C(Nc1ccc(F)cc1F)Nn1cnnc1
184	Z32399948	C13H22N2O2	238.33	92	n/a	0	0	M15	NC(=O)C1CCN(CC1)C(=O)C2CCCCC2		1-cyclohexanecarbonylpiperidine-4-carboxamide		NC(=O)C1CCN(C(=O)C2CCCCC2)CC1
185	Z354992234	C9H14ClN3OS	247.75	95	n/a	0	0	N15	CC1CN(CC=2N=NSC2Cl)C(C)CO1		4-[(5-chloro-1,2,3-thiadiazol-4-yl)methyl]-2,5-dimethylmorpholine		CC1CN(Cc2nnsc2Cl)C(C)CO1
186	Z969560582	C6H8N2OS	156.21	100	n/a	0	0	O15	CNC(=O)C1=CN=C(C)S1		N,2-dimethyl-1,3-thiazole-5-carboxamide		CNC(=O)c1cnc(C)s1
187	Z413792090	C13H16N2O2	232.28	100	n/a	0	0	P15	O=C(NCC1CC1)NC=2C=CC=3OCCC3C2		3-(cyclopropylmethyl)-1-(2,3-dihydro-1-benzofuran-5-yl)urea		O=C(NCC1CC1)Nc1ccc2c(c1)CCO2
188	Z28143241	C11H8FN3O	217.2	100	n/a	0	0	Q15	FC=1C=CC=C(NC(=O)C=2C=NC=CN2)C1		N-(3-fluorophenyl)pyrazine-2-carboxamide		O=C(Nc1cccc(F)c1)c1cnccn1
189	Z2856434856	C11H14ClNO	211.69	91	n/a	0	0	R15	ClC=1C=CC=C(CN2CCOCC2)C1		4-[(3-chlorophenyl)methyl]morpholine		Clc1cccc(CN2CCOCC2)c1
190	Z969560308	C12H14N2OS	234.32	98	n/a	0	0	S15	CC(C)OC=1C=CC(=CC1)C2=CSC(N)=N2		4-[4-(propan-2-yloxy)phenyl]-1,3-thiazol-2-amine		CC(C)Oc1ccc(-c2csc(N)n2)cc1
191	Z2856434857	C11H15NOS	209.31	100	n/a	0	0	T15	OC=1C=CC=C(CN2CCSCC2)C1		3-(thiomorpholin-4-ylmethyl)phenol		Oc1cccc(CN2CCSCC2)c1
192	Z332370018	C10H9N3O2	203.2	100	n/a	0	0	U15	CNC(=O)C1=NC=2C=CC=CC2C(=O)N1		N-methyl-4-oxo-3,4-dihydroquinazoline-2-carboxamide	not completely soluble at 500 mM	CNC(=O)c1nc2ccccc2c(=O)[nH]1
193	Z1251207602	C8H13N3S	183.28	100	n/a	0	0	V15	CC1=NN=C(S1)N2CCCCC2		1-(5-methyl-1,3,4-thiadiazol-2-yl)piperidine		Cc1nnc(N2CCCCC2)s1
194	Z2241115980	C12H18N2O7S	334.35	95	oxalic acid	1	90.03	W15	CS(=O)(=O)N1CCN(CC2=CC=CO2)CC1.OC(=O)C(=O)O		1-(furan-2-ylmethyl)-4-methanesulfonylpiperazine; oxalic acid		CS(=O)(=O)N1CCN(Cc2ccco2)CC1.O=C(O)C(=O)O
195	Z2234920345	C11H13N5O2	247.26	100	n/a	0	0	X15	COC=1C=CC(C)=CC1NC(=O)NN2C=NN=C2		1-(2-methoxy-5-methylphenyl)-3-(4H-1,2,4-triazol-4-yl)urea		COc1ccc(C)cc1NC(=O)Nn1cnnc1
196	Z111782404	C15H14O3	242.28	95	n/a	0	0	Y15	CC(OC=1C=CC(=CC1)C=2C=CC=CC2)C(=O)O		2-(4-phenylphenoxy)propanoic acid		CC(Oc1ccc(-c2ccccc2)cc1)C(=O)O
197	Z1439422127	C9H15N3OS	213.3	95	n/a	0	0	Z15	CC1OCCN(C1C)C2=NC(C)=NS2		2,3-dimethyl-4-(3-methyl-1,2,4-thiadiazol-5-yl)morpholine		Cc1nsc(N2CCOC(C)C2C)n1
198	Z1730522163	C11H12FNO2	209.22	100	n/a	0	0	AA16	CC1CN(C(=O)C)C=2C=CC=C(F)C2O1		1-(8-fluoro-2-methyl-3,4-dihydro-2H-1,4-benzoxazin-4-yl)ethan-1-one		CC(=O)N1CC(C)Oc2c(F)cccc21
199	Z89385775	C12H13N3OS	247.32	100	n/a	0	0	F16	CCC=1C=CC=CC1NC(=O)C=2SN=NC2C		N-(2-ethylphenyl)-4-methyl-1,2,3-thiadiazole-5-carboxamide		CCc1ccccc1NC(=O)c1snnc1C
200	Z2856434806	C12H14ClN3	235.72	100	n/a	0	0	G16	ClC=1C=CC=C(C1)N2CCN(CC#N)CC2		2-[4-(3-chlorophenyl)piperazin-1-yl]acetonitrile		N#CCN1CCN(c2cccc(Cl)c2)CC1
201	Z30485868	C14H18N2O2	246.31	99	n/a	0	0	H16	O=C(NC=1C=CC(=CC1)N2CCOCC2)C3CC3		N-[4-(morpholin-4-yl)phenyl]cyclopropanecarboxamide		O=C(Nc1ccc(N2CCOCC2)cc1)C1CC1
202	Z1407673036	C9H13NO2S	199.27	95	n/a	0	0	I16	CC(CS(=O)(=O)N)C=1C=CC=CC1		2-phenylpropane-1-sulfonamide		CC(CS(N)(=O)=O)c1ccccc1
203	Z31602870	C12H14N2O3	234.26	100	n/a	0	0	J16	O=C(COC=1C=CC=CC1)N2CCNC(=O)C2		4-(2-phenoxyacetyl)piperazin-2-one		O=C1CN(C(=O)COc2ccccc2)CCN1
204	Z383325512	C6H9N3O	139.16	91	n/a	0	0	K16	CC(=O)NCC=1C=NNC1		N-(1H-pyrazol-4-ylmethyl)acetamide		CC(=O)NCc1cn[nH]c1
205	Z86622311	C10H7ClN2O2	222.63	98	n/a	0	0	L16	ClC=1C=CC=C(C1)C(=O)NC=2C=CON2		3-chloro-N-(1,2-oxazol-3-yl)benzamide		O=C(Nc1ccon1)c1cccc(Cl)c1
206	Z59181945	C10H8N2O2	188.19	99	n/a	0	0	M16	ONC(=O)C=1C=CC=2C=CC=CC2N1		N-hydroxyquinoline-2-carboxamide	not completely soluble at 500 mM	O=C(NO)c1ccc2ccccc2n1
207	Z57744604	C12H13N3O2	231.26	96	n/a	0	0	N16	OC=1N=CC(NCCC=2C=CC=CC2)=C(O)N1		5-[(2-phenylethyl)amino]pyrimidine-2,4-diol		Oc1ncc(NCCc2ccccc2)c(O)n1
208	Z45705015	C9H12FNO2S	217.26	91	n/a	0	0	O16	CS(=O)(=O)NCCC=1C=CC(F)=CC1		N-[2-(4-fluorophenyl)ethyl]methanesulfonamide		CS(=O)(=O)NCCc1ccc(F)cc1
209	Z64450924	C8H10N2O3S	214.24	99	n/a	0	0	P16	CCOC(=O)NC=1SC=CC1C(=O)N		ethyl N-(3-carbamoylthiophen-2-yl)carbamate		CCOC(=O)Nc1sccc1C(N)=O
210	Z1367324110	C10H14N2O2S	226.3	100	n/a	0	0	Q16	CN1CCCC=2C=CC(=CC12)S(=O)(=O)N		1-methyl-1,2,3,4-tetrahydroquinoline-7-sulfonamide		CN1CCCc2ccc(S(N)(=O)=O)cc21
211	Z1954800564	C8H8N2OS	180.23	98	n/a	0	0	R16	COC=1C=CC=2SC(N)=NC2C1		5-methoxy-1,3-benzothiazol-2-amine		COc1ccc2sc(N)nc2c1
212	Z1639162606	C8H10FNO2S	203.24	100	n/a	0	0	S16	CNS(=O)(=O)C=1C=CC=C(C)C1F		2-fluoro-N,3-dimethylbenzene-1-sulfonamide		CNS(=O)(=O)c1cccc(C)c1F
213	Z1086293874	C13H16N2O3	248.28	93	n/a	0	0	T16	CC=1OC=CC1C(=O)NC=2C=C(ON2)C(C)(C)C		N-(5-tert-butyl-1,2-oxazol-3-yl)-2-methylfuran-3-carboxamide		Cc1occc1C(=O)Nc1cc(C(C)(C)C)on1
214	Z1328968520	C8H9N3O2S2	243.31	95	n/a	0	0	U16	CS(=O)(=O)C1=NC=CN1CC2=CSC=N2		4-[(2-methanesulfonyl-1H-imidazol-1-yl)methyl]-1,3-thiazole		CS(=O)(=O)c1nccn1Cc1cscn1
215	Z227998000	C10H18N2O3S	246.33	100	n/a	0	0	V16	CS(=O)(=O)N1CCC(CC1)C(=O)NC2CC2		N-cyclopropyl-1-methanesulfonylpiperidine-4-carboxamide	not completely soluble at 500 mM	CS(=O)(=O)N1CCC(C(=O)NC2CC2)CC1
216	Z1203191681	C6H9N3O	139.16	95	n/a	0	0	W16	CC(=O)NCC1=NC=CN1		N-(1H-imidazol-2-ylmethyl)acetamide		CC(=O)NCc1ncc[nH]1
217	Z2856434912	C15H20N2	228.34	99	n/a	0	0	X16	CC1CCN(CC2=CNC=3C=CC=CC23)CC1		3-[(4-methylpiperidin-1-yl)methyl]-1H-indole		CC1CCN(Cc2c[nH]c3ccccc23)CC1
218	Z1324853681	C8H11N3O	165.2	95	n/a	0	0	Y16	NC(=O)C1CCCN2C=CN=C12		5H,6H,7H,8H-imidazo[1,2-a]pyridine-8-carboxamide		NC(=O)C1CCCn2ccnc21
219	Z1119505742	C10H15N3O2S	241.31	100	n/a	0	0	Z16	COC(=O)NC1=NN=C(CC2CCCC2)S1		methyl N-[5-(cyclopentylmethyl)-1,3,4-thiadiazol-2-yl]carbamate		COC(=O)Nc1nnc(CC2CCCC2)s1
220	Z30932204	C9H12N2O3S	228.27	92	n/a	0	0	AA17	CC(=O)NCC=1C=CC(=CC1)S(=O)(=O)N		N-[(4-sulfamoylphenyl)methyl]acetamide		CC(=O)NCc1ccc(S(N)(=O)=O)cc1
221	Z69092635	C14H20N2O2	248.33	100	n/a	0	0	F17	CC1=NOC(C)=C1C(=O)NCCC2=CCCCC2		N-[2-(cyclohex-1-en-1-yl)ethyl]-3,5-dimethyl-1,2-oxazole-4-carboxamide		Cc1noc(C)c1C(=O)NCCC1=CCCCC1
222	Z56772132	C13H16N2O3	248.28	92	n/a	0	0	G17	COC=1C=CC(CCC2(C)NC(=O)NC2=O)=CC1		5-[2-(4-methoxyphenyl)ethyl]-5-methylimidazolidine-2,4-dione		COc1ccc(CCC2(C)NC(=O)NC2=O)cc1
223	Z117233350	C11H13N3O3	235.24	100	n/a	0	0	H17	CCC1=NOC(C)=C1C(=O)NC=2C=C(C)ON2		3-ethyl-5-methyl-N-(5-methyl-1,2-oxazol-3-yl)-1,2-oxazole-4-carboxamide		CCc1noc(C)c1C(=O)Nc1cc(C)on1
224	Z90122368	C7H13N3O2	171.2	92	n/a	0	0	I17	CC(=O)N1CCN(CC1)C(=O)N		4-acetylpiperazine-1-carboxamide		CC(=O)N1CCN(C(N)=O)CC1
225	Z1203107138	C13H14FN3O	247.27	100	n/a	0	0	J17	CCN1C=C(C=N1)C(=O)NCC=2C=CC(F)=CC2		1-ethyl-N-[(4-fluorophenyl)methyl]-1H-pyrazole-4-carboxamide		CCn1cc(C(=O)NCc2ccc(F)cc2)cn1
226	Z29634868	C14H14O4	246.27	95	n/a	0	0	K17	CCCC1=CC(=O)OC=2C=C(OC(=O)C)C=CC12		2-oxo-4-propyl-2H-chromen-7-yl acetate		CCCc1cc(=O)oc2cc(OC(C)=O)ccc12
227	Z2856434926	C9H13NO3S	215.27	100	n/a	0	0	L17	O=S1(=O)CCN(CC2=CC=CO2)CC1		4-(furan-2-ylmethyl)-1??-thiomorpholine-1,1-dione		O=S1(=O)CCN(Cc2ccco2)CC1
228	Z126933926	C14H18N2O2	246.31	98	n/a	0	0	M17	CC(=O)C=1C=CC(=CC1)N2CCC(CC2)C(=O)N		1-(4-acetylphenyl)piperidine-4-carboxamide	not completely soluble at 500 mM	CC(=O)c1ccc(N2CCC(C(N)=O)CC2)cc1
229	Z57515803	C13H10ClNO2	247.68	100	n/a	0	0	N17	ClC=1C=CC(COC(=O)C=2C=CC=NC2)=CC1		(4-chlorophenyl)methyl pyridine-3-carboxylate		O=C(OCc1ccc(Cl)cc1)c1cccnc1
230	Z56785490	C10H14N2O	178.24	100	n/a	0	0	O17	NC=1C=CC=CC1N2CCOCC2		2-(morpholin-4-yl)aniline		Nc1ccccc1N1CCOCC1
231	Z2856434866	C13H25NO	211.35	91	n/a	0	0	P17	CCC1CCC(CC1)NC[C@H]2CCCO2		4-ethyl-N-[(2R)-oxolan-2-ylmethyl]cyclohexan-1-amine		CCC1CCC(NCC2CCCO2)CC1
232	Z26781952	C12H15N3O	217.27	99	n/a	0	0	Q17	CCCC(=O)NCC1=NC=2C=CC=CC2N1		N-(1H-1,3-benzodiazol-2-ylmethyl)butanamide		CCCC(=O)NCc1nc2ccccc2[nH]1
233	Z2064107709	C13H12N2OS	244.32	100	n/a	0	0	R17	O=C(NC1=NC=CS1)[C@@H]2C[C@H]2C=3C=CC=CC3		(1R,2R)-2-phenyl-N-(1,3-thiazol-2-yl)cyclopropane-1-carboxamide		O=C(Nc1nccs1)C1CC1c1ccccc1
234	Z56792776	C12H15F3N2	244.26	91	n/a	0	0	S17	NC=1C=C(C=CC1N2CCCCC2)C(F)(F)F		2-(piperidin-1-yl)-5-(trifluoromethyl)aniline		Nc1cc(C(F)(F)F)ccc1N1CCCCC1
235	Z293079056	C7H8O3	140.14	97	n/a	0	0	T17	CCOC(=O)C=1C=COC1		ethyl furan-3-carboxylate		CCOC(=O)c1ccoc1
236	Z111716368	C14H19N3O	245.33	100	n/a	0	0	U17	CC(C)(C)C(=O)NCCC1=NC=2C=CC=CC2N1		N-[2-(1H-1,3-benzodiazol-2-yl)ethyl]-2,2-dimethylpropanamide	not completely soluble at 500 mM	CC(C)(C)C(=O)NCCc1nc2ccccc2[nH]1
237	Z57261895	C10H16N4O	208.27	100	n/a	0	0	V17	O=C(CC1CCCCC1)NN2C=NN=C2		2-cyclohexyl-N-(4H-1,2,4-triazol-4-yl)acetamide		O=C(CC1CCCCC1)Nn1cnnc1
238	Z2856434895	C12H14N2O2	218.26	91	n/a	0	0	W17	CN(C)CCN1C(=O)C=2C=CC=CC2C1=O		2-[2-(dimethylamino)ethyl]-2,3-dihydro-1H-isoindole-1,3-dione		CN(C)CCN1C(=O)c2ccccc2C1=O
239	Z57791725	C9H8N2O	160.18	99	n/a	0	0	X17	CC1=NC(=NO1)C=2C=CC=CC2		5-methyl-3-phenyl-1,2,4-oxadiazole		Cc1nc(-c2ccccc2)no1
240	Z2735692823	C12H15ClN2O	238.72	100	n/a	0	0	Y17	ClC=1C=CC=C(NC(=O)CN2CCCC2)C1		N-(3-chlorophenyl)-2-(pyrrolidin-1-yl)acetamide		O=C(CN1CCCC1)Nc1cccc(Cl)c1
241	Z1430613384	C12H11NO3	217.23	90	n/a	0	0	Z17	CC=1C=CC(NC(=O)C2=CC=CO2)=CC1O		N-(3-hydroxy-4-methylphenyl)furan-2-carboxamide		Cc1ccc(NC(=O)c2ccco2)cc1O
242	Z1904249627	C10H14N2OS	210.3	100	n/a	0	0	AA18	CNC(=O)C1CCCC=2SC(C)=NC12		N,2-dimethyl-4,5,6,7-tetrahydro-1,3-benzothiazole-4-carboxamide		CNC(=O)C1CCCc2sc(C)nc21
243	Z1741815708	C8H18N2	142.25	95	n/a	0	0	F18	CC1(C)CCCN1CCN		2-(2,2-dimethylpyrrolidin-1-yl)ethan-1-amine		CC1(C)CCCN1CCN
244	Z2856434839	C7H15Cl2N3	212.12	95	hydrogen chloride	2	36.46	G18	Cl.Cl.CCN1N=CC=C1CNC		[(1-ethyl-1H-pyrazol-5-yl)methyl](methyl)amine dihydrochloride		CCn1nccc1CNC.Cl.Cl
245	Z1407672867	C7H9N3O	151.17		n/a	0	0	H18	NC(=O)C1=CNC(=N1)C2CC2		2-cyclopropyl-1H-imidazole-4-carboxamide		NC(=O)c1c[nH]c(C2CC2)n1
246	Z1259162160	C8H13NO3	171.2	95	n/a	0	0	I18	CC(=O)NC(C)(C1CC1)C(=O)O		2-cyclopropyl-2-acetamidopropanoic acid		CC(=O)NC(C)(C(=O)O)C1CC1
247	Z2442270563	C11H17N3O	207.28	100	n/a	0	0	J18	C(C1CCNCC1)C2=NC(=NO2)C3CC3		4-[(3-cyclopropyl-1,2,4-oxadiazol-5-yl)methyl]piperidine		C1CC(Cc2nc(C3CC3)no2)CCN1
248	Z1454310449	C10H10FN3	191.21	100	n/a	0	0	K18	FC=1C=CC=CC1CNC=2C=NNC2		N-[(2-fluorophenyl)methyl]-1H-pyrazol-4-amine		Fc1ccccc1CNc1cn[nH]c1
249	Z1268152398	C6H7F3N2O	180.13		n/a	0	0	L18	CCN1N=C(CC1=O)C(F)(F)F		1-ethyl-3-(trifluoromethyl)-4,5-dihydro-1H-pyrazol-5-one		CCN1N=C(C(F)(F)F)CC1=O
250	Z1229798311	C9H8FNO3	197.17	95	n/a	0	0	M18	CC(=O)NC=1C=CC=C(F)C1C(=O)O		2-acetamido-6-fluorobenzoic acid		CC(=O)Nc1cccc(F)c1C(=O)O
251	Z2856434901	C9H19N	141.26	100	n/a	0	0	N18	CNCCC1CCCCC1		(2-cyclohexylethyl)(methyl)amine		CNCCC1CCCCC1
252	Z1328078283	C12H22N2O	210.32	100	n/a	0	0	O18	CC1(C)CN(C(=O)NCC2CC2)C1(C)C		N-(cyclopropylmethyl)-2,2,3,3-tetramethylazetidine-1-carboxamide		CC1(C)CN(C(=O)NCC2CC2)C1(C)C
253	Z31432964	C10H18N2O2	198.27		n/a	0	0	P18	CN1CCN(CC1)C(=O)C2CCCO2		1-methyl-4-(oxolane-2-carbonyl)piperazine		CN1CCN(C(=O)C2CCCO2)CC1
254	Z1259341012	C12H18N2O	206.29	95	n/a	0	0	Q18	CC(N)C=1C=CC(=CC1)N2CCOCC2		1-[4-(morpholin-4-yl)phenyl]ethan-1-amine		CC(N)c1ccc(N2CCOCC2)cc1
255	Z1918536193	C8H7ClN4O	210.62	95	n/a	0	0	R18	CN1C=C(OC=2N=CN=CC2Cl)C=N1		5-chloro-4-[(1-methyl-1H-pyrazol-4-yl)oxy]pyrimidine		Cn1cc(Oc2ncncc2Cl)cn1
256	Z2377835233	C10H17ClN4O	244.73	95	hydrogen chloride	1	36.46	S18	Cl.CN1C=C(C(=O)N)C(=N1)C2CCCNC2		1-methyl-3-(piperidin-3-yl)-1H-pyrazole-4-carboxamide hydrochloride		Cl.Cn1cc(C(N)=O)c(C2CCCNC2)n1
257	Z276351322	C14H10N2O2	238.25		n/a	0	0	T18	OC=1C=CC=CC1C2=NC(=NO2)C=3C=CC=CC3		2-(3-phenyl-1,2,4-oxadiazol-5-yl)phenol	not completely soluble at 500 mM	Oc1ccccc1-c1nc(-c2ccccc2)no1
258	Z1259341037	C8H12N2	136.2	100	n/a	0	0	U18	CC(C)NC=1C=CC=NC1		N-(propan-2-yl)pyridin-3-amine		CC(C)Nc1cccnc1
259	Z2856434770	C8H10ClN	155.63	92	n/a	0	0	V18	CNCC=1C=CC=C(Cl)C1		[(3-chlorophenyl)methyl](methyl)amine		CNCc1cccc(Cl)c1
260	Z1551688335	C9H12N2O2	180.21	95	n/a	0	0	W18	CC(O)C(=O)NCC=1C=CC=CN1		2-hydroxy-N-(pyridin-2-ylmethyl)propanamide		CC(O)C(=O)NCc1ccccn1
261	Z1818332938	C9H16ClF3N2O	260.69		hydrogen chloride	1	36.46	X18	Cl.N[C@@H]1CCCN(C1)C(=O)CCC(F)(F)F		1-[(3R)-3-aminopiperidin-1-yl]-4,4,4-trifluorobutan-1-one hydrochloride		Cl.NC1CCCN(C(=O)CCC(F)(F)F)C1
262	Z2856434814	C10H15NO	165.24	95	n/a	0	0	Y18	CCN(CC)C=1C=CC=C(O)C1		3-(diethylamino)phenol		CCN(CC)c1cccc(O)c1
263	Z29191465	C13H19NOS	237.37	100	n/a	0	0	Z18	O=C(NCCC1=CC=CS1)C2CCCCC2		N-[2-(thiophen-2-yl)ethyl]cyclohexanecarboxamide		O=C(NCCc1cccs1)C1CCCCC1
264	Z135394292	C8H12N2O2	168.2	91	n/a	0	0	AA19	CC(C)NC(=O)C1=CC(C)=NO1		3-methyl-N-(propan-2-yl)-1,2-oxazole-5-carboxamide		Cc1cc(C(=O)NC(C)C)on1
265	Z373768900	C10H15N3O	193.25	90	n/a	0	0	F19	CCN1C=C(NC(=O)C2CCC2)C=N1		N-(1-ethyl-1H-pyrazol-4-yl)cyclobutanecarboxamide		CCn1cc(NC(=O)C2CCC2)cn1
266	Z19739650	C10H10N2O2	190.2	97	n/a	0	0	G19	CC(OC=1C=CC(C#N)=CC1)C(=O)N		2-(4-cyanophenoxy)propanamide		CC(Oc1ccc(C#N)cc1)C(N)=O
267	Z192955056	C12H15FN2O2	238.26	100	n/a	0	0	H19	COC(=O)N1CCN(CC1)C=2C=CC(F)=CC2		methyl 4-(4-fluorophenyl)piperazine-1-carboxylate		COC(=O)N1CCN(c2ccc(F)cc2)CC1
268	Z19727416	C9H10ClNO2	199.64	100	n/a	0	0	I19	CC(OC=1C=CC(Cl)=CC1)C(=O)N		2-(4-chlorophenoxy)propanamide		CC(Oc1ccc(Cl)cc1)C(N)=O
269	Z2856434900	C7H15NO	129.2	95	n/a	0	0	J19	CC(C)(C)N1CC(O)C1		1-tert-butylazetidin-3-ol		CC(C)(C)N1CC(O)C1
270	Z300245038	C8H11FN2O2S	218.25	100	n/a	0	0	K19	CN(CC=1C=CC=C(F)C1)S(=O)(=O)N		N-[(3-fluorophenyl)methyl]-N-methylaminosulfonamide		CN(Cc1cccc(F)c1)S(N)(=O)=O
271	Z2064898127	C10H18N2O3	214.27	100	n/a	0	0	L19	O=C(NC[C@H]1CCCO1)N2CCOCC2		N-[(2R)-oxolan-2-ylmethyl]morpholine-4-carboxamide		O=C(NCC1CCCO1)N1CCOCC1
272	Z281077318	C13H16N2O3	248.28	100	n/a	0	0	M19	COC(=O)C=1C=CC=CC1NC(=O)N2CCCC2		methyl 2-[(pyrrolidine-1-carbonyl)amino]benzoate	not completely soluble at 500 mM	COC(=O)c1ccccc1NC(=O)N1CCCC1
273	Z2856434894	C12H20N2	192.31	95	n/a	0	0	N19	CC(C)NCC=1C=CC(=CC1)N(C)C		N,N-dimethyl-4-{[(propan-2-yl)amino]methyl}aniline		CC(C)NCc1ccc(N(C)C)cc1
274	Z48852953	C9H14N2OS	198.29	100	n/a	0	0	O19	CC1=CSC(NCC2CCCO2)=N1		4-methyl-N-(oxolan-2-ylmethyl)-1,3-thiazol-2-amine		Cc1csc(NCC2CCCO2)n1
275	Z2293643386	C8H13NO4	187.2	98	n/a	0	0	P19	CC(=O)N1CCCC(O)(C1)C(=O)O		1-acetyl-3-hydroxypiperidine-3-carboxylic acid		CC(=O)N1CCCC(O)(C(=O)O)C1
276	Z19735067	C12H14FNO2	223.25	100	n/a	0	0	Q19	FC=1C=CC(OCC(=O)N2CCCC2)=CC1		2-(4-fluorophenoxy)-1-(pyrrolidin-1-yl)ethan-1-one		O=C(COc1ccc(F)cc1)N1CCCC1
277	Z31217395	C12H17N3O2	235.29	100	n/a	0	0	R19	CCOC(=O)C1CCN(CC1)C=2C=NC=CN2		ethyl 1-(pyrazin-2-yl)piperidine-4-carboxylate		CCOC(=O)C1CCN(c2cnccn2)CC1
278	Z381729066	C7H11N3O	153.19	95	n/a	0	0	S19	CC(C)NC(=O)C=1C=CNN1		N-(propan-2-yl)-1H-pyrazole-3-carboxamide	not completely soluble at 500 mM	CC(C)NC(=O)c1cc[nH]n1
279	Z1250132544	C9H11FO2	170.19	95	n/a	0	0	T19	CC(O)COC=1C=CC=C(F)C1		1-(3-fluorophenoxy)propan-2-ol		CC(O)COc1cccc(F)c1
280	Z30820160	C7H10N2OS	170.23	100	n/a	0	0	U19	CCC(=O)NC1=NC(C)=CS1		N-(4-methyl-1,3-thiazol-2-yl)propanamide		CCC(=O)Nc1nc(C)cs1
281	Z216450634	C9H19NO2S	205.32	91	n/a	0	0	V19	CN(C1CCCCCC1)S(=O)(=O)C		N-cycloheptyl-N-methylmethanesulfonamide		CN(C1CCCCCC1)S(C)(=O)=O
282	Z272156568	C8H10N2O2	166.18	100	n/a	0	0	W19	CCOC=1N=CC=CC1C(=O)N		2-ethoxypyridine-3-carboxamide		CCOc1ncccc1C(N)=O
283	Z90504169	C10H19NO	169.27	100	n/a	0	0	X19	C(NC1CCCC1)C2CCCO2		N-(oxolan-2-ylmethyl)cyclopentanamine		C1CCC(NCC2CCCO2)C1
284	Z26968795	C10H12ClNO3	229.67	97	n/a	0	0	Y19	COC=1C=C(NC(=O)C)C(OC)=CC1Cl		N-(4-chloro-2,5-dimethoxyphenyl)acetamide		COc1cc(NC(C)=O)c(OC)cc1Cl
285	Z768399682	C9H13N3O2S	227.29	91	n/a	0	0	Z19	CC1CN(C(C)CO1)C(=O)C=2C=NSN2		2,5-dimethyl-4-(1,2,5-thiadiazole-3-carbonyl)morpholine		CC1CN(C(=O)c2cnsn2)C(C)CO1
286	Z44590919	C9H17N3O2	199.25	100	n/a	0	0	AA20	CCNC(=O)N1CCN(CC1)C(=O)C		4-acetyl-N-ethylpiperazine-1-carboxamide		CCNC(=O)N1CCN(C(C)=O)CC1
287	Z275156196	C6H6F3N3OS	225.19	100	n/a	0	0	F20	CCC1=NN=C(NC(=O)C(F)(F)F)S1		N-(5-ethyl-1,3,4-thiadiazol-2-yl)-2,2,2-trifluoroacetamide		CCc1nnc(NC(=O)C(F)(F)F)s1
288	Z1432018343	C8H10ClFN2O	204.63	93	n/a	0	0	G20	C[C@@H](CO)NC=1N=CC(Cl)=CC1F		(2S)-2-[(5-chloro-3-fluoropyridin-2-yl)amino]propan-1-ol		CC(CO)Nc1ncc(Cl)cc1F
289	Z57614330	C10H14N2O3S	242.3	100	n/a	0	0	H20	CCNC(=O)C=1C=CC(NS(=O)(=O)C)=CC1		N-ethyl-4-methanesulfonamidobenzamide		CCNC(=O)c1ccc(NS(C)(=O)=O)cc1
290	Z2527301677	C10H13ClN4	224.69	95	hydrogen chloride	1	36.46	I20	Cl.CC(N)C1=CN(N=N1)C=2C=CC=CC2		1-(1-phenyl-1H-1,2,3-triazol-4-yl)ethan-1-amine hydrochloride		CC(N)c1cn(-c2ccccc2)nn1.Cl
291	Z108545814	C12H12N2O3	232.24	100	n/a	0	0	J20	CCC(=O)NC1=C(OC=2C=CC=CC12)C(=O)N		3-propanamido-1-benzofuran-2-carboxamide		CCC(=O)Nc1c(C(N)=O)oc2ccccc12
292	Z2142244288	C9H12FNO2S	217.26	91	n/a	0	0	K20	CCNC=1C=CC(=CC1F)S(=O)(=O)C		N-ethyl-2-fluoro-4-methanesulfonylaniline		CCNc1ccc(S(C)(=O)=O)cc1F
293	Z1331830630	C12H17NO2	207.27	100	n/a	0	0	L20	CCC(CC)C(=O)NC=1C=CC=CC1O		2-ethyl-N-(2-hydroxyphenyl)butanamide		CCC(CC)C(=O)Nc1ccccc1O
294	Z281802060	C6H9N3O	139.16	100	n/a	0	0	M20	CNC=1N=CC=C(OC)N1		4-methoxy-N-methylpyrimidin-2-amine		CNc1nccc(OC)n1
295	Z57190020	C14H14N2O2	242.28	100	n/a	0	0	N20	COC(=O)NC=1C=CC(CC=2C=CN=CC2)=CC1		methyl N-[4-(pyridin-4-ylmethyl)phenyl]carbamate		COC(=O)Nc1ccc(Cc2ccncc2)cc1
296	Z1373445602	C10H12FN3O	209.23	100	n/a	0	0	O20	CN1CCN(CC1=O)C=2N=CC=CC2F		4-(3-fluoropyridin-2-yl)-1-methylpiperazin-2-one		CN1CCN(c2ncccc2F)CC1=O
297	Z68639747	C11H13N3O	203.25	99	n/a	0	0	P20	CCN1C(NC(=O)C)=NC=2C=CC=CC12		N-(1-ethyl-1H-1,3-benzodiazol-2-yl)acetamide		CCn1c(NC(C)=O)nc2ccccc21
298	Z1492796719	C11H14N2O	190.25	100	n/a	0	0	Q20	CC(=O)NC1CNC=2C=CC=CC2C1		N-(1,2,3,4-tetrahydroquinolin-3-yl)acetamide		CC(=O)NC1CNc2ccccc2C1
299	Z45515569	C11H14N2O2S	238.31	99	n/a	0	0	R20	CN(CCC#N)S(=O)(=O)C=1C=CC(C)=CC1		2-cyano-N-methyl-S-(4-methylphenyl)ethane-1-sulfonamido		Cc1ccc(S(=O)(=O)N(C)CCC#N)cc1
300	Z803153598	C10H17Cl2N3OS	298.24	95	hydrogen chloride	2	36.46	S20	Cl.Cl.CC=1N=CSC1C(=O)N2CCCNCC2		1-(4-methyl-1,3-thiazole-5-carbonyl)-1,4-diazepane dihydrochloride	not completely soluble at 500 mM	Cc1ncsc1C(=O)N1CCCNCC1.Cl.Cl
301	Z275151340	C10H14ClN3O	227.7	99	n/a	0	0	T20	CN1C=C(Cl)C(=N1)C(=O)NC2CCCC2		4-chloro-N-cyclopentyl-1-methyl-1H-pyrazole-3-carboxamide		Cn1cc(Cl)c(C(=O)NC2CCCC2)n1
302	Z53825177	C8H10FNO2S	203.24	100	n/a	0	0	U20	CCS(=O)(=O)NC=1C=CC=CC1F		N-(2-fluorophenyl)ethane-1-sulfonamide		CCS(=O)(=O)Nc1ccccc1F
303	Z1688504114	C9H12N4O	192.22	99	n/a	0	0	V20	CC1=NN(C)C(C)=C1NC(=O)CC#N		2-cyano-N-(trimethyl-1H-pyrazol-4-yl)acetamide		Cc1nn(C)c(C)c1NC(=O)CC#N
304	Z359352902	C8H12ClNO3	205.64	95	hydrogen chloride	1	36.46	W20	Cl.CN(C)CC1=CC=C(O1)C(=O)O		5-[(dimethylamino)methyl]furan-2-carboxylic acid hydrochloride		CN(C)Cc1ccc(C(=O)O)o1.Cl
305	Z57299526	C12H11N3O	213.24	100	n/a	0	0	X20	C(NC1=NC=2C=CC=CC2N1)C3=CC=CO3		N-(furan-2-ylmethyl)-1H-1,3-benzodiazol-2-amine		c1coc(CNc2nc3ccccc3[nH]2)c1
306	Z1507502062	C11H13NO2	191.23	100	n/a	0	0	Y20	COC=1C=CC=C2NC(=O)CCCC12		6-methoxy-2,3,4,5-tetrahydro-1H-1-benzazepin-2-one		COc1cccc2c1CCCC(=O)N2
307	Z296054478	C12H9N5O	239.24	98	n/a	0	0	Z20	O=C(NC=1C=CC=NC1)C=2C=NN3C=CC=NC23		N-(pyridin-3-yl)pyrazolo[1,5-a]pyrimidine-3-carboxamide	not completely soluble at 500 mM	O=C(Nc1cccnc1)c1cnn2cccnc12
308	Z56837087	C9H7ClN2O	194.62	92	n/a	0	0	AA21	ClC=1C=CC(NC(=O)CC#N)=CC1		N-(4-chlorophenyl)-2-cyanoacetamide		N#CCC(=O)Nc1ccc(Cl)cc1
309	Z68299550	C11H14ClNO2	227.69	100	n/a	0	0	F21	CC(C)(CO)NC(=O)C=1C=CC=C(Cl)C1		3-chloro-N-(1-hydroxy-2-methylpropan-2-yl)benzamide		CC(C)(CO)NC(=O)c1cccc(Cl)c1
310	Z44585920	C15H22N2O	246.36	92	n/a	0	0	G21	O=C(NCCC=1C=CC=CC1)NC2CCCCC2		1-cyclohexyl-3-(2-phenylethyl)urea		O=C(NCCc1ccccc1)NC1CCCCC1
311	Z53836105	C9H8F2O2	186.16	100	n/a	0	0	H21	CCOC(=O)C=1C=CC(F)=CC1F		ethyl 2,4-difluorobenzoate		CCOC(=O)c1ccc(F)cc1F
312	Z126932614	C9H10N2O2S	210.26	100	n/a	0	0	I21	CS(=O)(=O)CC1=NC=2C=CC=CC2N1		2-(methanesulfonylmethyl)-1H-1,3-benzodiazole		CS(=O)(=O)Cc1nc2ccccc2[nH]1
313	Z44584192	C12H18N2O2	222.29	98	n/a	0	0	J21	O=C(NCC1=CC=CO1)NC2CCCCC2		1-cyclohexyl-3-(furan-2-ylmethyl)urea		O=C(NCc1ccco1)NC1CCCCC1
314	Z2856434855	C15H21N3	243.35	100	n/a	0	0	K21	CN1C(CNC2CCCCC2)=NC=3C=CC=CC13		N-[(1-methyl-1H-1,3-benzodiazol-2-yl)methyl]cyclohexanamine	not completely soluble at 500 mM	Cn1c(CNC2CCCCC2)nc2ccccc21
315	Z1152242726	C11H11N3O2S	249.29	100	n/a	0	0	L21	COC=1C=CC(NC(=O)NC2=CC=CS2)=CN1		1-(6-methoxypyridin-3-yl)-3-(thiophen-2-yl)urea		COc1ccc(NC(=O)Nc2cccs2)cn1
316	Z126932654	C10H15Cl2N3O	264.16	100	hydrogen chloride	2	36.46	M21	Cl.Cl.O=C(N1CCNCC1)C=2C=CN=CC2		1-(pyridine-4-carbonyl)piperazine dihydrochloride	not completely soluble at 500 mM	Cl.Cl.O=C(c1ccncc1)N1CCNCC1
317	Z1430613393	C14H12FNO2	245.26	95	n/a	0	0	N21	CC=1C=CC(NC(=O)C=2C=CC=C(F)C2)=CC1O		3-fluoro-N-(3-hydroxy-4-methylphenyl)benzamide		Cc1ccc(NC(=O)c2cccc(F)c2)cc1O
318	Z56813508	C9H14N2O	166.22	92	n/a	0	0	O21	O=C(CC#N)NC1CCCCC1		2-cyano-N-cyclohexylacetamide		N#CCC(=O)NC1CCCCC1
319	Z31697001	C9H10ClNO2	199.64	99	n/a	0	0	P21	CCOC(=O)NC=1C=CC=C(Cl)C1		ethyl N-(3-chlorophenyl)carbamate		CCOC(=O)Nc1cccc(Cl)c1
320	Z26824727	C9H9N5OS	235.27	100	n/a	0	0	Q21	CCC1=NN=C(NC(=O)C=2C=NC=CN2)S1		N-(5-ethyl-1,3,4-thiadiazol-2-yl)pyrazine-2-carboxamide	not completely soluble at 500 mM	CCc1nnc(NC(=O)c2cnccn2)s1
321	Z57475877	C7H13N5O	183.21	100	n/a	0	0	R21	CCCC(=O)NC=1N=NN(CC)N1		N-(2-ethyl-2H-1,2,3,4-tetrazol-5-yl)butanamide		CCCC(=O)Nc1nnn(CC)n1
322	Z26769872	C13H12FNO2	233.24	92	n/a	0	0	S21	FC=1C=CC(CCNC(=O)C2=CC=CO2)=CC1		N-[2-(4-fluorophenyl)ethyl]furan-2-carboxamide		O=C(NCCc1ccc(F)cc1)c1ccco1
323	Z1623890017	C11H13N3OS	235.31	98	n/a	0	0	T21	C1CCN(CC1)C2=NOC(=N2)C3=CC=CS3		1-[5-(thiophen-2-yl)-1,2,4-oxadiazol-3-yl]piperidine		c1csc(-c2nc(N3CCCCC3)no2)c1
324	Z28290384	C14H12FNO2	245.26	100	n/a	0	0	U21	COC=1C=CC=C(C1)C(=O)NC=2C=CC=CC2F		N-(2-fluorophenyl)-3-methoxybenzamide		COc1cccc(C(=O)Nc2ccccc2F)c1
325	Z32400357	C14H18N2O2	246.31	100	n/a	0	0	V21	CC=1C=CC=C(C1)C(=O)N2CCC(CC2)C(=O)N		1-(3-methylbenzoyl)piperidine-4-carboxamide		Cc1cccc(C(=O)N2CCC(C(N)=O)CC2)c1
326	Z56827661	C10H11NO3	193.2	95	n/a	0	0	W21	CC=1C=CC=C(C1)C(=O)NCC(=O)O		2-[(3-methylphenyl)formamido]acetic acid		Cc1cccc(C(=O)NCC(=O)O)c1
327	Z2856434879	C14H17N3	227.31	93	n/a	0	0	X21	CC=1NC=NC1CN2CCC=3C=CC=CC3C2		2-[(5-methyl-1H-imidazol-4-yl)methyl]-1,2,3,4-tetrahydroisoquinoline		Cc1[nH]cnc1CN1CCc2ccccc2C1
328	Z190662888	C11H12N2O2	204.23	100	n/a	0	0	Y21	COC=1C=CC(CNC(=O)CC#N)=CC1		2-cyano-N-[(4-methoxyphenyl)methyl]acetamide		COc1ccc(CNC(=O)CC#N)cc1
329	Z19735981	C12H15NO2	205.26	100	n/a	0	0	Z21	O=C(COC=1C=CC=CC1)N2CCCC2		2-phenoxy-1-(pyrrolidin-1-yl)ethan-1-one		O=C(COc1ccccc1)N1CCCC1
330	Z373221060	C8H9N5	175.19	100	n/a	0	0	AA22	C1CN(C1)C=2N=CN=C3N=CNC23		6-(azetidin-1-yl)-7H-purine	not completely soluble at 500 mM	c1nc(N2CCC2)c2[nH]cnc2n1
331	Z363104204	C12H11FN2O2	234.23	100	n/a	0	0	F22	CNC(=O)C1=C(C)ON=C1C=2C=CC(F)=CC2		3-(4-fluorophenyl)-N,5-dimethyl-1,2-oxazole-4-carboxamide		CNC(=O)c1c(-c2ccc(F)cc2)noc1C
332	Z2447286438	C12H17ClN2O	240.74	100	hydrogen chloride	1	36.46	G22	Cl.CN(C(=O)C1CCNC1)C=2C=CC=CC2		N-methyl-N-phenylpyrrolidine-3-carboxamide hydrochloride		CN(C(=O)C1CCNC1)c1ccccc1.Cl
333	Z2697514548	C9H9N3O	175.19		n/a	0	0	H22	CN1N=C(C(=O)N)C=2C=CC=CC12		1-methyl-1H-indazole-3-carboxamide		Cn1nc(C(N)=O)c2ccccc21
334	Z1262246195	C7H12ClF3N2O	232.63	95	hydrogen chloride	1	36.46	I22	Cl.FC(F)(F)CC(=O)N1CCNCC1		3,3,3-trifluoro-1-(piperazin-1-yl)propan-1-one hydrochloride		Cl.O=C(CC(F)(F)F)N1CCNCC1
335	Z2856434776	C8H8F3NO	191.15	99	n/a	0	0	J22	NCC=1C=CC=CC1OC(F)(F)F		[2-(trifluoromethoxy)phenyl]methanamine		NCc1ccccc1OC(F)(F)F
336	Z1896598013	C8H10N4OS	210.26	100	n/a	0	0	K22	CCC1=CC(=O)N2N=C(NC)SC2=N1		7-ethyl-2-(methylamino)-5H-[1,3,4]thiadiazolo[3,2-a]pyrimidin-5-one	not completely soluble at 500 mM	CCc1cc(=O)n2nc(NC)sc2n1
337	Z2856434786	C7H11ClN2	158.63		hydrogen chloride	1	36.46	L22	Cl.CNCC=1C=CN=CC1		methyl(pyridin-4-ylmethyl)amine hydrochloride		CNCc1ccncc1.Cl
338	Z274575916	C10H16N4	192.27	95	n/a	0	0	M22	CC=1C=C(N=C(C)N1)N2CCNCC2		2,4-dimethyl-6-(piperazin-1-yl)pyrimidine		Cc1cc(N2CCNCC2)nc(C)n1
339	Z1373430305	C11H15FN2O	210.25	100	n/a	0	0	N22	FC=1C=CC=NC1NCC2CCOCC2		3-fluoro-N-(oxan-4-ylmethyl)pyridin-2-amine		Fc1cccnc1NCC1CCOCC1
340	Z2027049478	C5H4N4S	152.18	100	n/a	0	0	O22	C1=CSC(=N1)C2=NN=CN2		3-(1,3-thiazol-2-yl)-4H-1,2,4-triazole		c1csc(-c2nnc[nH]2)n1
341	Z2856434938	C12H17ClN2O	240.74		hydrogen chloride	1	36.46	P22	Cl.COC=1C=CC=2NC=C(CN(C)C)C2C1		[(5-methoxy-1H-indol-3-yl)methyl]dimethylamine hydrochloride		COc1ccc2[nH]cc(CN(C)C)c2c1.Cl
342	Z2241963319	C13H25NO	211.35	95	n/a	0	0	Q22	CC1CCC(CC1)NC2CCC(O)CC2		4-[(4-methylcyclohexyl)amino]cyclohexan-1-ol	not completely soluble at 500 mM	CC1CCC(NC2CCC(O)CC2)CC1
343	Z57328997	C14H14FNO	231.27	98	n/a	0	0	R22	COC=1C=CC(NCC=2C=CC(F)=CC2)=CC1		N-[(4-fluorophenyl)methyl]-4-methoxyaniline		COc1ccc(NCc2ccc(F)cc2)cc1
344	Z1741966151	C7H16N2O2S	192.28	100	n/a	0	0	S22	CS(=O)(=O)NCC1CCNCC1		N-(piperidin-4-ylmethyl)methanesulfonamide		CS(=O)(=O)NCC1CCNCC1
345	Z1259086950	C12H17NO2	207.27		n/a	0	0	T22	OCC1CN(CC=2C=CC=CC2)CCO1		(4-benzylmorpholin-2-yl)methanol		OCC1CN(Cc2ccccc2)CCO1
346	Z1262398388	C10H8ClN3	205.65	100	n/a	0	0	U22	NC=1N=CN=CC1C=2C=CC(Cl)=CC2		5-(4-chlorophenyl)pyrimidin-4-amine	not completely soluble at 500 mM	Nc1ncncc1-c1ccc(Cl)cc1
347	Z31190928	C7H11N3	137.19	95	n/a	0	0	V22	CC(C)NC=1N=CC=CN1		N-(propan-2-yl)pyrimidin-2-amine		CC(C)Nc1ncccn1
348	Z210803634	C10H16ClNO	201.7	95	hydrogen chloride	1	36.46	W22	Cl.CCOC=1C=CC(=CC1)C(C)N		1-(4-ethoxyphenyl)ethan-1-amine hydrochloride		CCOc1ccc(C(C)N)cc1.Cl
349	Z1324080698	C7H8FNO2S	189.21		n/a	0	0	X22	CC=1C=C(F)C=C(C1)S(=O)(=O)N		3-fluoro-5-methylbenzene-1-sulfonamide		Cc1cc(F)cc(S(N)(=O)=O)c1
350	Z2856434899	C10H15NOS	197.3	95	n/a	0	0	Y22	OC1CCN(CC=2C=CSC2)CC1		1-(thiophen-3-ylmethyl)piperidin-4-ol		OC1CCN(Cc2ccsc2)CC1
351	Z1103351268	C9H19NO2	173.26	95	n/a	0	0	Z22	CC(C)(O)CNC1CCOCC1		2-methyl-1-[(oxan-4-yl)amino]propan-2-ol		CC(C)(O)CNC1CCOCC1
352	Z431807512	C8H17N3O3S	235.31	91	n/a	0	0	AA23	CC(C)N(C)S(=O)(=O)N1CCNC(=O)C1		N-methyl-3-oxo-N-(propan-2-yl)piperazine-1-sulfonamide		CC(C)N(C)S(=O)(=O)N1CCNC(=O)C1
353	Z2856434791	C11H14FNO	195.24	95	n/a	0	0	F23	FC=1C=CC=C(CN2CCOCC2)C1		4-[(3-fluorophenyl)methyl]morpholine		Fc1cccc(CN2CCOCC2)c1
354	Z111529496	C11H13N3O2	219.25	91	n/a	0	0	G23	COCC(=O)NCC1=NC=2C=CC=CC2N1		N-(1H-1,3-benzodiazol-2-ylmethyl)-2-methoxyacetamide		COCC(=O)NCc1nc2ccccc2[nH]1
355	Z1139246057	C10H16N4	192.27	100	n/a	0	0	H23	CNC1CCCN(C1)C=2C=CC=NN2		N-methyl-1-(pyridazin-3-yl)piperidin-3-amine		CNC1CCCN(c2cccnn2)C1
356	Z30871350	C13H13N3O2	243.27	100	n/a	0	0	I23	COC=1C=CC(CNC(=O)C=2C=NC=CN2)=CC1		N-[(4-methoxyphenyl)methyl]pyrazine-2-carboxamide	not completely soluble at 500 mM	COc1ccc(CNC(=O)c2cnccn2)cc1
357	Z419995480	C14H19NO2	233.31	91	n/a	0	0	J23	O=C(CCCC=1C=CC=CC1)N2CCOCC2		1-(morpholin-4-yl)-4-phenylbutan-1-one		O=C(CCCc1ccccc1)N1CCOCC1
358	Z729726784	C10H15N3O2	209.25	99	n/a	0	0	K23	CC1=NOC(NC(=O)CC2CCCC2)=N1		2-cyclopentyl-N-(3-methyl-1,2,4-oxadiazol-5-yl)acetamide		Cc1noc(NC(=O)CC2CCCC2)n1
359	Z1350579414	C8H13N3O	167.21	95	n/a	0	0	L23	CCC1=NC(=NO1)C2CCCN2		5-ethyl-3-(pyrrolidin-2-yl)-1,2,4-oxadiazole		CCc1nc(C2CCCN2)no1
360	Z26251905	C11H13N3O	203.25	97	n/a	0	0	M23	CC=1C=C2N=CN(CC(=O)N)C2=CC1C		2-(5,6-dimethyl-1H-1,3-benzodiazol-1-yl)acetamide		Cc1cc2ncn(CC(N)=O)c2cc1C
361	Z316425948	C9H14F3NO	209.21	91	n/a	0	0	N23	CC1CCN(CC1)C(=O)CC(F)(F)F		3,3,3-trifluoro-1-(4-methylpiperidin-1-yl)propan-1-one		CC1CCN(C(=O)CC(F)(F)F)CC1
362	Z955369596	C10H12BrNO2	258.12	91	n/a	0	0	O23	COC=1C=CC(Br)=CC1CNC(=O)C		N-[(5-bromo-2-methoxyphenyl)methyl]acetamide		COc1ccc(Br)cc1CNC(C)=O
363	Z31721097	C7H13NO3	159.19	95	n/a	0	0	P23	CCOC(=O)N1CCOCC1		ethyl morpholine-4-carboxylate		CCOC(=O)N1CCOCC1
364	Z26548228	C15H18N2O	242.32	95	n/a	0	0	Q23	O=C(CCC1CCCC1)NC=2C=CC=C(C#N)C2		N-(3-cyanophenyl)-3-cyclopentylpropanamide		N#Cc1cccc(NC(=O)CCC2CCCC2)c1
365	Z52314092	C11H15NO	177.25	91	n/a	0	0	R23	CC(=O)NCCC=1C=CC=CC1C		N-[2-(2-methylphenyl)ethyl]acetamide		CC(=O)NCCc1ccccc1C
366	Z54226006	C11H11F2NO	211.21	91	n/a	0	0	S23	FC=1C=CC=C(F)C1C(=O)N2CCCC2		1-(2,6-difluorobenzoyl)pyrrolidine		O=C(c1c(F)cccc1F)N1CCCC1
367	Z1263811695	C7H16N2O	144.22	100	n/a	0	0	T23	CC1COCCN1CCN		2-(3-methylmorpholin-4-yl)ethan-1-amine		CC1COCCN1CCN
368	Z27678561	C12H12N2O2S	248.31	91	n/a	0	0	U23	COC=1C=CC=2N=C(NC(=O)C3CC3)SC2C1		N-(6-methoxy-1,3-benzothiazol-2-yl)cyclopropanecarboxamide		COc1ccc2nc(NC(=O)C3CC3)sc2c1
369	Z369936976	C10H15N3O2	209.25	100	n/a	0	0	V23	CN(CC=1C=C(C)ON1)C(=O)NC2CC2		3-cyclopropyl-1-methyl-1-[(5-methyl-1,2-oxazol-3-yl)methyl]urea		Cc1cc(CN(C)C(=O)NC2CC2)no1
370	Z28290321	C14H12FNO2	245.26	95	n/a	0	0	W23	COC=1C=CC(=CC1)C(=O)NC=2C=CC=CC2F		N-(2-fluorophenyl)-4-methoxybenzamide		COc1ccc(C(=O)Nc2ccccc2F)cc1
371	Z1362754425	C7H12N2O	140.19	95	n/a	0	0	X23	CC(O)CN1C=CN=C1C		1-(2-methyl-1H-imidazol-1-yl)propan-2-ol		Cc1nccn1CC(C)O
372	Z219104216	C8H9N3	147.18	97	n/a	0	0	Y23	CCNC=1C=CC(C#N)=CN1		6-(ethylamino)pyridine-3-carbonitrile		CCNc1ccc(C#N)cn1
373	Z355728146	C10H20N2O2	200.28	90	n/a	0	0	Z23	CCNC(=O)CN1CC(C)OCC1C		2-(2,5-dimethylmorpholin-4-yl)-N-ethylacetamide		CCNC(=O)CN1CC(C)OCC1C
374	Z1134240160	C7H11N3OS2	217.31	100	n/a	0	0	AA24	CC(C)SC1=NN=C(NC(=O)C)S1		N-[5-(propan-2-ylsulfanyl)-1,3,4-thiadiazol-2-yl]acetamide		CC(=O)Nc1nnc(SC(C)C)s1
375	Z57292378	C11H9N5O2	243.23	100	n/a	0	0	F24	CN1N=NC(NC(=O)C2=CC=3C=CC=CC3O2)=N1		N-(2-methyl-2H-1,2,3,4-tetrazol-5-yl)-1-benzofuran-2-carboxamide		Cn1nnc(NC(=O)c2cc3ccccc3o2)n1
376	Z1515654336	C6H7F2N3O	175.14	100	n/a	0	0	G24	CN1C=C(C(=O)N)C(=N1)C(F)F		3-(difluoromethyl)-1-methyl-1H-pyrazole-4-carboxamide		Cn1cc(C(N)=O)c(C(F)F)n1
377	Z275179758	C10H11N3O2	205.22	100	n/a	0	0	H24	CN1C=C(CNC(=O)C2=CC=CO2)C=N1		N-[(1-methyl-1H-pyrazol-4-yl)methyl]furan-2-carboxamide		Cn1cc(CNC(=O)c2ccco2)cn1
378	Z1509882419	C6H11N3O2S	189.24	100	n/a	0	0	I24	CC(C)N1C=NC(=C1)S(=O)(=O)N		1-(propan-2-yl)-1H-imidazole-4-sulfonamide		CC(C)n1cnc(S(N)(=O)=O)c1
379	Z165063492	C11H17N3OS	239.34	100	n/a	0	0	J24	CCC(=O)NC1=NN=C(S1)C2CCCCC2		N-(5-cyclohexyl-1,3,4-thiadiazol-2-yl)propanamide	not completely soluble at 500 mM	CCC(=O)Nc1nnc(C2CCCCC2)s1
380	Z65532537	C9H9FO3	184.17	100	n/a	0	0	K24	CC(OC=1C=CC=CC1F)C(=O)O		2-(2-fluorophenoxy)propanoic acid		CC(Oc1ccccc1F)C(=O)O
381	Z275179946	C10H14ClN3O	227.7	100	n/a	0	0	L24	CN1N=CC(Cl)=C1C(=O)N2CCCCC2		1-(4-chloro-1-methyl-1H-pyrazole-5-carbonyl)piperidine		Cn1ncc(Cl)c1C(=O)N1CCCCC1
382	Z1444783243	C10H11NO3	193.2	97	n/a	0	0	M24	CC(=O)NC=1C=CC=CC1CC(=O)O		2-(2-acetamidophenyl)acetic acid		CC(=O)Nc1ccccc1CC(=O)O
383	Z2856434887	C11H15NO2	193.25	100	n/a	0	0	N24	OC=1C=CC=CC1CN2CCOCC2		2-(morpholin-4-ylmethyl)phenol		Oc1ccccc1CN1CCOCC1
384	Z1693429442	C14H15N3O	241.3	98	n/a	0	0	O24	CC=1C=C(C)N=C(NC(=O)NC=2C=CC=CC2)C1		3-(4,6-dimethylpyridin-2-yl)-1-phenylurea		Cc1cc(C)nc(NC(=O)Nc2ccccc2)c1
385	Z45641455	C13H13NO2S	247.32	95	n/a	0	0	P24	CS(=O)(=O)NC=1C=CC(=CC1)C=2C=CC=CC2		N-(4-phenylphenyl)methanesulfonamide		CS(=O)(=O)Nc1ccc(-c2ccccc2)cc1
386	Z1348559502	C7H14N2O	142.2	95	n/a	0	0	Q24	CNC1(CCCC1)C(=O)N		1-(methylamino)cyclopentane-1-carboxamide		CNC1(C(N)=O)CCCC1
387	Z2856434846	C8H14N4OS	214.29	100	n/a	0	0	R24	CCC1=NN=C(NC(=O)CN(C)C)S1		2-(dimethylamino)-N-(5-ethyl-1,3,4-thiadiazol-2-yl)acetamide		CCc1nnc(NC(=O)CN(C)C)s1
388	Z33486130	C10H11N3O3	221.22	95	n/a	0	0	S24	CC(=O)NC1=CC(=CC(=C1)C(=O)N)C(=O)N		5-acetamidobenzene-1,3-dicarboxamide		CC(=O)Nc1cc(C(N)=O)cc(C(N)=O)c1
389	Z57292369	C6H11N5O	169.19	100	n/a	0	0	T24	CC(C)C(=O)NC=1N=NN(C)N1		2-methyl-N-(2-methyl-2H-1,2,3,4-tetrazol-5-yl)propanamide		CC(C)C(=O)Nc1nnn(C)n1
390	Z45516134	C11H17NO2S	227.33	100	n/a	0	0	U24	CCN(CC)S(=O)(=O)C=1C=CC(C)=CC1		N,N-diethyl-4-methylbenzene-1-sulfonamide		CCN(CC)S(=O)(=O)c1ccc(C)cc1
391	Z57344995	C15H22N2O	246.36	100	n/a	0	0	V24	CCC(=O)NC=1C=CC(=CC1)N2CCC(C)CC2		N-[4-(4-methylpiperidin-1-yl)phenyl]propanamide		CCC(=O)Nc1ccc(N2CCC(C)CC2)cc1
392	Z26794305	C9H9N3O2	191.19	99	n/a	0	0	W24	CC(=O)NC=1C=CC=2NC(=O)NC2C1		N-(2-oxo-2,3-dihydro-1H-1,3-benzodiazol-5-yl)acetamide		CC(=O)Nc1ccc2[nH]c(=O)[nH]c2c1
393	Z57292400	C11H13N5O2	247.26	91	n/a	0	0	X24	CCOC=1C=CC=C(C1)C(=O)NC=2N=NN(C)N2		3-ethoxy-N-(2-methyl-2H-1,2,3,4-tetrazol-5-yl)benzamide		CCOc1cccc(C(=O)Nc2nnn(C)n2)c1
394	Z1349163663	C10H14N4O	206.25	95	n/a	0	0	Y24	CN(C1CCC1)C=2C=CC(=NN2)C(=O)N		6-[cyclobutyl(methyl)amino]pyridazine-3-carboxamide		CN(c1ccc(C(N)=O)nn1)C1CCC1
395	Z28429425	C14H15NOS	245.35	100	n/a	0	0	Z24	CC=1C=CSC1C(=O)NCC=2C=CC(C)=CC2		3-methyl-N-[(4-methylphenyl)methyl]thiophene-2-carboxamide		Cc1ccc(CNC(=O)c2sccc2C)cc1
396	Z2856434918	C10H12O3	180.21	92	n/a	0	0	AA25	CCOC=1C=CC(CC(=O)O)=CC1		2-(4-ethoxyphenyl)acetic acid		CCOc1ccc(CC(=O)O)cc1
397	Z31792168	C13H18N2O	218.3	100	n/a	0	0	F25	O=C(CC1CCCCC1)NC=2C=CC=NC2		2-cyclohexyl-N-(pyridin-3-yl)acetamide		O=C(CC1CCCCC1)Nc1cccnc1
398	Z26804467	C5H7N3OS2	189.26	99	n/a	0	0	G25	CSC1=NSC(NC(=O)C)=N1		N-[3-(methylsulfanyl)-1,2,4-thiadiazol-5-yl]acetamide		CSc1nsc(NC(C)=O)n1
399	Z2856434865	C12H17NOS	223.34	100	n/a	0	0	H25	C(CN1CCOCC1)SC=2C=CC=CC2		4-[2-(phenylsulfanyl)ethyl]morpholine		c1ccc(SCCN2CCOCC2)cc1
400	Z30242120	C12H10N4O2	242.24	100	n/a	0	0	I25	NC(=O)C=1C=CC(NC(=O)C=2C=NC=CN2)=CC1		N-(4-carbamoylphenyl)pyrazine-2-carboxamide	not completely soluble at 500 mM	NC(=O)c1ccc(NC(=O)c2cnccn2)cc1
401	Z2856434874	C15H23NO	233.36	100	n/a	0	0	J25	CC(C)C=1C=CC(CN2CCC(O)CC2)=CC1		1-{[4-(propan-2-yl)phenyl]methyl}piperidin-4-ol		CC(C)c1ccc(CN2CCC(O)CC2)cc1
402	Z2856434845	C14H12O3	228.25	92	n/a	0	0	K25	OC(=O)C=1C=CC(OCC=2C=CC=CC2)=CC1		4-(benzyloxy)benzoic acid		O=C(O)c1ccc(OCc2ccccc2)cc1
403	Z2856434813	C10H20N2O2	200.28	100	n/a	0	0	L25	COCCNC1CCN(CC1)C(=O)C		1-{4-[(2-methoxyethyl)amino]piperidin-1-yl}ethan-1-one		COCCNC1CCN(C(C)=O)CC1
404	Z1741973467	C13H17NO2	219.29	100	n/a	0	0	M25	COC=1C=CC(=CC1)C(=O)C2CCNCC2		4-(4-methoxybenzoyl)piperidine		COc1ccc(C(=O)C2CCNCC2)cc1
405	Z730649594	C14H14N2O2	242.28	100	n/a	0	0	N25	OC=1C=CC(CCNC(=O)C=2C=CC=CN2)=CC1		N-[2-(4-hydroxyphenyl)ethyl]pyridine-2-carboxamide		O=C(NCCc1ccc(O)cc1)c1ccccn1
406	Z27653940	C13H18N2O2	234.3	92	n/a	0	0	O25	CC(C)CC(=O)NC=1C=CC(NC(=O)C)=CC1		N-(4-acetamidophenyl)-3-methylbutanamide		CC(=O)Nc1ccc(NC(=O)CC(C)C)cc1
407	Z375990520	C8H10N2O4	198.18	100	n/a	0	0	P25	COC(=O)CNC(=O)C=1C=C(C)ON1		methyl 2-[(5-methyl-1,2-oxazol-3-yl)formamido]acetate		COC(=O)CNC(=O)c1cc(C)on1
408	Z26548083	C11H12N2O	188.23	92	n/a	0	0	Q25	CC(C)C(=O)NC=1C=CC=C(C#N)C1		N-(3-cyanophenyl)-2-methylpropanamide		CC(C)C(=O)Nc1cccc(C#N)c1
409	Z2856434807	C13H17N3O	231.3	100	n/a	0	0	R25	COC=1C=CC=CC1N2CCN(CC#N)CC2		2-[4-(2-methoxyphenyl)piperazin-1-yl]acetonitrile		COc1ccccc1N1CCN(CC#N)CC1
410	Z2856434937	C10H10O4	194.19	92	n/a	0	0	S25	CC(=O)C=1C=CC(OCC(=O)O)=CC1		2-(4-acetylphenoxy)acetic acid		CC(=O)c1ccc(OCC(=O)O)cc1
411	Z2856434849	C13H17N3O	231.3	99	n/a	0	0	T25	CC(C)NCC1=NC(=NO1)C=2C=CC(C)=CC2		{[3-(4-methylphenyl)-1,2,4-oxadiazol-5-yl]methyl}(propan-2-yl)amine		Cc1ccc(-c2noc(CNC(C)C)n2)cc1
412	Z203581214	C12H10ClN3O	247.69	100	n/a	0	0	U25	ClC=1C=CC(CC(=O)NC=2N=CC=CN2)=CC1		2-(4-chlorophenyl)-N-(pyrimidin-2-yl)acetamide		O=C(Cc1ccc(Cl)cc1)Nc1ncccn1
413	Z89307993	C14H13NO2	227.27	100	n/a	0	0	V25	CC=1OC=CC1C(=O)N2CCC=3C=CC=CC23		1-(2-methylfuran-3-carbonyl)-2,3-dihydro-1H-indole		Cc1occc1C(=O)N1CCc2ccccc21
414	Z56923284	C12H12N2O2S	248.31	92	n/a	0	0	W25	NC=1C=CC(=CC1)S(=O)(=O)NC=2C=CC=CC2		4-amino-N-phenylbenzene-1-sulfonamide		Nc1ccc(S(=O)(=O)Nc2ccccc2)cc1
415	Z2856434868	C13H19FN2	222.31	96	n/a	0	0	X25	CCN1CCC(CC1)NC=2C=CC=CC2F		1-ethyl-N-(2-fluorophenyl)piperidin-4-amine		CCN1CCC(Nc2ccccc2F)CC1
416	Z26365442	C15H15NO2	241.29	91	n/a	0	0	Y25	CC(=O)NC=1C=CC=CC1OCC=2C=CC=CC2		N-[2-(benzyloxy)phenyl]acetamide		CC(=O)Nc1ccccc1OCc1ccccc1
417	Z27749656	C14H12FNO	229.26	100	n/a	0	0	Z25	FC=1C=CC=C(C1)C(=O)NCC=2C=CC=CC2		N-benzyl-3-fluorobenzamide		O=C(NCc1ccccc1)c1cccc(F)c1
418	Z2017861827	C13H15NO	201.27	90	n/a	0	0	AA26	CC(=O)N1C[C@H]2CC[C@H]1C=3C=CC=CC23		1-[(1S,8S)-9-azatricyclo[6.2.2.0?,?]dodeca-2,4,6-trien-9-yl]ethan-1-one		CC(=O)N1CC2CCC1c1ccccc12
419	Z32014663	C11H15NO	177.25	97	n/a	0	0	F26	CN(C)C(=O)C=1C=CC=C(C)C1C		N,N,2,3-tetramethylbenzamide		Cc1cccc(C(=O)N(C)C)c1C
420	Z1827602749	C8H11N3O2S	213.26	95	n/a	0	0	G26	CC1CCOC1C(=O)NC2=CN=NS2		3-methyl-N-(1,2,3-thiadiazol-5-yl)oxolane-2-carboxamide		CC1CCOC1C(=O)Nc1cnns1
421	Z57324924	C12H14N2O3	234.26		n/a	0	0	H26	COC=1C=CC(=CC1)N2CC(CC2=O)C(=O)N		1-(4-methoxyphenyl)-5-oxopyrrolidine-3-carboxamide		COc1ccc(N2CC(C(N)=O)CC2=O)cc1
422	Z979145504	C12H12N2O2S	248.31	100	n/a	0	0	I26	COC(=O)NC=1SC(C)=NC1C=2C=CC=CC2		methyl N-(2-methyl-4-phenyl-1,3-thiazol-5-yl)carbamate		COC(=O)Nc1sc(C)nc1-c1ccccc1
423	Z1272480091	C11H16N2O2	208.26	91	n/a	0	0	J26	COCC1CN(CCO1)C=2C=CC=CN2		2-(methoxymethyl)-4-(pyridin-2-yl)morpholine		COCC1CN(c2ccccn2)CCO1
424	Z1203329531	C8H15NO2	157.21	100	n/a	0	0	K26	CC(=O)NCC1(O)CCCC1		N-[(1-hydroxycyclopentyl)methyl]acetamide		CC(=O)NCC1(O)CCCC1
425	Z2856434906	C9H9NaO3	188.16		sodium(1+) ion	1	22.99	L26	[Na+].[O-]C(=O)COCC=1C=CC=CC1		sodium 2-(benzyloxy)acetate		O=C([O-])COCc1ccccc1.[Na+]
426	Z52214433	C9H11NO	149.19	100	n/a	0	0	M26	CC=1C=CC=CC1CC(=O)N		2-(2-methylphenyl)acetamide		Cc1ccccc1CC(N)=O
427	Z927400026	C9H18N2O2	186.26	98	n/a	0	0	N26	CC(C)C(N)C(=O)N1CCOCC1		2-amino-3-methyl-1-(morpholin-4-yl)butan-1-one		CC(C)C(N)C(=O)N1CCOCC1
428	Z52425517	C11H12N4OS	248.31	100	n/a	0	0	O26	CCCC1=NN=C(NC(=O)C=2C=CC=CN2)S1		N-(5-propyl-1,3,4-thiadiazol-2-yl)pyridine-2-carboxamide		CCCc1nnc(NC(=O)c2ccccn2)s1
429	Z1266823232	C8H14N2S	170.28		n/a	0	0	P26	CNC(C)C=1SC(C)=NC1C		[1-(dimethyl-1,3-thiazol-5-yl)ethyl](methyl)amine		CNC(C)c1sc(C)nc1C
430	Z55290386	C13H11FN2O2	246.24	97	n/a	0	0	Q26	OC=1C=CC=C(NC(=O)NC=2C=CC(F)=CC2)C1		1-(4-fluorophenyl)-3-(3-hydroxyphenyl)urea		O=C(Nc1ccc(F)cc1)Nc1cccc(O)c1
431	Z1267773566	C7H13N3O	155.2	95	n/a	0	0	R26	CC(C)C(N)C1=NC(C)=NO1		2-methyl-1-(3-methyl-1,2,4-oxadiazol-5-yl)propan-1-amine		Cc1noc(C(N)C(C)C)n1
432	Z2092370954	C10H14N2O	178.24	96	n/a	0	0	S26	CCN(C)C(=O)C=1C=CC=C(N)C1		3-amino-N-ethyl-N-methylbenzamide		CCN(C)C(=O)c1cccc(N)c1
433	Z56755722	C9H11NO3	181.19		n/a	0	0	T26	COC=1C=CC(=CC1)C(N)C(=O)O		2-amino-2-(4-methoxyphenyl)acetic acid	not completely soluble at 500 mM	COc1ccc(C(N)C(=O)O)cc1
434	Z1263820300	C11H20N4	208.31	95	n/a	0	0	U26	CC1=NN(C)C(C)=C1CN2CCNCC2		1-[(trimethyl-1H-pyrazol-4-yl)methyl]piperazine	not completely soluble at 500 mM	Cc1nn(C)c(C)c1CN1CCNCC1
435	Z1203252645	C8H10N2O	150.18	100	n/a	0	0	V26	CN(C(=O)C)C=1C=CC=NC1		N-methyl-N-(pyridin-3-yl)acetamide		CC(=O)N(C)c1cccnc1
436	Z2443429438	C10H15ClN2O2S	262.76	100	hydrogen chloride	1	36.46	W26	Cl.N[C@H]1CCN(C1)S(=O)(=O)C=2C=CC=CC2		(3S)-1-(benzenesulfonyl)pyrrolidin-3-amine hydrochloride		Cl.NC1CCN(S(=O)(=O)c2ccccc2)C1
437	Z2444997446	C10H16FN3S	229.32		n/a	0	0	X26	CC1=NC(CN2C[C@@H](F)C[C@H]2CN)=CS1		[(2S,4S)-4-fluoro-1-[(2-methyl-1,3-thiazol-4-yl)methyl]pyrrolidin-2-yl]methanamine		Cc1nc(CN2CC(F)CC2CN)cs1
438	Z228585842	C7H14N2O2	158.2	100	n/a	0	0	Y26	CN1CCN(CC1)C(=O)CO		2-hydroxy-1-(4-methylpiperazin-1-yl)ethan-1-one		CN1CCN(C(=O)CO)CC1
439	Z733898630	C9H15N3O	181.24	91	n/a	0	0	Z26	CC(C)NC(=O)C=1C=C(C)N(C)N1		1,5-dimethyl-N-(propan-2-yl)-1H-pyrazole-3-carboxamide		Cc1cc(C(=O)NC(C)C)nn1C
440	Z73240835	C10H14N2O2S	226.3	90	n/a	0	0	AA27	CC1=CSC(NC(=O)C2CCOCC2)=N1		N-(4-methyl-1,3-thiazol-2-yl)oxane-4-carboxamide		Cc1csc(NC(=O)C2CCOCC2)n1
441	Z1619978933	C9H12FN3S	213.28	92	n/a	0	0	F27	CC1=NN=C(CN2CCC=C(F)C2)S1		5-fluoro-1-[(5-methyl-1,3,4-thiadiazol-2-yl)methyl]-1,2,3,6-tetrahydropyridine		Cc1nnc(CN2CCC=C(F)C2)s1
442	Z394039592	C9H14F3NO2	225.21	91	n/a	0	0	G27	CC1(C)CN(CCO1)C(=O)CC(F)(F)F		1-(2,2-dimethylmorpholin-4-yl)-3,3,3-trifluoropropan-1-one		CC1(C)CN(C(=O)CC(F)(F)F)CCO1
443	Z1267882044	C10H14N2O	178.24	100	n/a	0	0	H27	C(NC=1C=CN=CC1)C2CCCO2		N-(oxolan-2-ylmethyl)pyridin-4-amine		c1cc(NCC2CCCO2)ccn1
444	Z57260516	C12H17NO2	207.27	90	n/a	0	0	I27	COCC(=O)NC=1C(C)=CC(C)=CC1C		2-methoxy-N-(2,4,6-trimethylphenyl)acetamide		COCC(=O)Nc1c(C)cc(C)cc1C
445	Z2074076908	C10H15F2NO2	219.23	100	n/a	0	0	J27	FC(F)OCC(=O)N1CCCC2(CC2)C1		1-{5-azaspiro[2.5]octan-5-yl}-2-(difluoromethoxy)ethan-1-one		O=C(COC(F)F)N1CCCC2(CC2)C1
446	Z277468432	C9H13N3O2	195.22	91	n/a	0	0	K27	OC=1N=CC(N2CCCCC2)=C(O)N1		5-(piperidin-1-yl)pyrimidine-2,4-diol	not completely soluble at 500 mM	Oc1ncc(N2CCCCC2)c(O)n1
447	Z1263529721	C10H14N2	162.24	95	n/a	0	0	L27	CC(NC1CC1)C=2C=CC=NC2		N-[1-(pyridin-3-yl)ethyl]cyclopropanamine		CC(NC1CC1)c1cccnc1
448	Z136583524	C11H10N2O2	202.21	95	n/a	0	0	M27	CC=1OC=CC1C(=O)NC=2C=CN=CC2		2-methyl-N-(pyridin-4-yl)furan-3-carboxamide		Cc1occc1C(=O)Nc1ccncc1
449	Z2277255954	C9H14FNO2S	219.28	91	n/a	0	0	N27	CC1(CC1)S(=O)(=O)N2CCC=C(F)C2		5-fluoro-1-[(1-methylcyclopropyl)sulfonyl]-1,2,3,6-tetrahydropyridine		CC1(S(=O)(=O)N2CCC=C(F)C2)CC1
450	Z437516460	C12H16N2O	204.27	91	n/a	0	0	O27	CC=1C=CC(CNC(=O)C2CCC2)=CN1		N-[(6-methylpyridin-3-yl)methyl]cyclobutanecarboxamide		Cc1ccc(CNC(=O)C2CCC2)cn1
451	Z1246465616	C11H18N2O2	210.28	90	n/a	0	0	P27	CC(CC=1C(C)=NOC1C)C(=O)N(C)C		3-(dimethyl-1,2-oxazol-4-yl)-N,N,2-trimethylpropanamide		Cc1noc(C)c1CC(C)C(=O)N(C)C
452	Z56880342	C7H11N3O2	169.18	100	n/a	0	0	Q27	CCNC(=O)NC=1C=C(C)ON1		3-ethyl-1-(5-methyl-1,2-oxazol-3-yl)urea		CCNC(=O)Nc1cc(C)on1
453	Z2217052426	C13H19NO	205.3	95	n/a	0	0	R27	CC1C(O)CCCN1CC=2C=CC=CC2		1-benzyl-2-methylpiperidin-3-ol		CC1C(O)CCCN1Cc1ccccc1
454	Z907784200	C11H15FN2O	210.25	95	n/a	0	0	S27	CCNC(=O)C=1C=CC(N(C)C)=C(F)C1		4-(dimethylamino)-N-ethyl-3-fluorobenzamide		CCNC(=O)c1ccc(N(C)C)c(F)c1
455	Z1273312142	C11H14FNO2	211.24	98	n/a	0	0	T27	CCOC=1C(F)=CC=CC1C(=O)N(C)C		2-ethoxy-3-fluoro-N,N-dimethylbenzamide		CCOc1c(F)cccc1C(=O)N(C)C
456	Z31721798	C13H23NO2	225.33	100	n/a	0	0	U27	O=C(CCC1CCCCC1)N2CCOCC2		3-cyclohexyl-1-(morpholin-4-yl)propan-1-one		O=C(CCC1CCCCC1)N1CCOCC1
457	Z1983897532	C10H10FN3S	223.27	94	n/a	0	0	V27	CC1=NC=C(CNC=2C=NC=C(F)C2)S1		5-fluoro-N-[(2-methyl-1,3-thiazol-5-yl)methyl]pyridin-3-amine		Cc1ncc(CNc2cncc(F)c2)s1
458	Z19733482	C11H15NO2	193.25	95	n/a	0	0	W27	CN(C)C(=O)COC=1C=CC=CC1C		N,N-dimethyl-2-(2-methylphenoxy)acetamide		Cc1ccccc1OCC(=O)N(C)C
459	Z1497321453	C10H14N2OS	210.3	100	n/a	0	0	X27	CC1=NC(C(=O)N2CCCC2)=C(C)S1		2,5-dimethyl-4-(pyrrolidine-1-carbonyl)-1,3-thiazole		Cc1nc(C(=O)N2CCCC2)c(C)s1
460	Z1891773393	C12H17ClN2O	240.74	95	hydrogen chloride	1	36.46	Y27	Cl.CC(N)C=1C=CC(NC(=O)C2CC2)=CC1		N-[4-(1-aminoethyl)phenyl]cyclopropanecarboxamide hydrochloride		CC(N)c1ccc(NC(=O)C2CC2)cc1.Cl
461	Z1929757385	C11H15FN2O	210.25	100	n/a	0	0	Z27	CC1(C)CN(CC1O)C=2N=CC=CC2F		1-(3-fluoropyridin-2-yl)-4,4-dimethylpyrrolidin-3-ol		CC1(C)CN(c2ncccc2F)CC1O
462	Z2856434793	C11H15N3O3	237.26	100	n/a	0	0	AA28	NC(=O)CN1CCN(CC1)C(=O)C2=CC=CO2		2-[4-(furan-2-carbonyl)piperazin-1-yl]acetamide	not completely soluble at 500 mM	NC(=O)CN1CCN(C(=O)c2ccco2)CC1
463	Z85525355	C15H16N2O	240.31	100	n/a	0	0	F28	CC(C)C=1C=CC(=CC1)C(=O)NC=2C=CC=CN2		4-(propan-2-yl)-N-(pyridin-2-yl)benzamide		CC(C)c1ccc(C(=O)Nc2ccccn2)cc1
464	Z57292433	C9H8FN5O	221.2	100	n/a	0	0	G28	CN1N=NC(NC(=O)C=2C=CC(F)=CC2)=N1		4-fluoro-N-(2-methyl-2H-1,2,3,4-tetrazol-5-yl)benzamide		Cn1nnc(NC(=O)c2ccc(F)cc2)n1
465	Z1190787729	C13H11N3O2	241.25	100	n/a	0	0	H28	CC1=CC(=NO1)C(=O)NC=2C=CC=3NC=CC3C2		N-(1H-indol-5-yl)-5-methyl-1,2-oxazole-3-carboxamide		Cc1cc(C(=O)Nc2ccc3[nH]ccc3c2)no1
466	Z1593306637	C11H15ClN2O2	242.71	100	n/a	0	0	I28	CC[C@H](CO)NC(=O)NC=1C=CC(Cl)=CC1		1-(4-chlorophenyl)-3-[(2R)-1-hydroxybutan-2-yl]urea		CCC(CO)NC(=O)Nc1ccc(Cl)cc1
467	Z2027158783	C8H7N3O2	177.16	100	n/a	0	0	J28	CC(=O)NC1=CC=CC2=NON=C12		N-(2,1,3-benzoxadiazol-4-yl)acetamide		CC(=O)Nc1cccc2nonc12
468	Z1587220559	C14H13N3O	239.28	100	n/a	0	0	K28	OC=1C=CC=CC1CNC2=NC=3C=CC=CC3N2		2-{[(1H-1,3-benzodiazol-2-yl)amino]methyl}phenol		Oc1ccccc1CNc1nc2ccccc2[nH]1
469	Z192981502	C10H10N2O2S	222.27	100	n/a	0	0	L28	COC(=O)NC1=NC=2C(C)=CC=CC2S1		methyl N-(4-methyl-1,3-benzothiazol-2-yl)carbamate		COC(=O)Nc1nc2c(C)cccc2s1
470	Z1416571195	C11H13N3O	203.25	91	n/a	0	0	M28	NC(=O)C=1C=CN=C(NC2CC=CC2)C1		2-[(cyclopent-3-en-1-yl)amino]pyridine-4-carboxamide		NC(=O)c1ccnc(NC2CC=CC2)c1
471	Z18197050	C8H9NO4S	215.23	100	n/a	0	0	N28	COC(=O)C=1C=CC(=CC1)S(=O)(=O)N		methyl 4-sulfamoylbenzoate		COC(=O)c1ccc(S(N)(=O)=O)cc1
472	Z2856434812	C16H17NO	239.32	100	n/a	0	0	O28	OC=1C=CC(CN2CCC=3C=CC=CC3C2)=CC1		4-(1,2,3,4-tetrahydroisoquinolin-2-ylmethyl)phenol		Oc1ccc(CN2CCc3ccccc3C2)cc1
473	Z2856434878	C13H19NO3	237.3	96	n/a	0	0	P28	COC=1C=CC(CN2CCOCC2)=CC1OC		4-[(3,4-dimethoxyphenyl)methyl]morpholine		COc1ccc(CN2CCOCC2)cc1OC
474	Z445856640	C9H18N2O3S	234.32	90	n/a	0	0	Q28	CC(C)NC(=O)N(C)C1CCS(=O)(=O)C1		1-(1,1-dioxo-1??-thiolan-3-yl)-1-methyl-3-(propan-2-yl)urea		CC(C)NC(=O)N(C)C1CCS(=O)(=O)C1
475	Z285675722	C12H13N3	199.26	100	n/a	0	0	R28	CC=1C=C(C)N=C(NC=2C=CC=CC2)N1		4,6-dimethyl-N-phenylpyrimidin-2-amine		Cc1cc(C)nc(Nc2ccccc2)n1
476	Z2856434827	C11H12N4O	216.24	100	n/a	0	0	S28	CC=1C=CC(=CC1C)C(=O)NC2=NN=CN2		3,4-dimethyl-N-(4H-1,2,4-triazol-3-yl)benzamide	not completely soluble at 500 mM	Cc1ccc(C(=O)Nc2nnc[nH]2)cc1C
477	Z27666218	C14H17N3O	243.31	100	n/a	0	0	T28	O=C(NC1=NC=2C=CC=CC2N1)C3CCCCC3		N-(1H-1,3-benzodiazol-2-yl)cyclohexanecarboxamide	not completely soluble at 500 mM	O=C(Nc1nc2ccccc2[nH]1)C1CCCCC1
478	Z755044716	C5H8N4O	140.15	99	n/a	0	0	U28	CCNC(=O)C1=CNN=N1		N-ethyl-1H-1,2,3-triazole-4-carboxamide		CCNC(=O)c1c[nH]nn1
479	Z1581680287	C12H13N3O2	231.26	100	n/a	0	0	V28	COC(=O)NC=1C=C(C)N(N1)C=2C=CC=CC2		methyl N-(5-methyl-1-phenyl-1H-pyrazol-3-yl)carbamate		COC(=O)Nc1cc(C)n(-c2ccccc2)n1
480	Z85517292	C14H15N3O	241.3	100	n/a	0	0	W28	CN(C)C=1C=CC(=CC1)C(=O)NC=2C=CN=CC2		4-(dimethylamino)-N-(pyridin-4-yl)benzamide	not completely soluble at 500 mM	CN(C)c1ccc(C(=O)Nc2ccncc2)cc1
481	Z2856434881	C16H17NO	239.32	100	n/a	0	0	X28	OC=1C=CC=CC1CN2CCC=3C=CC=CC3C2		2-(1,2,3,4-tetrahydroisoquinolin-2-ylmethyl)phenol		Oc1ccccc1CN1CCc2ccccc2C1
482	Z1635496816	C10H11NO3	193.2	100	n/a	0	0	Y28	CC(=O)NC=1C=C2OCOC2=CC1C		N-(6-methyl-2H-1,3-benzodioxol-5-yl)acetamide		CC(=O)Nc1cc2c(cc1C)OCO2
483	Z2856434848	C15H20N2	228.34	100	n/a	0	0	Z28	C(N1CCCCCC1)C2=CNC=3C=CC=CC23		3-(azepan-1-ylmethyl)-1H-indole		c1ccc2c(CN3CCCCCC3)c[nH]c2c1
484	Z30595739	C15H22N2O	246.36	98	n/a	0	0	AA29	CC(C)C(=O)NC=1C=CC(=CC1)N2CCCCC2		2-methyl-N-[4-(piperidin-1-yl)phenyl]propanamide	not completely soluble at 500 mM	CC(C)C(=O)Nc1ccc(N2CCCCC2)cc1
485	Z1802166390	C13H16ClNO	237.73	100	n/a	0	0	F29	C[C@@H]1C[C@H]1C(=O)NCCC=2C=CC(Cl)=CC2		(1R,2R)-N-[2-(4-chlorophenyl)ethyl]-2-methylcyclopropane-1-carboxamide		CC1CC1C(=O)NCCc1ccc(Cl)cc1
486	Z48847594	C11H11N3OS	233.29	92	n/a	0	0	G29	CC(=O)NC=1C=CC(=CC1)C2=CSC(N)=N2		N-[4-(2-amino-1,3-thiazol-4-yl)phenyl]acetamide		CC(=O)Nc1ccc(-c2csc(N)n2)cc1
487	Z2735592898	C7H17N3O2S	207.3	95	n/a	0	0	H29	CN(C)S(=O)(=O)N1CCN(C)CC1		N,N,4-trimethylpiperazine-1-sulfonamide		CN1CCN(S(=O)(=O)N(C)C)CC1
488	Z44584202	C12H11FN2O2	234.23	100	n/a	0	0	I29	FC=1C=CC(NC(=O)NCC2=CC=CO2)=CC1		1-(4-fluorophenyl)-3-(furan-2-ylmethyl)urea		O=C(NCc1ccco1)Nc1ccc(F)cc1
489	Z2856434929	C12H17NO2S	239.34	100	n/a	0	0	J29	CC=1C=CC(CN2CCS(=O)(=O)CC2)=CC1		4-[(4-methylphenyl)methyl]-1??-thiomorpholine-1,1-dione		Cc1ccc(CN2CCS(=O)(=O)CC2)cc1
490	Z56943440	C14H15NO2	229.28	92	n/a	0	0	K29	COC=1C=CC(NCC=2C=CC=CC2O)=CC1		2-{[(4-methoxyphenyl)amino]methyl}phenol		COc1ccc(NCc2ccccc2O)cc1
491	Z1545312521	C12H14ClNO2	239.7	100	n/a	0	0	L29	CC=1C(Cl)=CC=CC1NC(=O)[C@@H]2CCCO2		(2S)-N-(3-chloro-2-methylphenyl)oxolane-2-carboxamide		Cc1c(Cl)cccc1NC(=O)C1CCCO1
492	Z123856654	C9H13N3O3S	243.29	92	n/a	0	0	M29	CN(C)C(=O)NC=1C=CC(=CC1)S(=O)(=O)N		3,3-dimethyl-1-(4-sulfamoylphenyl)urea		CN(C)C(=O)Nc1ccc(S(N)(=O)=O)cc1
493	Z19735192	C14H12FNO2	245.26	100	n/a	0	0	N29	FC=1C=CC=C(NC(=O)COC=2C=CC=CC2)C1		N-(3-fluorophenyl)-2-phenoxyacetamide		O=C(COc1ccccc1)Nc1cccc(F)c1
494	Z48847633	C12H14N2S	218.32	91	n/a	0	0	O29	CC=1SC(N)=NC1C=2C=CC(C)=C(C)C2		4-(3,4-dimethylphenyl)-5-methyl-1,3-thiazol-2-amine		Cc1ccc(-c2nc(N)sc2C)cc1C
495	Z18839017	C15H21NO2	247.34	100	n/a	0	0	P29	CCC=1C=CC(OCC(=O)N2CCCCC2)=CC1		2-(4-ethylphenoxy)-1-(piperidin-1-yl)ethan-1-one		CCc1ccc(OCC(=O)N2CCCCC2)cc1
496	Z45527714	C7H8ClNO2S	205.66	92	n/a	0	0	Q29	CNS(=O)(=O)C=1C=CC=CC1Cl		2-chloro-N-methylbenzene-1-sulfonamide		CNS(=O)(=O)c1ccccc1Cl
497	Z27805986	C14H11F2NO	247.25	100	n/a	0	0	R29	FC=1C=CC(CC(=O)NC=2C=CC(F)=CC2)=CC1		N,2-bis(4-fluorophenyl)acetamide		O=C(Cc1ccc(F)cc1)Nc1ccc(F)cc1
498	Z1891773476	C10H13NO2	179.22	92	n/a	0	0	S29	CNCC1COC=2C=CC=CC2O1		(2,3-dihydro-1,4-benzodioxin-2-ylmethyl)(methyl)amine		CNCC1COc2ccccc2O1
499	Z2856434851	C15H13FN2	240.28	100	n/a	0	0	T29	FC=1C=CC(CNCC=2C=CC(C#N)=CC2)=CC1		4-({[(4-fluorophenyl)methyl]amino}methyl)benzonitrile		N#Cc1ccc(CNCc2ccc(F)cc2)cc1
500	Z33452549	C15H15NO2	241.29	100	n/a	0	0	U29	CC=1C=CC=C(C1)C(=O)NC=2C=CC(C)=CC2O		N-(2-hydroxy-4-methylphenyl)-3-methylbenzamide		Cc1cccc(C(=O)Nc2ccc(C)cc2O)c1
501	Z69091635	C13H17N3O	231.3	99	n/a	0	0	V29	O=C(NCCC1=CCCCC1)C=2C=NC=CN2		N-[2-(cyclohex-1-en-1-yl)ethyl]pyrazine-2-carboxamide		O=C(NCCC1=CCCCC1)c1cnccn1
502	Z68195082	C14H13NO3	243.26	100	n/a	0	0	W29	OC=1C=CC=CC1NC(=O)COC=2C=CC=CC2		N-(2-hydroxyphenyl)-2-phenoxyacetamide		O=C(COc1ccccc1)Nc1ccccc1O
503	Z1217741507	C16H23NO	245.37	100	n/a	0	0	X29	CC(C)(C)C1CCN(CC1)C(=O)C=2C=CC=CC2		1-benzoyl-4-tert-butylpiperidine		CC(C)(C)C1CCN(C(=O)c2ccccc2)CC1
504	Z384361454	C10H14N2O3	210.23	91	n/a	0	0	Y29	CC=1C=C(ON1)C(=O)NCC2CCOC2		3-methyl-N-(oxolan-3-ylmethyl)-1,2-oxazole-5-carboxamide		Cc1cc(C(=O)NCC2CCOC2)on1
505	Z123970702	C11H15ClN2O2	242.71	99	n/a	0	0	Z29	CC(C)(CO)NC(=O)NC=1C=CC(Cl)=CC1		1-(4-chlorophenyl)-3-(1-hydroxy-2-methylpropan-2-yl)urea		CC(C)(CO)NC(=O)Nc1ccc(Cl)cc1
506	Z2301438417	C7H8N4O	164.17	100	n/a	0	0	AA30	CC1=NN(C)C=2C(O)=NN=CC12		1,3-dimethyl-1H-pyrazolo[3,4-d]pyridazin-7-ol		Cc1nn(C)c2c(O)nncc12
507	Z818727262	C8H15NO	141.21	94	n/a	0	0	F30	C(NC1CC1)C2CCOC2		N-(oxolan-3-ylmethyl)cyclopropanamine		C1CC(CNC2CC2)CO1
508	Z741218268	C11H11N3O2S	249.29	100	n/a	0	0	G30	COC=1C=CC(CNC(=O)C2=CSN=N2)=CC1		N-[(4-methoxyphenyl)methyl]-1,2,3-thiadiazole-4-carboxamide	not completely soluble at 500 mM	COc1ccc(CNC(=O)c2csnn2)cc1
509	Z2940170964	C11H15NO3	209.25		n/a	0	0	H30	CN1CCC[C@H](C1)OC(=O)C2=CC=CO2		(3R)-1-methylpiperidin-3-yl furan-2-carboxylate		CN1CCCC(OC(=O)c2ccco2)C1
510	Z87615031	C10H12N2O2	192.22	95	n/a	0	0	I30	CC(=O)NC=1C=CC(CC(=O)N)=CC1		2-(4-acetamidophenyl)acetamide	not completely soluble at 500 mM	CC(=O)Nc1ccc(CC(N)=O)cc1
511	Z729352906	C10H12FNO2S	229.28	100	n/a	0	0	J30	FC=1C=CC=C(CN2CCCS2(=O)=O)C1		2-[(3-fluorophenyl)methyl]-1??,2-thiazolidine-1,1-dione		O=S1(=O)CCCN1Cc1cccc(F)c1
512	Z90664455	C7H14N2O	142.2	95	n/a	0	0	K30	CC(=O)N1CCC(N)CC1		1-(4-aminopiperidin-1-yl)ethan-1-one		CC(=O)N1CCC(N)CC1
513	Z19684186	C7H7NO2	137.14		n/a	0	0	L30	COC(=O)C=1C=CN=CC1		methyl pyridine-4-carboxylate		COC(=O)c1ccncc1
514	Z2466069494	C12H19Cl2FN2	281.2	100	hydrogen chloride	2	36.46	M30	Cl.Cl.CC(N1CCNCC1)C=2C=CC=CC2F		1-[1-(2-fluorophenyl)ethyl]piperazine dihydrochloride	not completely soluble at 500 mM	CC(c1ccccc1F)N1CCNCC1.Cl.Cl
515	Z2272040604	C11H16FNO2	213.25	93	n/a	0	0	N30	C[1C@@H]1CC[1C@@H](O1)C(=O)N2CCC=C(F)C2		5-fluoro-1-(5-methyloxolane-2-carbonyl)-1,2,3,6-tetrahydropyridine		CC1CCC(C(=O)N2CCC=C(F)C2)O1
516	Z1273312153	C10H10N2O	174.2	95	n/a	0	0	O30	CNC(=O)C=1C=CC=C2C=CNC12		N-methyl-1H-indole-7-carboxamide		CNC(=O)c1cccc2cc[nH]c12
517	Z2856434917	C9H14ClNO2	203.67		hydrogen chloride	1	36.46	P30	Cl.COC=1C=CC(CN)=CC1OC		(3,4-dimethoxyphenyl)methanamine hydrochloride		COc1ccc(CN)cc1OC.Cl
518	Z212851096	C10H13N3O2	207.23	91	n/a	0	0	Q30	CC1CN(CCO1)C(=O)C=2C=NC=CN2		2-methyl-4-(pyrazine-2-carbonyl)morpholine		CC1CN(C(=O)c2cnccn2)CCO1
519	Z1267773633	C7H12N2S	156.25	95	n/a	0	0	R30	CCC1=NC=C(CNC)S1		[(2-ethyl-1,3-thiazol-5-yl)methyl](methyl)amine		CCc1ncc(CNC)s1
520	Z145119960	C10H13N3O	191.23	95	n/a	0	0	S30	NC(=O)C=1C=C(C=CN1)N2CCCC2		4-(pyrrolidin-1-yl)pyridine-2-carboxamide	not completely soluble at 500 mM	NC(=O)c1cc(N2CCCC2)ccn1
521	Z2856434805	C11H12ClNS	225.74		hydrogen chloride	1	36.46	T30	Cl.NCC=1C=CC(=CC1)C2=CC=CS2		[4-(thiophen-2-yl)phenyl]methanamine hydrochloride	not completely soluble at 500 mM	Cl.NCc1ccc(-c2cccs2)cc1
522	Z1267773786	C7H11N3	137.19	95	n/a	0	0	U30	CCNC=1C=CC(C)=NN1		N-ethyl-6-methylpyridazin-3-amine		CCNc1ccc(C)nn1
523	Z1449748885	C9H12N2O2	180.21	100	n/a	0	0	V30	COC=1C=CC(NC(=O)CN)=CC1		2-amino-N-(4-methoxyphenyl)acetamide		COc1ccc(NC(=O)CN)cc1
524	Z1896597864	C6H6N4	134.14	100	n/a	0	0	W30	CNC=1N=CC=NC1C#N		3-(methylamino)pyrazine-2-carbonitrile		CNc1nccnc1C#N
525	Z2442269480	C11H13N3O	203.25		n/a	0	0	X30	CC1=NOC(CC(N)C=2C=CC=CC2)=N1		2-(3-methyl-1,2,4-oxadiazol-5-yl)-1-phenylethan-1-amine		Cc1noc(CC(N)c2ccccc2)n1
526	Z1267881672	C11H15N3O	205.26	95	n/a	0	0	Y30	CC=1C=CC=C(NC(=O)[C@@H]2CCCN2)N1		(2S)-N-(6-methylpyridin-2-yl)pyrrolidine-2-carboxamide		Cc1cccc(NC(=O)C2CCCN2)n1
527	Z2204875953	C10H8N2O2	188.19	100	n/a	0	0	Z30	C1OC=2C=CC(=CC2O1)C=3C=CNN3		3-(2H-1,3-benzodioxol-5-yl)-1H-pyrazole		c1cc(-c2ccc3c(c2)OCO3)n[nH]1
528	Z287484230	C8H13N3O	167.21	95	n/a	0	0	AA31	CC1=NN(C)C(C)=C1CC(=O)N		2-(trimethyl-1H-pyrazol-4-yl)acetamide		Cc1nn(C)c(C)c1CC(N)=O
529	Z1454840342	C7H13NO3	159.19	95	n/a	0	0	F31	CC(=O)N1CCOC(CO)C1		1-[2-(hydroxymethyl)morpholin-4-yl]ethan-1-one		CC(=O)N1CCOC(CO)C1
530	Z131516158	C10H12N4O	204.23	96	n/a	0	0	G31	CC(NC(=O)C)C1=NN=C2C=CC=CN12		N-(1-{[1,2,4]triazolo[4,3-a]pyridin-3-yl}ethyl)acetamide		CC(=O)NC(C)c1nnc2ccccn12
531	Z1245580461	C8H18N2	142.25	99	n/a	0	0	H31	CC1CCN(CCN)CC1		2-(4-methylpiperidin-1-yl)ethan-1-amine		CC1CCN(CCN)CC1
532	Z425387594	C12H19ClN2O	242.75	95	hydrogen chloride	1	36.46	I31	Cl.CCOC=1C=CC=CC1N2CCNCC2		1-(2-ethoxyphenyl)piperazine hydrochloride		CCOc1ccccc1N1CCNCC1.Cl
533	Z18618496	C10H17NO3	199.25	91	n/a	0	0	J31	COC(=O)CNC(=O)C1CCCCC1		methyl 2-(cyclohexylformamido)acetate		COC(=O)CNC(=O)C1CCCCC1
534	Z328695024	C10H15N5	205.26	95	n/a	0	0	K31	CC(C)N(C)C=1N=CN=C2N(C)N=CC12		N,1-dimethyl-N-(propan-2-yl)-1H-pyrazolo[3,4-d]pyrimidin-4-amine		CC(C)N(C)c1ncnc2c1cnn2C
535	Z1259335913	C11H19N3S	225.36	95	n/a	0	0	L31	CC1=NC(CN2CCC(CN)CC2)=CS1		{1-[(2-methyl-1,3-thiazol-4-yl)methyl]piperidin-4-yl}methanamine		Cc1nc(CN2CCC(CN)CC2)cs1
536	Z425449682	C10H11ClN2O	210.66	95	hydrogen chloride	1	36.46	M31	Cl.NCC1=CC(=NO1)C=2C=CC=CC2		(3-phenyl-1,2-oxazol-5-yl)methanamine hydrochloride		Cl.NCc1cc(-c2ccccc2)no1
537	Z1381484542	C11H13N3	187.25	96	n/a	0	0	N31	CCCN1N=CC=C1C=2C=CN=CC2		4-(1-propyl-1H-pyrazol-5-yl)pyridine		CCCn1nccc1-c1ccncc1
538	Z86417414	C9H6FN3OS	223.23	97	n/a	0	0	O31	FC=1C=CC=CC1C(=O)NC2=NN=CS2		2-fluoro-N-(1,3,4-thiadiazol-2-yl)benzamide		O=C(Nc1nncs1)c1ccccc1F
539	Z1546887028	C8H12ClN3O	201.66	95	n/a	0	0	P31	CC(CO)N(C)C=1N=CC(Cl)=CN1		2-[(5-chloropyrimidin-2-yl)(methyl)amino]propan-1-ol		CC(CO)N(C)c1ncc(Cl)cn1
540	Z426041412	C8H13ClN2O2S	236.72	95	hydrogen chloride	1	36.46	Q31	Cl.CS(=O)(=O)NC=1C=CC(CN)=CC1		N-[4-(aminomethyl)phenyl]methanesulfonamide hydrochloride		CS(=O)(=O)Nc1ccc(CN)cc1.Cl
541	Z1346370629	C7H16N2O2S	192.28	97	n/a	0	0	R31	CC1CN(CCC1N)S(=O)(=O)C		1-methanesulfonyl-3-methylpiperidin-4-amine		CC1CN(S(C)(=O)=O)CCC1N
542	Z27682767	C9H12N2O3S	228.27	100	n/a	0	0	S31	CCC(=O)NC=1C=CC(=CC1)S(=O)(=O)N		N-(4-sulfamoylphenyl)propanamide		CCC(=O)Nc1ccc(S(N)(=O)=O)cc1
543	Z1741794237	C7H16N2O	144.22	95	n/a	0	0	T31	CC1CNCCN1CCO		2-(2-methylpiperazin-1-yl)ethan-1-ol		CC1CNCCN1CCO
544	Z274553586	C7H11N3O2	169.18	95	n/a	0	0	U31	CC=1N=C(C)N(CCC(=O)O)N1		3-(dimethyl-1H-1,2,4-triazol-1-yl)propanoic acid		Cc1nc(C)n(CCC(=O)O)n1
545	Z1578665941	C8H14N4S	198.29	95	n/a	0	0	V31	CC1=NSC(=N1)N2CCCNCC2		1-(3-methyl-1,2,4-thiadiazol-5-yl)-1,4-diazepane		Cc1nsc(N2CCCNCC2)n1
546	Z438067480	C10H16N4O	208.27	91	n/a	0	0	W31	CCC(=O)NCC1=NN=C2CCCCN12		N-{5H,6H,7H,8H-[1,2,4]triazolo[4,3-a]pyridin-3-ylmethyl}propanamide		CCC(=O)NCc1nnc2n1CCCC2
547	Z1250132788	C9H14N2	150.23	95	n/a	0	0	X31	CCC(NC)C=1C=CN=CC1		methyl[1-(pyridin-4-yl)propyl]amine		CCC(NC)c1ccncc1
548	Z54628578	C5H7N3	109.13	95	n/a	0	0	Y31	CNC=1N=CC=CN1		N-methylpyrimidin-2-amine		CNc1ncccn1
549	Z1263714198	C8H13N3O	167.21	95	n/a	0	0	Z31	C(N1CCNCC1)C=2C=CON2		1-(1,2-oxazol-3-ylmethyl)piperazine		c1cc(CN2CCNCC2)no1
550	Z371866204	C10H11N3O2S	237.28	99	n/a	0	0	AA32	CNC(=O)NC1=NC=2C=CC(OC)=CC2S1		1-(6-methoxy-1,3-benzothiazol-2-yl)-3-methylurea		CNC(=O)Nc1nc2ccc(OC)cc2s1
551	Z1563512128	C10H14N2O2	194.24	98	n/a	0	0	F32	C[C@H](O)CNC(=O)NC=1C=CC=CC1		3-[(2S)-2-hydroxypropyl]-1-phenylurea		CC(O)CNC(=O)Nc1ccccc1
552	Z53834613	C13H13N3O2	243.27	100	n/a	0	0	G32	CC=1C=CC=CC1OCC(=O)NC=2N=CC=CN2		2-(2-methylphenoxy)-N-(pyrimidin-2-yl)acetamide		Cc1ccccc1OCC(=O)Nc1ncccn1
553	Z86949053	C13H20N2O2	236.32	100	n/a	0	0	H32	CC1=CC(NC(=O)CCC2CCCCC2)=NO1		3-cyclohexyl-N-(5-methyl-1,2-oxazol-3-yl)propanamide		Cc1cc(NC(=O)CCC2CCCCC2)no1
554	Z1650168321	C12H16N2O	204.27	100	n/a	0	0	I32	CC(=O)NC=1C=CC(C)=C2NCCCC12		N-(8-methyl-1,2,3,4-tetrahydroquinolin-5-yl)acetamide		CC(=O)Nc1ccc(C)c2c1CCCN2
555	Z19751622	C14H19NOS	249.38	98	n/a	0	0	J32	O=C(CSC=1C=CC=CC1)NC2CCCCC2		N-cyclohexyl-2-(phenylsulfanyl)acetamide		O=C(CSc1ccccc1)NC1CCCCC1
556	Z509756472	C13H15N3O2	245.28	100	n/a	0	0	K32	O=C(NCC=1C=CC(C#N)=CC1)N2CCOCC2		N-[(4-cyanophenyl)methyl]morpholine-4-carboxamide		N#Cc1ccc(CNC(=O)N2CCOCC2)cc1
557	Z56259166	C9H8ClN5O	237.65	99	n/a	0	0	L32	ClC=1C=CC(NC(=O)NN2C=NN=C2)=CC1		1-(4-chlorophenyl)-3-(4H-1,2,4-triazol-4-yl)urea		O=C(Nc1ccc(Cl)cc1)Nn1cnnc1
558	Z212122838	C10H14N2OS	210.3	95	n/a	0	0	M32	CC1=CSC(CNC(=O)C2CCC2)=N1		N-[(4-methyl-1,3-thiazol-2-yl)methyl]cyclobutanecarboxamide		Cc1csc(CNC(=O)C2CCC2)n1
559	Z133729708	C9H12ClNO2S	233.72	91	n/a	0	0	N32	CC(NS(=O)(=O)C)C=1C=CC=CC1Cl		N-[1-(2-chlorophenyl)ethyl]methanesulfonamide		CC(NS(C)(=O)=O)c1ccccc1Cl
560	Z2472938267	C13H17N3O2	247.3	100	n/a	0	0	O32	O=C(NCCN1CCCC1=O)NC=2C=CC=CC2		3-[2-(2-oxopyrrolidin-1-yl)ethyl]-1-phenylurea		O=C(NCCN1CCCC1=O)Nc1ccccc1
561	Z57292434	C9H8ClN5O	237.65	90	n/a	0	0	P32	CN1N=NC(NC(=O)C=2C=CC(Cl)=CC2)=N1		4-chloro-N-(2-methyl-2H-1,2,3,4-tetrazol-5-yl)benzamide		Cn1nnc(NC(=O)c2ccc(Cl)cc2)n1
562	Z2856434942	C12H15FN2O	222.26	97	n/a	0	0	Q32	FC=1C=CC(NC(=O)CN2CCCC2)=CC1		N-(4-fluorophenyl)-2-(pyrrolidin-1-yl)acetamide		O=C(CN1CCCC1)Nc1ccc(F)cc1
563	Z287148438	C13H17NO2	219.29	100	n/a	0	0	R32	OC(=O)CN1CCC(CC1)C=2C=CC=CC2		2-(4-phenylpiperidin-1-yl)acetic acid	not completely soluble at 500 mM	O=C(O)CN1CCC(c2ccccc2)CC1
564	Z44602971	C12H13N3OS	247.32	100	n/a	0	0	S32	CC1=CSC(NC(=O)NC=2C=CC=C(C)C2)=N1		3-(4-methyl-1,3-thiazol-2-yl)-1-(3-methylphenyl)urea		Cc1cccc(NC(=O)Nc2nc(C)cs2)c1
565	Z86948938	C13H14N2O3	246.27	100	n/a	0	0	T32	CCOC=1C=CC(=CC1)C(=O)NC=2C=C(C)ON2		4-ethoxy-N-(5-methyl-1,2-oxazol-3-yl)benzamide	not completely soluble at 500 mM	CCOc1ccc(C(=O)Nc2cc(C)on2)cc1
566	Z2856434798	C14H16N2O2	244.3	95	n/a	0	0	U32	OC=1C=CC(CN2CCOCC2)=C3C=CC=NC13		5-(morpholin-4-ylmethyl)quinolin-8-ol		Oc1ccc(CN2CCOCC2)c2cccnc12
567	Z31504642	C9H11NO2	165.19	100	n/a	0	0	V32	COCC(=O)NC=1C=CC=CC1		2-methoxy-N-phenylacetamide		COCC(=O)Nc1ccccc1
568	Z384468096	C14H19NO2	233.31	100	n/a	0	0	W32	CC(=O)NCC1(CCOCC1)C=2C=CC=CC2		N-[(4-phenyloxan-4-yl)methyl]acetamide		CC(=O)NCC1(c2ccccc2)CCOCC1
569	Z915492990	C10H11N3OS	221.28		n/a	0	0	X32	CN1N=CC=C1C(=O)NCC2=CC=CS2		1-methyl-N-(thiophen-2-ylmethyl)-1H-pyrazole-5-carboxamide		Cn1nccc1C(=O)NCc1cccs1
570	Z2434225559	C9H11ClN2O	198.65	90	hydrogen chloride	1	36.46	Y32	Cl.NC(=O)C=1C=CC=2NCCC2C1		2,3-dihydro-1H-indole-5-carboxamide hydrochloride		Cl.NC(=O)c1ccc2c(c1)CCN2
571	Z369042042	C12H16FNO	209.27	91	n/a	0	0	Z32	CC1COCCN1CC=2C=CC=CC2F		4-[(2-fluorophenyl)methyl]-3-methylmorpholine		CC1COCCN1Cc1ccccc1F
572	Z102768020	C11H13N3	187.25	98	n/a	0	0	AA33	CNCC=1C=NN(C1)C=2C=CC=CC2		methyl[(1-phenyl-1H-pyrazol-4-yl)methyl]amine		CNCc1cnn(-c2ccccc2)c1
573	Z29077827	C13H17N3O	231.3	99	n/a	0	0	F33	CCCN1C(NC(=O)CC)=NC=2C=CC=CC12		N-(1-propyl-1H-1,3-benzodiazol-2-yl)propanamide		CCCn1c(NC(=O)CC)nc2ccccc21
574	Z26552420	C12H13N5O	243.27	92	n/a	0	0	G33	O=C(NC=1C=CC(=CC1)N2C=NN=N2)C3CCC3		N-[4-(1H-1,2,3,4-tetrazol-1-yl)phenyl]cyclobutanecarboxamide		O=C(Nc1ccc(-n2cnnn2)cc1)C1CCC1
575	Z45617795	C9H13NO2S	199.27	100	n/a	0	0	H33	CS(=O)(=O)NCCC=1C=CC=CC1		N-(2-phenylethyl)methanesulfonamide		CS(=O)(=O)NCCc1ccccc1
576	Z30624464	C16H15NO	237.3	100	n/a	0	0	I33	O=C(CC=1C=CC=CC1)N2CCC=3C=CC=CC23		1-(2,3-dihydro-1H-indol-1-yl)-2-phenylethan-1-one		O=C(Cc1ccccc1)N1CCc2ccccc21
577	Z28173817	C9H14N2OS	198.29	100	n/a	0	0	J33	CCC(CC)C(=O)NC1=NC=CS1		2-ethyl-N-(1,3-thiazol-2-yl)butanamide		CCC(CC)C(=O)Nc1nccs1
578	Z1741959530	C10H16ClNO3	233.7	92	hydrogen chloride	1	36.46	K33	Cl.COC=1C=C(CN)C=C(OC)C1OC		(3,4,5-trimethoxyphenyl)methanamine hydrochloride		COc1cc(CN)cc(OC)c1OC.Cl
579	Z30620520	C14H17FN2O	248.3	100	n/a	0	0	L33	FC=1C=CC(=CC1)N2CCN(CC2)C(=O)C3CC3		1-cyclopropanecarbonyl-4-(4-fluorophenyl)piperazine		O=C(C1CC1)N1CCN(c2ccc(F)cc2)CC1
580	Z44592329	C12H11N3O	213.24	99	n/a	0	0	M33	O=C(NC=1C=CC=CC1)NC=2C=CC=NC2		3-phenyl-1-(pyridin-3-yl)urea		O=C(Nc1ccccc1)Nc1cccnc1
581	Z68404778	C14H14N2O	226.28	100	n/a	0	0	N33	CC(=O)NC=1C=CC(NC=2C=CC=CC2)=CC1		N-[4-(phenylamino)phenyl]acetamide		CC(=O)Nc1ccc(Nc2ccccc2)cc1
582	Z33545544	C13H17N3O2	247.3	92	n/a	0	0	O33	NC(=O)C1CCN(CC1)C(=O)NC=2C=CC=CC2		1-N-phenylpiperidine-1,4-dicarboxamide		NC(=O)C1CCN(C(=O)Nc2ccccc2)CC1
583	Z2856434883	C15H22N2O	246.36	100	n/a	0	0	P33	CC(=O)N1CCC(CC1)NCCC=2C=CC=CC2		1-{4-[(2-phenylethyl)amino]piperidin-1-yl}ethan-1-one		CC(=O)N1CCC(NCCc2ccccc2)CC1
584	Z30612387	C12H8N2OS	228.27	92	n/a	0	0	Q33	O=C(NC=1C=CC(C#N)=CC1)C2=CC=CS2		N-(4-cyanophenyl)thiophene-2-carboxamide		N#Cc1ccc(NC(=O)c2cccs2)cc1
585	Z30802768	C12H15F2NO	227.26	100	n/a	0	0	R33	CC(C)(C)CC(=O)NC=1C=CC(F)=CC1F		N-(2,4-difluorophenyl)-3,3-dimethylbutanamide		CC(C)(C)CC(=O)Nc1ccc(F)cc1F
586	Z2856434902	C14H16N2O	228.3	92	n/a	0	0	S33	OC=1C=CC(CN2CCCC2)=C3C=CC=NC13		5-(pyrrolidin-1-ylmethyl)quinolin-8-ol		Oc1ccc(CN2CCCC2)c2cccnc12
587	Z2856434836	C14H20N2O2	248.33	100	n/a	0	0	T33	CN1CCN(CC1)C(=O)COC=2C=CC(C)=CC2		2-(4-methylphenoxy)-1-(4-methylpiperazin-1-yl)ethan-1-one		Cc1ccc(OCC(=O)N2CCN(C)CC2)cc1
588	Z19750454	C12H12N2O2S	248.31	92	n/a	0	0	U33	CC1=CC(NC(=O)CSC=2C=CC=CC2)=NO1		N-(5-methyl-1,2-oxazol-3-yl)-2-(phenylsulfanyl)acetamide		Cc1cc(NC(=O)CSc2ccccc2)no1
589	Z62645406	C12H12N2O2S	248.31	100	n/a	0	0	V33	COCC(=O)NC1=NC(=CS1)C=2C=CC=CC2		2-methoxy-N-(4-phenyl-1,3-thiazol-2-yl)acetamide		COCC(=O)Nc1nc(-c2ccccc2)cs1
590	Z48847639	C12H14N2S	218.32	95	n/a	0	0	W33	CCC=1C=CC(=CC1)C=2N=C(N)SC2C		4-(4-ethylphenyl)-5-methyl-1,3-thiazol-2-amine		CCc1ccc(-c2nc(N)sc2C)cc1
591	Z86416929	C11H11N3O2S	249.29	100	n/a	0	0	X33	COC=1C=CC(CC(=O)NC2=NN=CS2)=CC1		2-(4-methoxyphenyl)-N-(1,3,4-thiadiazol-2-yl)acetamide		COc1ccc(CC(=O)Nc2nncs2)cc1
592	Z56040660	C11H16N2O	192.26	92	n/a	0	0	Y33	CCC(C)NC(=O)C=1C=CC=CC1N		2-amino-N-(butan-2-yl)benzamide	not completely soluble at 500 mM	CCC(C)NC(=O)c1ccccc1N
593	Z793500562	C13H13NO3	231.25	100	n/a	0	0	Z33	CCOC(=O)C1=CC(=NO1)C=2C=CC(C)=CC2		ethyl 3-(4-methylphenyl)-1,2-oxazole-5-carboxylate		CCOC(=O)c1cc(-c2ccc(C)cc2)no1
594	Z2856434903	C13H19N3O	233.32	97	n/a	0	0	AA34	CN1CCN(CC1)C=2C=CC(NC(=O)C)=CC2		N-[4-(4-methylpiperazin-1-yl)phenyl]acetamide		CC(=O)Nc1ccc(N2CCN(C)CC2)cc1
595	Z1505719304	C14H18N2O2	246.31	100	n/a	0	0	F34	CC(=O)NC=1C=CC(NC(=O)[C@H]2CC2(C)C)=CC1		(1S)-N-(4-acetamidophenyl)-2,2-dimethylcyclopropane-1-carboxamide		CC(=O)Nc1ccc(NC(=O)C2CC2(C)C)cc1
596	Z275165822	C12H15ClN2O	238.72	100	n/a	0	0	G34	CC(=O)N1CCN(CC1)C=2C=CC(Cl)=CC2		1-[4-(4-chlorophenyl)piperazin-1-yl]ethan-1-one		CC(=O)N1CCN(c2ccc(Cl)cc2)CC1
597	Z1891776064	C9H7Cl2N3O	244.08		n/a	0	0	H34	OCC1=CN(N=N1)C=2C=CC(Cl)=C(Cl)C2		[1-(3,4-dichlorophenyl)-1H-1,2,3-triazol-4-yl]methanol		OCc1cn(-c2ccc(Cl)c(Cl)c2)nn1
598	Z943693514	C9H11NO3	181.19	95	n/a	0	0	I34	COCC(=O)NC=1C=CC(O)=CC1		N-(4-hydroxyphenyl)-2-methoxyacetamide		COCC(=O)Nc1ccc(O)cc1
599	Z1220452176	C12H13FN2O	220.25	100	n/a	0	0	J34	CC(=O)NCCC1=CNC=2C=CC(F)=CC12		N-[2-(5-fluoro-1H-indol-3-yl)ethyl]acetamide		CC(=O)NCCc1c[nH]c2ccc(F)cc12
600	Z1273141646	C6H8N2O3	156.14	99	n/a	0	0	K34	COCC1=CC(=NO1)C(=O)N		5-(methoxymethyl)-1,2-oxazole-3-carboxamide		COCc1cc(C(N)=O)no1
601	Z2856434809	C9H11ClF3N	225.64		hydrogen chloride	1	36.46	L34	Cl.CNCC=1C=CC(=CC1)C(F)(F)F		methyl({[4-(trifluoromethyl)phenyl]methyl})amine hydrochloride		CNCc1ccc(C(F)(F)F)cc1.Cl
602	Z26794351	C10H11N3O2	205.22	95	n/a	0	0	M34	CCC(=O)NC=1C=CC=2NC(=O)NC2C1		N-(2-oxo-2,3-dihydro-1H-1,3-benzodiazol-5-yl)propanamide		CCC(=O)Nc1ccc2[nH]c(=O)[nH]c2c1
603	Z2856434890	C12H17N3O	219.29	100	n/a	0	0	N34	CN1CCN(CC1)C(=O)NC=2C=CC=CC2		4-methyl-N-phenylpiperazine-1-carboxamide		CN1CCN(C(=O)Nc2ccccc2)CC1
604	Z2327226104	C10H9N3O2	203.2	98	n/a	0	0	O34	CC=1C=CC=CC1N2C=C(N=N2)C(=O)O		1-(2-methylphenyl)-1H-1,2,3-triazole-4-carboxylic acid		Cc1ccccc1-n1cc(C(=O)O)nn1
605	Z2856434905	C6H13NO	115.18		n/a	0	0	P34	CN1CCC[C@@H]1CO		[(2R)-1-methylpyrrolidin-2-yl]methanol		CN1CCCC1CO
606	Z1212984951	C12H16N2O	204.27	100	n/a	0	0	Q34	CNC1CCCN(C1=O)C=2C=CC=CC2		3-(methylamino)-1-phenylpiperidin-2-one		CNC1CCCN(c2ccccc2)C1=O
607	Z2856434909	C10H13Cl2NO	234.13	100	n/a	0	0	R34	C[C@H](O)CNCC=1C(Cl)=CC=CC1Cl		(2S)-1-{[(2,6-dichlorophenyl)methyl]amino}propan-2-ol		CC(O)CNCc1c(Cl)cccc1Cl
608	Z291279160	C8H7F3N2OS	236.22	100	n/a	0	0	S34	NC(=S)NC=1C=CC=CC1OC(F)(F)F		[2-(trifluoromethoxy)phenyl]thiourea		NC(=S)Nc1ccccc1OC(F)(F)F
609	Z1891776952	C8H16Cl2N4	239.15		hydrogen chloride	2	36.46	T34	Cl.Cl.C(C1CCCCN1)N2C=CN=N2		2-(1H-1,2,3-triazol-1-ylmethyl)piperidine dihydrochloride		Cl.Cl.c1cn(CC2CCCCN2)nn1
610	Z1741975423	C8H15Cl2N3S	256.2	95	hydrogen chloride	2	36.46	U34	Cl.Cl.CC1=CN=C(S1)N2CCNCC2		1-(5-methyl-1,3-thiazol-2-yl)piperazine dihydrochloride	not completely soluble at 500 mM	Cc1cnc(N2CCNCC2)s1.Cl.Cl
611	Z741055844	C7H9N3O2S	199.23	100	n/a	0	0	V34	O=C(N1CCOCC1)C2=CSN=N2		4-(1,2,3-thiadiazole-4-carbonyl)morpholine		O=C(c1csnn1)N1CCOCC1
612	Z19234337	C10H9NO3	191.19	100	n/a	0	0	W34	COC(=O)COC=1C=CC(C#N)=CC1		methyl 2-(4-cyanophenoxy)acetate		COC(=O)COc1ccc(C#N)cc1
613	Z1603775714	C8H12N2O	152.2		n/a	0	0	X34	CNCC=1C=CC=C(OC)N1		[(6-methoxypyridin-2-yl)methyl](methyl)amine		CNCc1cccc(OC)n1
614	Z85895198	C10H10FNO3	211.19	95	n/a	0	0	Y34	CN(CC(=O)O)C(=O)C=1C=CC(F)=CC1		2-[1-(4-fluorophenyl)-N-methylformamido]acetic acid		CN(CC(=O)O)C(=O)c1ccc(F)cc1
615	Z44586802	C13H20N2O2	236.32	98	n/a	0	0	Z34	CCOC=1C=CC(NC(=O)NC(C)(C)C)=CC1		3-tert-butyl-1-(4-ethoxyphenyl)urea		CCOc1ccc(NC(=O)NC(C)(C)C)cc1
616	Z1171978788	C9H10N2O3	194.19	97	n/a	0	0	AA35	CN(CC(=O)O)C(=O)C=1C=CC=CN1		2-(N-methyl-1-pyridin-2-ylformamido)acetic acid		CN(CC(=O)O)C(=O)c1ccccn1
617	Z24758179	C9H11NO4S	229.26	99	n/a	0	0	F35	COC(=O)C=1C=CC=C(NS(=O)(=O)C)C1		methyl 3-methanesulfonamidobenzoate		COC(=O)c1cccc(NS(C)(=O)=O)c1
618	Z220816104	C8H14N2O2	170.21	100	n/a	0	0	G35	CC(=O)N1CCCC(C1)C(=O)N		1-acetylpiperidine-3-carboxamide		CC(=O)N1CCCC(C(N)=O)C1
619	Z1674937530	C7H12N2O	140.19	96	n/a	0	0	H35	CCN1C=C(CCO)C=N1		2-(1-ethyl-1H-pyrazol-4-yl)ethan-1-ol		CCn1cc(CCO)cn1
620	Z94597856	C7H13N3O2S	203.26	90	n/a	0	0	I35	CN(C)S(=O)(=O)C=1C(C)=NNC1C		N,N,3,5-tetramethyl-1H-pyrazole-4-sulfonamide		Cc1n[nH]c(C)c1S(=O)(=O)N(C)C
621	Z1741966630	C8H18N2	142.25	100	n/a	0	0	J35	CC(C)(N)CN1CCCC1		2-methyl-1-(pyrrolidin-1-yl)propan-2-amine		CC(C)(N)CN1CCCC1
622	Z26781943	C12H15N3O	217.27	100	n/a	0	0	K35	CC(C)C(=O)NCC1=NC=2C=CC=CC2N1		N-(1H-1,3-benzodiazol-2-ylmethyl)-2-methylpropanamide		CC(C)C(=O)NCc1nc2ccccc2[nH]1
623	Z1267773591	C10H20N2O	184.28	98	n/a	0	0	L35	C(C1CCOCC1)N2CCNCC2		1-(oxan-4-ylmethyl)piperazine		C1CN(CC2CCOCC2)CCN1
624	Z458894644	C8H10N2O2	166.18	98	n/a	0	0	M35	CCOC=1C=CC(=CN1)C(=O)N		6-ethoxypyridine-3-carboxamide		CCOc1ccc(C(N)=O)cn1
625	Z1998104358	C10H18N2O3	214.27	95	n/a	0	0	N35	CN(C)C(=O)N1CCOCC21CCOC2		N,N-dimethyl-2,9-dioxa-6-azaspiro[4.5]decane-6-carboxamide		CN(C)C(=O)N1CCOCC12CCOC2
626	Z2241127906	C13H19NO	205.3	96	n/a	0	0	O35	OC=1C=CC(CNC2CCCCC2)=CC1		4-[(cyclohexylamino)methyl]phenol		Oc1ccc(CNC2CCCCC2)cc1
627	Z1787627869	C10H14ClN3O	227.7	91	n/a	0	0	P35	CN(CC1CCOC1)C=2N=CN=CC2Cl		5-chloro-N-methyl-N-(oxolan-3-ylmethyl)pyrimidin-4-amine		CN(CC1CCOC1)c1ncncc1Cl
628	Z208334100	C14H20N2O2	248.33	100	n/a	0	0	Q35	CC(C)C=1C=CC(NC(=O)N2CCOCC2)=CC1		N-[4-(propan-2-yl)phenyl]morpholine-4-carboxamide		CC(C)c1ccc(NC(=O)N2CCOCC2)cc1
629	Z1271660837	C6H12N4	140.19	95	n/a	0	0	R35	CCNCC1=CN(C)N=N1		ethyl[(1-methyl-1H-1,2,3-triazol-4-yl)methyl]amine		CCNCc1cn(C)nn1
630	Z2856434925	C7H10ClN3OS	219.69	90	n/a	0	0	S35	ClC=1SN=NC1CN2CCOCC2		4-[(5-chloro-1,2,3-thiadiazol-4-yl)methyl]morpholine		Clc1snnc1CN1CCOCC1
631	Z1827898537	C11H16N2	176.26	95	n/a	0	0	T35	C(NC1CCNC1)C=2C=CC=CC2		N-benzylpyrrolidin-3-amine		c1ccc(CNC2CCNC2)cc1
632	Z133622412	C8H15NO4S	221.28	96	n/a	0	0	U35	CS(=O)(=O)NC1(CCCCC1)C(=O)O		1-methanesulfonamidocyclohexane-1-carboxylic acid		CS(=O)(=O)NC1(C(=O)O)CCCCC1
633	Z2065616520	C12H19N3	205.31	100	n/a	0	0	V35	CCNC1CCN(CC1)C=2C=CN=CC2		N-ethyl-1-(pyridin-4-yl)piperidin-4-amine		CCNC1CCN(c2ccncc2)CC1
634	Z396380540	C11H17N3O	207.28	91	n/a	0	0	W35	CC1=C(C=NN1C)C(=O)NCC2CCC2		N-(cyclobutylmethyl)-1,5-dimethyl-1H-pyrazole-4-carboxamide		Cc1c(C(=O)NCC2CCC2)cnn1C
635	Z1169060901	C7H15NO2	145.2	95	n/a	0	0	X35	CNC1(CO)CCOCC1		[4-(methylamino)oxan-4-yl]methanol		CNC1(CO)CCOCC1
636	Z55009317	C10H14F3N3O	249.24	91	n/a	0	0	Y35	CC(C)(C)NC(=O)CN1C=CC(=N1)C(F)(F)F		N-tert-butyl-2-[3-(trifluoromethyl)-1H-pyrazol-1-yl]acetamide		CC(C)(C)NC(=O)Cn1ccc(C(F)(F)F)n1
637	Z1262327459	C10H20N2O	184.28	100	n/a	0	0	Z35	CC(C)C(=O)NCC1CCCNC1		2-methyl-N-(piperidin-3-ylmethyl)propanamide		CC(C)C(=O)NCC1CCCNC1
638	Z2856434875	C13H18N2O2	234.3	99	n/a	0	0	AA36	CC(=O)NC=1C=CC(CN2CCOCC2)=CC1		N-[4-(morpholin-4-ylmethyl)phenyl]acetamide		CC(=O)Nc1ccc(CN2CCOCC2)cc1
639	Z55671900	C9H8F2O2	186.16	100	n/a	0	0	F36	CC(=O)C=1C=CC(OC(F)F)=CC1		1-[4-(difluoromethoxy)phenyl]ethan-1-one		CC(=O)c1ccc(OC(F)F)cc1
640	Z53825479	C6H13NO2S	163.24	95	n/a	0	0	G36	CS(=O)(=O)NC1CCCC1		N-cyclopentylmethanesulfonamide		CS(=O)(=O)NC1CCCC1
641	Z2856434888	C7H14ClN3	175.66		hydrogen chloride	1	36.46	H36	Cl.CCN1C=CC(CNC)=N1		[(1-ethyl-1H-pyrazol-3-yl)methyl](methyl)amine hydrochloride		CCn1ccc(CNC)n1.Cl
642	Z1696822287	C12H13N3	199.26	100	n/a	0	0	I36	CC(N)C=1C=CC(=CC1)C=2C=NC=NC2		1-[4-(pyrimidin-5-yl)phenyl]ethan-1-amine		CC(N)c1ccc(-c2cncnc2)cc1
643	Z1545196403	C10H10FN3	191.21	100	n/a	0	0	J36	FC=1C=CC=CC1NCC=2C=CNN2		2-fluoro-N-(1H-pyrazol-3-ylmethyl)aniline		Fc1ccccc1NCc1cc[nH]n1
644	Z53860899	C10H13NO4S	243.28	91	n/a	0	0	K36	CCS(=O)(=O)NCC=1C=CC=2OCOC2C1		N-(2H-1,3-benzodioxol-5-ylmethyl)ethane-1-sulfonamide		CCS(=O)(=O)NCc1ccc2c(c1)OCO2
645	Z57345491	C12H17ClN2	224.74		n/a	0	0	L36	CC1CCN(CC1)C=2C=CC(N)=CC2Cl		3-chloro-4-(4-methylpiperidin-1-yl)aniline		CC1CCN(c2ccc(N)cc2Cl)CC1
646	Z53116498	C11H13N3O	203.25	95	n/a	0	0	M36	CC1=NC=2C=CC=CC2N1CCC(=O)N		3-(2-methyl-1H-1,3-benzodiazol-1-yl)propanamide		Cc1nc2ccccc2n1CCC(N)=O
647	Z33297786	C11H15NO2	193.25	100	n/a	0	0	N36	COCC(=O)NCC=1C=CC(C)=CC1		2-methoxy-N-[(4-methylphenyl)methyl]acetamide		COCC(=O)NCc1ccc(C)cc1
648	Z57111868	C10H8F3NO2	231.18	100	n/a	0	0	O36	CC(=O)C=1C=CC=C(NC(=O)C(F)(F)F)C1		N-(3-acetylphenyl)-2,2,2-trifluoroacetamide		CC(=O)c1cccc(NC(=O)C(F)(F)F)c1
649	Z319545618	C12H11N3	197.24		n/a	0	0	P36	CC1=NC=CN1CC=2C=CC=C(C#N)C2		3-[(2-methyl-1H-imidazol-1-yl)methyl]benzonitrile		Cc1nccn1Cc1cccc(C#N)c1
650	Z1741964527	C16H17NO	239.32	95	n/a	0	0	Q36	OC1CN(C1)C(C=2C=CC=CC2)C=3C=CC=CC3		1-(diphenylmethyl)azetidin-3-ol		OC1CN(C(c2ccccc2)c2ccccc2)C1
651	Z31478538	C10H13NO2	179.22	100	n/a	0	0	R36	COCC(=O)NCC=1C=CC=CC1		N-benzyl-2-methoxyacetamide		COCC(=O)NCc1ccccc1
652	Z30272547	C13H12N2O3	244.25	100	n/a	0	0	S36	CNC(=O)C=1C=CC=CC1NC(=O)C2=CC=CO2		N-[2-(methylcarbamoyl)phenyl]furan-2-carboxamide		CNC(=O)c1ccccc1NC(=O)c1ccco1
653	Z2856434840	C12H16ClN3	237.73		hydrogen chloride	1	36.46	T36	Cl.CN1CCN(CC1)C=2C=CC(C#N)=CC2		4-(4-methylpiperazin-1-yl)benzonitrile hydrochloride		CN1CCN(c2ccc(C#N)cc2)CC1.Cl
654	Z1703168683	C8H10FNO2S	203.24	100	n/a	0	0	U36	CC=1C=CC(CS(=O)(=O)N)=CC1F		(3-fluoro-4-methylphenyl)methanesulfonamide		Cc1ccc(CS(N)(=O)=O)cc1F
655	Z823455846	C12H16FNO	209.27	95	n/a	0	0	V36	FC=1C=CC=CC1CNC2CCOCC2		N-[(2-fluorophenyl)methyl]oxan-4-amine		Fc1ccccc1CNC1CCOCC1
656	Z111507846	C14H21N3O	247.34	98	n/a	0	0	W36	O=C(NCCC=1C=CN=CC1)NC2CCCCC2		1-cyclohexyl-3-[2-(pyridin-4-yl)ethyl]urea		O=C(NCCc1ccncc1)NC1CCCCC1
657	Z2017168803	C9H13FN2O	184.22	100	n/a	0	0	X36	C[C@@H](CO)N(C)C=1N=CC=CC1F		(2S)-2-[(3-fluoropyridin-2-yl)(methyl)amino]propan-1-ol		CC(CO)N(C)c1ncccc1F
658	Z1551999220	C10H12BrNO	242.12	97	n/a	0	0	Y36	CC(CC=1C=CC(Br)=CC1)C(=O)N		3-(4-bromophenyl)-2-methylpropanamide		CC(Cc1ccc(Br)cc1)C(N)=O
659	Z31385861	C13H14N2O	214.27	100	n/a	0	0	Z36	CC(C)NC(=O)C=1C=CC=2C=CC=CC2N1		N-(propan-2-yl)quinoline-2-carboxamide		CC(C)NC(=O)c1ccc2ccccc2n1
660	Z30612220	C9H8N2O	160.18	100	n/a	0	0	AA37	CC(=O)NC=1C=CC(C#N)=CC1		N-(4-cyanophenyl)acetamide		CC(=O)Nc1ccc(C#N)cc1
661	Z32385991	C15H17NO	227.31	100	n/a	0	0	F37	CC(C)CNC(=O)C=1C=CC=2C=CC=CC2C1		N-(2-methylpropyl)naphthalene-2-carboxamide		CC(C)CNC(=O)c1ccc2ccccc2c1
662	Z2444672448	C9H17Cl3F2N4	325.62	100	hydrogen chloride	3	36.46	G37	Cl.Cl.Cl.FC(F)N1C=CN=C1CN2CCNCC2		1-{[1-(difluoromethyl)-1H-imidazol-2-yl]methyl}piperazine trihydrochloride		Cl.Cl.Cl.FC(F)n1ccnc1CN1CCNCC1
663	Z30162334	C16H23NO	245.37	100	n/a	0	0	H37	CC(C)C(=O)N1CCC(CC=2C=CC=CC2)CC1		1-(4-benzylpiperidin-1-yl)-2-methylpropan-1-one		CC(C)C(=O)N1CCC(Cc2ccccc2)CC1
664	Z44586758	C13H10F2N2O	248.23	92	n/a	0	0	I37	FC=1C=CC(NC(=O)NC=2C=CC(F)=CC2)=CC1		1,3-bis(4-fluorophenyl)urea		O=C(Nc1ccc(F)cc1)Nc1ccc(F)cc1
665	Z19733979	C15H15NO2	241.29	99	n/a	0	0	J37	CC=1C=CC=CC1OCC(=O)NC=2C=CC=CC2		2-(2-methylphenoxy)-N-phenylacetamide		Cc1ccccc1OCC(=O)Nc1ccccc1
666	Z166605480	C9H13ClFN	189.66	95	hydrogen chloride	1	36.46	K37	Cl.CNC(C)C=1C=CC(F)=CC1		[1-(4-fluorophenyl)ethyl](methyl)amine hydrochloride		CNC(C)c1ccc(F)cc1.Cl
667	Z952656810	C8H12N2O	152.2	100	n/a	0	0	L37	CC(=O)N1CCC(CC1)C#N		1-acetylpiperidine-4-carbonitrile		CC(=O)N1CCC(C#N)CC1
668	Z57080305	C13H14N2OS	246.33	92	n/a	0	0	M37	CC(=O)NC1=NC=C(CC=2C=CC=C(C)C2)S1		N-{5-[(3-methylphenyl)methyl]-1,3-thiazol-2-yl}acetamide		CC(=O)Nc1ncc(Cc2cccc(C)c2)s1
669	Z57715447	C13H15N3O	229.28	100	n/a	0	0	N37	C1CCC(CC1)C2=NC(=NO2)C=3C=CN=CC3		4-(5-cyclohexyl-1,2,4-oxadiazol-3-yl)pyridine		c1cc(-c2noc(C3CCCCC3)n2)ccn1
670	Z53825020	C8H15NO4S	221.28	92	n/a	0	0	O37	CCS(=O)(=O)N1CCC(CC1)C(=O)O		1-(ethanesulfonyl)piperidine-4-carboxylic acid		CCS(=O)(=O)N1CCC(C(=O)O)CC1
671	Z2856434829	C12H14F2N2O	240.25	96	n/a	0	0	P37	CN1CCN(CC1)C(=O)C=2C=CC(F)=C(F)C2		1-(3,4-difluorobenzoyl)-4-methylpiperazine		CN1CCN(C(=O)c2ccc(F)c(F)c2)CC1
672	Z109092588	C10H11NO3S	225.27	92	n/a	0	0	Q37	COC(=O)C=1SC=CC1NC(=O)C2CC2		methyl 3-cyclopropaneamidothiophene-2-carboxylate	not completely soluble at 500 mM	COC(=O)c1sccc1NC(=O)C1CC1
673	Z32016974	C10H19NO	169.27	100	n/a	0	0	R37	CNC(=O)CCC1CCCCC1		3-cyclohexyl-N-methylpropanamide		CNC(=O)CCC1CCCCC1
674	Z212045094	C6H14N2O2S	178.25	92	n/a	0	0	S37	CS(=O)(=O)NC1CCNCC1		N-(piperidin-4-yl)methanesulfonamide		CS(=O)(=O)NC1CCNCC1
675	Z2856434884	C15H22N2O	246.36	100	n/a	0	0	T37	CC(=O)N1CCN(CCCC=2C=CC=CC2)CC1		1-[4-(3-phenylpropyl)piperazin-1-yl]ethan-1-one		CC(=O)N1CCN(CCCc2ccccc2)CC1
676	Z57446103	C9H11N5O2	221.22	92	n/a	0	0	U37	CCCN1N=NN=C1NC(=O)C2=CC=CO2		N-(1-propyl-1H-1,2,3,4-tetrazol-5-yl)furan-2-carboxamide		CCCn1nnnc1NC(=O)c1ccco1
677	Z1310876699	C14H13FN2O	244.27	100	n/a	0	0	V37	FC=1C=CC=CC1C(=O)NCCC=2C=CN=CC2		2-fluoro-N-[2-(pyridin-4-yl)ethyl]benzamide		O=C(NCCc1ccncc1)c1ccccc1F
678	Z58982727	C14H14N2O2	242.28	92	n/a	0	0	W37	NNC(=O)C=1C=CC(OCC=2C=CC=CC2)=CC1		4-(benzyloxy)benzohydrazide		NNC(=O)c1ccc(OCc2ccccc2)cc1
679	Z419884046	C16H23NO	245.37	100	n/a	0	0	X37	CC1CCN(CC1)C(=O)CCCC=2C=CC=CC2		1-(4-methylpiperidin-1-yl)-4-phenylbutan-1-one		CC1CCN(C(=O)CCCc2ccccc2)CC1
680	Z239136710	C6H9N3O	139.16	96	n/a	0	0	Y37	CC(=O)NC1=CC(C)=NN1		N-(3-methyl-1H-pyrazol-5-yl)acetamide		CC(=O)Nc1cc(C)n[nH]1
681	Z86416893	C12H13N3OS	247.32	100	n/a	0	0	Z37	CC(C)C=1C=CC(=CC1)C(=O)NC2=NN=CS2		4-(propan-2-yl)-N-(1,3,4-thiadiazol-2-yl)benzamide		CC(C)c1ccc(C(=O)Nc2nncs2)cc1
682	Z1429867185	C9H9NO	147.18	98	n/a	0	0	AA38	COC=1C=CC=C2NC=CC12		4-methoxy-1H-indole		COc1cccc2[nH]ccc12
683	Z57479285	C13H10N4	222.25	100	n/a	0	0	F38	C1=NN=NN1C=2C=CC(=CC2)C=3C=CC=CC3		1-(4-phenylphenyl)-1H-1,2,3,4-tetrazole		c1ccc(-c2ccc(-n3cnnn3)cc2)cc1
684	Z453319206	C16H12N2O	248.29	100	n/a	0	0	G38	O=C(NC=1C=CC=2N=CC=CC2C1)C=3C=CC=CC3		N-(quinolin-6-yl)benzamide		O=C(Nc1ccc2ncccc2c1)c1ccccc1
685	Z2856434910	C11H12N2O2	204.23		n/a	0	0	H38	O=C1CN(CC=2C=CC=CC2)CC(=O)N1		4-benzylpiperazine-2,6-dione		O=C1CN(Cc2ccccc2)CC(=O)N1
686	Z1270312110	C11H13N3	187.25	95	n/a	0	0	I38	CC1=NNC(C)=C1C=2C=CC=CC2N		2-(3,5-dimethyl-1H-pyrazol-4-yl)aniline		Cc1n[nH]c(C)c1-c1ccccc1N
687	Z32386228	C12H16ClNO2	241.72	100	n/a	0	0	J38	COC=1C=CC(Cl)=CC1C(=O)NCC(C)C		5-chloro-2-methoxy-N-(2-methylpropyl)benzamide		COc1ccc(Cl)cc1C(=O)NCC(C)C
688	Z933326822	C13H13NO	199.25	100	n/a	0	0	K38	NC=1C=CC=C(OCC=2C=CC=CC2)C1		3-(benzyloxy)aniline		Nc1cccc(OCc2ccccc2)c1
689	Z2856434893	C9H19NO	157.26		n/a	0	0	L38	CC(O)CNC1CCCCC1		1-(cyclohexylamino)propan-2-ol		CC(O)CNC1CCCCC1
690	Z57475068	C10H20N4O2	228.3	100	n/a	0	0	M38	CN(C)C(=O)N1CCN(CC1)C(=O)N(C)C		1-N,1-N,4-N,4-N-tetramethylpiperazine-1,4-dicarboxamide		CN(C)C(=O)N1CCN(C(=O)N(C)C)CC1
691	Z1545313172	C12H14N2O3	234.26	100	n/a	0	0	N38	NC(=O)C=1C=CC(NC(=O)[C@@H]2CCCO2)=CC1		(2S)-N-(4-carbamoylphenyl)oxolane-2-carboxamide		NC(=O)c1ccc(NC(=O)C2CCCO2)cc1
692	Z30857828	C10H14N2O3S	242.3	95	n/a	0	0	O38	CC(=O)NCCC=1C=CC(=CC1)S(=O)(=O)N		N-[2-(4-sulfamoylphenyl)ethyl]acetamide		CC(=O)NCCc1ccc(S(N)(=O)=O)cc1
693	Z2856434773	C9H18ClNO2	207.7		hydrogen chloride	1	36.46	P38	Cl.CCOC(=O)CN1CCCCC1		ethyl 2-(piperidin-1-yl)acetate hydrochloride		CCOC(=O)CN1CCCCC1.Cl
694	Z274555794	C13H16N2O3	248.28	100	n/a	0	0	Q38	CC(=O)C=1C=CC=C(NC(=O)N2CCOCC2)C1		N-(3-acetylphenyl)morpholine-4-carboxamide		CC(=O)c1cccc(NC(=O)N2CCOCC2)c1
695	Z17497990	C14H19NO3	249.31	98	n/a	0	0	R38	CC=1C=CC(OCC(=O)N2CCOCC2)=C(C)C1		2-(2,4-dimethylphenoxy)-1-(morpholin-4-yl)ethan-1-one		Cc1ccc(OCC(=O)N2CCOCC2)c(C)c1
696	Z165141116	C10H9N3O2S	235.27	100	n/a	0	0	S38	O=C(NC1=NN=C(S1)C2=CC=CO2)C3CC3		N-[5-(furan-2-yl)-1,3,4-thiadiazol-2-yl]cyclopropanecarboxamide	not completely soluble at 500 mM	O=C(Nc1nnc(-c2ccco2)s1)C1CC1
697	Z198195770	C9H11N3O2	193.21		n/a	0	0	T38	CC(=O)NC=1C=CC=C(NC(=O)N)C1		N-[3-(carbamoylamino)phenyl]acetamide		CC(=O)Nc1cccc(NC(N)=O)c1
698	Z274555566	C13H16N2O3	248.28	100	n/a	0	0	U38	CC(=O)NC=1C=CC(OC(=O)N2CCCC2)=CC1		4-acetamidophenyl pyrrolidine-1-carboxylate		CC(=O)Nc1ccc(OC(=O)N2CCCC2)cc1
699	Z29692148	C10H10N2O2S	222.27	91	n/a	0	0	V38	CC1=CC(=NO1)C(=O)NCC2=CC=CS2		5-methyl-N-(thiophen-2-ylmethyl)-1,2-oxazole-3-carboxamide		Cc1cc(C(=O)NCc2cccs2)no1
700	Z1217960891	C11H12FNO2	209.22	99	n/a	0	0	W38	CN1CCC(OC=2C=CC=C(F)C2)C1=O		3-(3-fluorophenoxy)-1-methylpyrrolidin-2-one		CN1CCC(Oc2cccc(F)c2)C1=O
701	Z1713595338	C6H14N2O2S	178.25		n/a	0	0	X38	CS(=O)(=O)N1CCC[C@@H]1CN		[(2R)-1-methanesulfonylpyrrolidin-2-yl]methanamine		CS(=O)(=O)N1CCCC1CN
702	Z274554872	C11H14N2O3	222.25	100	n/a	0	0	Y38	OC=1C=CC(NC(=O)N2CCOCC2)=CC1		N-(4-hydroxyphenyl)morpholine-4-carboxamide		O=C(Nc1ccc(O)cc1)N1CCOCC1
703	Z57260539	C10H12N2O3	208.22	95	n/a	0	0	Z38	COCC(=O)NC=1C=CC=CC1C(=O)N		2-(2-methoxyacetamido)benzamide		COCC(=O)Nc1ccccc1C(N)=O
704	Z1238477790	C9H15NO3	185.22	95	n/a	0	0	AA39	CC(NC(=O)C1CCCC1)C(=O)O		2-(cyclopentylformamido)propanoic acid		CC(NC(=O)C1CCCC1)C(=O)O
705	Z204776284	C11H22N2O	198.31	91	n/a	0	0	F39	CNC(=O)CN(C)C1CCCCCC1		2-[cycloheptyl(methyl)amino]-N-methylacetamide		CNC(=O)CN(C)C1CCCCCC1
706	Z1172243962	C10H13FN2O	196.23	95	n/a	0	0	G39	FC=1C=CC(NC2CCOCC2)=NC1		5-fluoro-N-(oxan-4-yl)pyridin-2-amine		Fc1ccc(NC2CCOCC2)nc1
707	Z1694504496	C11H20N4	208.31	91	n/a	0	0	H39	CC1CN(C)CCC1NC=2C=NN(C)C2		1,3-dimethyl-N-(1-methyl-1H-pyrazol-4-yl)piperidin-4-amine		CC1CN(C)CCC1Nc1cnn(C)c1
708	Z410633222	C8H12N4O2S	228.27	95	n/a	0	0	I39	CC1=NN=C(NC(=O)N2CCOCC2)S1		N-(5-methyl-1,3,4-thiadiazol-2-yl)morpholine-4-carboxamide	not completely soluble at 500 mM	Cc1nnc(NC(=O)N2CCOCC2)s1
709	Z31720228	C10H14N2O2S	226.3	95	n/a	0	0	J39	CC1=NC(CC(=O)N2CCOCC2)=CS1		2-(2-methyl-1,3-thiazol-4-yl)-1-(morpholin-4-yl)ethan-1-one		Cc1nc(CC(=O)N2CCOCC2)cs1
710	Z422344882	C9H11N3O2S	225.27	100	n/a	0	0	K39	CC=1N=CSC1C(=O)N2CCNC(=O)C2		4-(4-methyl-1,3-thiazole-5-carbonyl)piperazin-2-one		Cc1ncsc1C(=O)N1CCNC(=O)C1
711	Z1396419547	C8H17NO	143.23	95	n/a	0	0	L39	CC1CCCC1NCCO		2-[(2-methylcyclopentyl)amino]ethan-1-ol		CC1CCCC1NCCO
712	Z744754722	C7H6N2S	150.2	95	n/a	0	0	M39	C1=CSC(=C1)C2=NC=CN2		2-(thiophen-2-yl)-1H-imidazole	not completely soluble at 500 mM	c1csc(-c2ncc[nH]2)c1
713	Z416877194	C10H17N3O2	211.27	91	n/a	0	0	N39	CC1=NOC(CN2CCC(CO)CC2)=N1		{1-[(3-methyl-1,2,4-oxadiazol-5-yl)methyl]piperidin-4-yl}methanol		Cc1noc(CN2CCC(CO)CC2)n1
714	Z2856434916	C14H18N2O2	246.31	100	n/a	0	0	O39	CC(=O)C=1C=CC(NC(=O)CN2CCCC2)=CC1		N-(4-acetylphenyl)-2-(pyrrolidin-1-yl)acetamide		CC(=O)c1ccc(NC(=O)CN2CCCC2)cc1
715	Z168883358	C7H14N2O	142.2	96	n/a	0	0	P39	CC(=O)N1CCCNCC1		1-(1,4-diazepan-1-yl)ethan-1-one		CC(=O)N1CCCNCC1
716	Z53115945	C8H16ClNO2	193.68	95	hydrogen chloride	1	36.46	Q39	Cl.OC(=O)CCN1CCCCC1		3-(piperidin-1-yl)propanoic acid hydrochloride	not completely soluble at 500 mM	Cl.O=C(O)CCN1CCCCC1
717	Z752989138	C10H16N2O	180.25	95	n/a	0	0	R39	CCN(CCO)C=1C=CC(N)=CC1		2-[(4-aminophenyl)(ethyl)amino]ethan-1-ol		CCN(CCO)c1ccc(N)cc1
718	Z198195774	C13H12N2O	212.25	98	n/a	0	0	S39	NC(=O)NC=1C=CC(=CC1)C=2C=CC=CC2		(4-phenylphenyl)urea		NC(=O)Nc1ccc(-c2ccccc2)cc1
719	Z1992316287	C8H12N2	136.2	95	n/a	0	0	T39	CCNC=1N=CC=CC1C		N-ethyl-3-methylpyridin-2-amine		CCNc1ncccc1C
720	Z763030030	C6H10N2O3S	190.22	94	n/a	0	0	U39	CNS(=O)(=O)CC=1C=C(C)ON1		N-methyl-1-(5-methyl-1,2-oxazol-3-yl)methanesulfonamide		CNS(=O)(=O)Cc1cc(C)on1
721	Z2856434898	C16H20N2	240.35	99	n/a	0	0	V39	C(N1CCC(CC1)N2C=CC=C2)C=3C=CC=CC3		1-benzyl-4-(1H-pyrrol-1-yl)piperidine		c1ccc(CN2CCC(n3cccc3)CC2)cc1
722	Z2856434920	C8H15NO4S	221.28	95	n/a	0	0	W39	CCOC(=O)CN1CCS(=O)(=O)CC1		ethyl 2-(1,1-dioxo-1??-thiomorpholin-4-yl)acetate		CCOC(=O)CN1CCS(=O)(=O)CC1
723	Z1101755952	C11H16N2OS	224.33	90	n/a	0	0	X39	CC1CCCN(CC1)C(=O)C2=CSC=N2		4-methyl-1-(1,3-thiazole-4-carbonyl)azepane		CC1CCCN(C(=O)c2cscn2)CC1
724	Z33452106	C10H13NO2	179.22	91	n/a	0	0	Y39	CCC(=O)NC=1C=CC(C)=CC1O		N-(2-hydroxy-4-methylphenyl)propanamide		CCC(=O)Nc1ccc(C)cc1O
725	Z2856434871	C12H14F3NO	245.25	95	n/a	0	0	Z39	FC(F)(F)C=1C=CC(CN2CCOCC2)=CC1		4-{[4-(trifluoromethyl)phenyl]methyl}morpholine		FC(F)(F)c1ccc(CN2CCOCC2)cc1
726	Z2856434830	C13H25N3O	239.36	95	n/a	0	0	AA40	CCN1CCN(CC1)C(=O)NC2CCCCC2		N-cyclohexyl-4-ethylpiperazine-1-carboxamide		CCN1CCN(C(=O)NC2CCCCC2)CC1
727	Z2643472210	C10H15N3O2	209.25	100	n/a	0	0	F40	CN1C=CC(=N1)C(=O)NC[C@@H]2CCCO2		1-methyl-N-[(2S)-oxolan-2-ylmethyl]-1H-pyrazole-3-carboxamide		Cn1ccc(C(=O)NCC2CCCO2)n1
728	Z56983806	C13H13N5	239.28	100	n/a	0	0	G40	CC=1C=CC=C(NC=2N=CN=C3N(C)N=CC23)C1		1-methyl-N-(3-methylphenyl)-1H-pyrazolo[3,4-d]pyrimidin-4-amine		Cc1cccc(Nc2ncnc3c2cnn3C)c1
729	Z1262254278	C10H21N3O	199.3	97	n/a	0	0	H40	CC(C)NC(=O)CN1CCCNCC1		2-(1,4-diazepan-1-yl)-N-(propan-2-yl)acetamide		CC(C)NC(=O)CN1CCCNCC1
730	Z1312590981	C7H13NO3	159.19	95	n/a	0	0	I40	NC(=O)C(O)C1CCOCC1		2-hydroxy-2-(oxan-4-yl)acetamide		NC(=O)C(O)C1CCOCC1
731	Z29325421	C12H18N2OS	238.35	100	n/a	0	0	J40	CC1=CN=C(NC(=O)CCC2CCCC2)S1		3-cyclopentyl-N-(5-methyl-1,3-thiazol-2-yl)propanamide		Cc1cnc(NC(=O)CCC2CCCC2)s1
732	Z57101343	C12H11N5	225.25	100	n/a	0	0	K40	CC=1C=CC(NC=2N=CN=C3NN=CC23)=CC1		N-(4-methylphenyl)-1H-pyrazolo[3,4-d]pyrimidin-4-amine		Cc1ccc(Nc2ncnc3[nH]ncc23)cc1
733	Z106307058	C11H22N2O	198.31	91	n/a	0	0	L40	CC(C)N1CCN(CC1)C(=O)C(C)C		2-methyl-1-[4-(propan-2-yl)piperazin-1-yl]propan-1-one		CC(C)C(=O)N1CCN(C(C)C)CC1
734	Z57186564	C10H13N3O	191.23	99	n/a	0	0	M40	COC=1C=CC(NC2=NCCN2)=CC1		N-(4-methoxyphenyl)-4,5-dihydro-1H-imidazol-2-amine	not completely soluble at 500 mM	COc1ccc(NC2=NCCN2)cc1
735	Z2856434821	C10H17NOS	199.32	99	n/a	0	0	N40	CC=1C=CSC1CNC(C)(C)CO		2-methyl-2-{[(3-methylthiophen-2-yl)methyl]amino}propan-1-ol		Cc1ccsc1CNC(C)(C)CO
736	Z1230032143	C10H14N2O3S	242.3	98	n/a	0	0	O40	CCOC(=O)C=1SC(=NC1C)N(C)C(=O)C		ethyl 4-methyl-2-(N-methylacetamido)-1,3-thiazole-5-carboxylate		CCOC(=O)c1sc(N(C)C(C)=O)nc1C
737	Z135439900	C9H14N2O2	182.22	91	n/a	0	0	P40	CCN(CC)C(=O)C1=CC(C)=NO1		N,N-diethyl-3-methyl-1,2-oxazole-5-carboxamide		CCN(CC)C(=O)c1cc(C)no1
738	Z1401276297	C11H15N3O	205.26	91	n/a	0	0	Q40	C1CC2(CCN(C2)C=3C=NC=CN3)CO1		7-(pyrazin-2-yl)-2-oxa-7-azaspiro[4.4]nonane		c1cnc(N2CCC3(CCOC3)C2)cn1
739	Z2856434940	C13H19NO	205.3	93	n/a	0	0	R40	COC=1C=CC(CNC2CCCC2)=CC1		N-[(4-methoxyphenyl)methyl]cyclopentanamine		COc1ccc(CNC2CCCC2)cc1
740	Z44609285	C14H13FN2O	244.27	100	n/a	0	0	S40	FC=1C=CC(CNC(=O)NC=2C=CC=CC2)=CC1		3-[(4-fluorophenyl)methyl]-1-phenylurea		O=C(NCc1ccc(F)cc1)Nc1ccccc1
741	Z1667545918	C6H8N2OS	156.21	93	n/a	0	0	T40	CC(=O)NCC1=CN=CS1		N-(1,3-thiazol-5-ylmethyl)acetamide		CC(=O)NCc1cncs1
742	Z319891284	C9H14N2O3S	230.29	97	n/a	0	0	U40	CC1=CC(=NO1)C2CCCN2S(=O)(=O)C		3-(1-methanesulfonylpyrrolidin-2-yl)-5-methyl-1,2-oxazole		Cc1cc(C2CCCN2S(C)(=O)=O)no1
743	Z2856434824	C12H16FNO	209.27	91	n/a	0	0	V40	FC=1C=CC(CNC[C@H]2CCCO2)=CC1		[(4-fluorophenyl)methyl][(2R)-oxolan-2-ylmethyl]amine		Fc1ccc(CNCC2CCCO2)cc1
744	Z2856434804	C9H16N2O3	200.24	95	n/a	0	0	W40	COC(=O)C1CCN(CC(=O)N)CC1		methyl 1-(carbamoylmethyl)piperidine-4-carboxylate		COC(=O)C1CCN(CC(N)=O)CC1
745	Z28870646	C12H15NO	189.26	100	n/a	0	0	X40	CC1CCC=2C=CC=CC2N1C(=O)C		1-(2-methyl-1,2,3,4-tetrahydroquinolin-1-yl)ethan-1-one		CC(=O)N1c2ccccc2CCC1C
746	Z1622626423	C7H10ClF3N4O	258.63	100	hydrogen chloride	1	36.46	Y40	Cl.CC(N)C(=O)NC1=CC(=NN1)C(F)(F)F		2-amino-N-[3-(trifluoromethyl)-1H-pyrazol-5-yl]propanamide hydrochloride		CC(N)C(=O)Nc1cc(C(F)(F)F)n[nH]1.Cl
747	Z32968340	C11H15N3O	205.26	95	n/a	0	0	Z40	CC1CCCCN1C(=O)C=2C=NC=CN2		2-(2-methylpiperidine-1-carbonyl)pyrazine		CC1CCCCN1C(=O)c1cnccn1
748	Z1650868495	C12H17N3O	219.29	100	n/a	0	0	F41	CC=1C=CC(=CC1)N2CCN(CC2)C(=O)N		4-(4-methylphenyl)piperazine-1-carboxamide		Cc1ccc(N2CCN(C(N)=O)CC2)cc1
749	Z223688272	C10H11NO3	193.2	100	n/a	0	0	G41	CN(C(=O)C)C=1C=CC=CC1C(=O)O		2-(N-methylacetamido)benzoic acid		CC(=O)N(C)c1ccccc1C(=O)O
750	Z240654968	C9H11ClN2O	198.65	100	n/a	0	0	H41	CCCC(=O)NC=1C=CC=NC1Cl		N-(2-chloropyridin-3-yl)butanamide		CCCC(=O)Nc1cccnc1Cl
751	Z90713255	C12H12N2OS	232.31	100	n/a	0	0	I41	CC=1C=CC(CC(=O)NC2=NC=CS2)=CC1		2-(4-methylphenyl)-N-(1,3-thiazol-2-yl)acetamide		Cc1ccc(CC(=O)Nc2nccs2)cc1
752	Z69118333	C15H15NO2	241.29	100	n/a	0	0	J41	OC=1C=CC(NC(=O)CCC=2C=CC=CC2)=CC1		N-(4-hydroxyphenyl)-3-phenylpropanamide		O=C(CCc1ccccc1)Nc1ccc(O)cc1
753	Z133632670	C7H13NO4S	207.25	95	n/a	0	0	K41	CS(=O)(=O)N1CCCC(C1)C(=O)O		1-methanesulfonylpiperidine-3-carboxylic acid		CS(=O)(=O)N1CCCC(C(=O)O)C1
754	Z645232558	C10H15N3O	193.25	100	n/a	0	0	L41	OCC1CCN(CC1)C=2N=CC=CN2		[1-(pyrimidin-2-yl)piperidin-4-yl]methanol		OCC1CCN(c2ncccn2)CC1
755	Z91797745	C13H11N3O2	241.25	92	n/a	0	0	M41	NC(=O)C=1C=CC=CC1NC(=O)C=2C=CN=CC2		N-(2-carbamoylphenyl)pyridine-4-carboxamide	not completely soluble at 500 mM	NC(=O)c1ccccc1NC(=O)c1ccncc1
756	Z32665176	C15H17NO2	243.31	100	n/a	0	0	N41	CC1CCN(CC1)C(=O)C2=CC=3C=CC=CC3O2		1-(1-benzofuran-2-carbonyl)-4-methylpiperidine		CC1CCN(C(=O)c2cc3ccccc3o2)CC1
757	Z235361235	C11H15NO2	193.25	100	n/a	0	0	O41	OCC=1C=CC=CC1N2CCOCC2		[2-(morpholin-4-yl)phenyl]methanol		OCc1ccccc1N1CCOCC1
758	Z2856434826	C12H18N2OS	238.35	100	n/a	0	0	P41	CC(C)N1CCN(CC1)C(=O)C2=CC=CS2		1-(propan-2-yl)-4-(thiophene-2-carbonyl)piperazine		CC(C)N1CCN(C(=O)c2cccs2)CC1
759	Z57257264	C14H17N	199.3	100	n/a	0	0	Q41	C(C#CC=1C=CC=CC1)N2CCCCC2		1-(3-phenylprop-2-yn-1-yl)piperidine	not completely soluble at 500 mM	C(#Cc1ccccc1)CN1CCCCC1
760	Z32327641	C13H16N2O3	248.28	100	n/a	0	0	R41	O=C(C1CC1)N2CCN(CC2)C(=O)C3=CC=CO3		1-cyclopropanecarbonyl-4-(furan-2-carbonyl)piperazine		O=C(c1ccco1)N1CCN(C(=O)C2CC2)CC1
761	Z235361315	C10H14N2O	178.24	98	n/a	0	0	S41	CCC(=O)NC=1C=CC=C(N)C1C		N-(3-amino-2-methylphenyl)propanamide		CCC(=O)Nc1cccc(N)c1C
762	Z68277692	C15H16N2O	240.31	100	n/a	0	0	T41	CN(CCC=1C=CC=CN1)C(=O)C=2C=CC=CC2		N-methyl-N-[2-(pyridin-2-yl)ethyl]benzamide		CN(CCc1ccccn1)C(=O)c1ccccc1
763	Z19731563	C13H14N2O3	246.27	100	n/a	0	0	U41	CC1=CC(NC(=O)COC=2C=CC(C)=CC2)=NO1		N-(5-methyl-1,2-oxazol-3-yl)-2-(4-methylphenoxy)acetamide		Cc1ccc(OCC(=O)Nc2cc(C)on2)cc1
764	Z2856434834	C14H20N2O2	248.33	97	n/a	0	0	V41	CC=1C=CC=C(NC(=O)CN2CCOCC2)C1C		N-(2,3-dimethylphenyl)-2-(morpholin-4-yl)acetamide		Cc1cccc(NC(=O)CN2CCOCC2)c1C
765	Z57282999	C8H11N3O3	197.2	100	n/a	0	0	W41	O=C1NC=C(N2CCOCC2)C(=O)N1		5-(morpholin-4-yl)-1,2,3,4-tetrahydropyrimidine-2,4-dione	not completely soluble at 500 mM	O=c1[nH]cc(N2CCOCC2)c(=O)[nH]1
766	Z31480458	C15H21NO2	247.34	100	n/a	0	0	X41	CC(C)COC=1C=CC(=CC1)C(=O)N2CCCC2		1-[4-(2-methylpropoxy)benzoyl]pyrrolidine		CC(C)COc1ccc(C(=O)N2CCCC2)cc1
767	Z27797417	C13H13NO2S	247.32	91	n/a	0	0	Y41	COC=1C=CC=CC1NC(=O)C2=CC=C(C)S2		N-(2-methoxyphenyl)-5-methylthiophene-2-carboxamide		COc1ccccc1NC(=O)c1ccc(C)s1

## Sheet: Soaked compounds and outcome
ID	LibraryPlate	SourceWell	LibraryName	CompoundSMILES	CompoundCode	SoakingTime	CrystalName	MountingResult	DataCollectionOutcome	DataProcessingSpaceGroup	DataProcessingUnitCell	DataProcessingResolutionOverall	RefinementOutcome
1	SOLVENT	E01	None	None	DMSO	04:05:32	TBXTA-x0001	OK: Mounted Clear	success	P 41 2 2	60 60 109 90 90 90	54.90 - 2.03	1 - Analysis Pending
2	SOLVENT	E01	None	None	DMSO	04:05:32	TBXTA-x0002	OK: Mounted Clear	success	P 41 2 2	60 60 109 90 90 90	39.79 - 1.64	1 - Analysis Pending
3	SOLVENT	E01	None	None	DMSO	04:06:34	TBXTA-x0003	OK: Mounted Clear	success	P 41 2 2	60 60 109 90 90 90	39.64 - 1.93	1 - Analysis Pending
4	SOLVENT	E01	None	None	DMSO	04:07:07	TBXTA-x0004	OK: Mounted Clear	success	P 41 2 2	60 60 109 90 90 90	52.86 - 1.95	1 - Analysis Pending
5	SOLVENT	E01	None	None	DMSO	04:07:47	TBXTA-x0005	OK: Mounted Clear	success	P 41 2 2	60 60 110 90 90 90	55.04 - 1.60	1 - Analysis Pending
6	SOLVENT	E01	None	None	DMSO	04:08:20	TBXTA-x0006	OK: Mounted Clear	success	P 41 2 2	60 60 109 90 90 90	28.96 - 1.68	1 - Analysis Pending
7	SOLVENT	E01	None	None	DMSO	04:09:02	TBXTA-x0007	OK: Mounted Clear	success	P 4 2 2	59 59 110 90 90 90	40.50 - 1.85	1 - Analysis Pending
8	SOLVENT	E01	None	None	DMSO	04:09:34	TBXTA-x0008	OK: Mounted Clear	success	P 41 2 2	60 60 109 90 90 90	40.60 - 1.83	1 - Analysis Pending
9	SOLVENT	E01	None	None	DMSO	04:10:06	TBXTA-x0009	OK: Mounted Clear	success	P 41 2 2	60 60 109 90 90 90	54.97 - 2.21	1 - Analysis Pending
10	SOLVENT	E01	None	None	DMSO	04:10:49	TBXTA-x0010	OK: Mounted Clear	success	P 41 2 2	60 60 109 90 90 90	52.93 - 1.95	1 - Analysis Pending
11	SOLVENT	E01	None	None	DMSO	04:11:19	TBXTA-x0011	OK: Mounted Clear	success	P 41 2 2	59 59 109 90 90 90	39.52 - 1.83	1 - Analysis Pending
12	SOLVENT	E01	None	None	DMSO	04:11:39	TBXTA-x0012	OK: Mounted Clear	success	P 41 2 2	59 59 109 90 90 90	52.61 - 2.16	1 - Analysis Pending
13	SOLVENT	E01	None	None	DMSO	04:12:10	TBXTA-x0013	OK: Mounted Clear	success	P 41 2 2	60 60 109 90 90 90	39.63 - 2.10	1 - Analysis Pending
14	SOLVENT	E01	None	None	DMSO	04:12:46	TBXTA-x0014	OK: Mounted Clear	success	P 41 2 2	60 60 109 90 90 90	33.66 - 1.96	1 - Analysis Pending
15	SOLVENT	E01	None	None	DMSO	04:13:19	TBXTA-x0015	OK: Mounted Clear	success	P 41 2 2	60 60 110 90 90 90	52.88 - 1.70	1 - Analysis Pending
16	SOLVENT	E01	None	None	DMSO	04:13:53	TBXTA-x0016	OK: Mounted Clear	success	P 41 2 2	59 59 110 90 90 90	39.54 - 1.97	1 - Analysis Pending
17	SOLVENT	E01	None	None	DMSO	04:14:47	TBXTA-x0017	OK: Mounted Clear	success	P 41 2 2	60 60 110 90 90 90	110.07 - 1.65	1 - Analysis Pending
18	SOLVENT	E01	None	None	DMSO	04:15:15	TBXTA-x0018	OK: Mounted Clear	Failed - unknown	None	None	None	1 - Analysis Pending
19	SOLVENT	E01	None	None	DMSO	04:16:00	TBXTA-x0019	OK: Mounted Clear	success	P 41 2 2	60 60 109 90 90 90	24.19 - 1.71	1 - Analysis Pending
20	DSIpoised_001_Set1	Y17	DSIpoised	ClC=1C=CC=C(NC(=O)CN2CCCC2)C1	Z2735692823	00:59:09	TBXTA-x0020	OK: Mounted Clear	success	P 41 2 2	59 59 110 90 90 90	55.10 - 1.62	3 - In Refinement
21	DSIpoised_001_Set1	X08	DSIpoised	FC=1C=CC=C(CNCC2=CC=CO2)C1	Z2737076969	00:59:43	TBXTA-x0021	OK: Mounted Clear	success	P 41 2 2	60 60 110 90 90 90	60.01 - 2.05	1 - Analysis Pending
22	DSIpoised_001_Set1	V12	DSIpoised	CC=1C=CC(CC(=O)NC[C@@H]2CCCO2)=CC1	Z2064898339	01:00:19	TBXTA-x0022	OK: Mounted Clear	success	P 41 2 2	59 59 110 90 90 90	59.98 - 1.66	3 - In Refinement
23	DSIpoised_001_Set1	N29	DSIpoised	FC=1C=CC=C(NC(=O)COC=2C=CC=CC2)C1	Z19735192	01:00:45	TBXTA-x0023	OK: Mounted Clear	success	P 41 2 2	59 59 109 90 90 90	109.95 - 1.86	1 - Analysis Pending
24	DSIpoised_001_Set1	F19	DSIpoised	CCN1C=C(NC(=O)C2CCC2)C=N1	Z373768900	01:01:15	TBXTA-x0024	OK: Mounted Clear	success	P 41 2 2	60 60 110 90 90 90	40.61 - 2.03	5 - Deposition ready
25	DSIpoised_001_Set1	T33	DSIpoised	CN1CCN(CC1)C(=O)COC=2C=CC(C)=CC2	Z2856434836	01:01:43	TBXTA-x0025	OK: Mounted Clear	success	P 41 2 2	60 60 109 90 90 90	60.15 - 1.66	1 - Analysis Pending
26	DSIpoised_001_Set1	X11	DSIpoised	CC(NC(=O)C=1C=CC=C(C)N1)C2CC2	Z287256168	01:02:10	TBXTA-x0026	OK: Mounted Clear	success	P 41 2 2	60 60 110 90 90 90	52.70 - 1.66	1 - Analysis Pending
27	DSIpoised_001_Set1	G11	DSIpoised	CC1=CSC(CNC(=O)C=2C=CNN2)=N1	Z466628048	01:02:38	TBXTA-x0027	OK: Mounted Clear	success	P 41 2 2	60 60 110 90 90 90	55.01 - 1.64	1 - Analysis Pending
28	DSIpoised_001_Set1	F17	DSIpoised	CC1=NOC(C)=C1C(=O)NCCC2=CCCCC2	Z69092635	01:03:26	TBXTA-x0028	OK: Mounted Clear	success	P 41 2 2	60 60 110 90 90 90	110.02 - 1.60	1 - Analysis Pending
29	DSIpoised_001_Set1	X20	DSIpoised	C(NC1=NC=2C=CC=CC2N1)C3=CC=CO3	Z57299526	01:04:11	TBXTA-x0029	OK: Mounted Clear	success	P 41 2 2	59 59 109 90 90 90	52.50 - 1.81	1 - Analysis Pending
30	DSIpoised_001_Set1	F16	DSIpoised	CCC=1C=CC=CC1NC(=O)C=2SN=NC2C	Z89385775	01:04:42	TBXTA-x0030	OK: Mounted Clear	success	P 41 2 2	60 60 109 90 90 90	60.13 - 1.75	1 - Analysis Pending
31	DSIpoised_001_Set1	L10	DSIpoised	C(NCC=1C=CN=CC1)C2=CC=CS2	Z2856434816	01:05:14	TBXTA-x0031	OK: Mounted Clear	success	P 41 2 2	59 59 109 90 90 90	52.58 - 2.01	1 - Analysis Pending
32	DSIpoised_001_Set1	V11	DSIpoised	CC=1C=CC(NC(=O)C2CCCO2)=NC1	Z71580604	01:05:44	TBXTA-x0032	OK: Mounted Clear	success	P 41 2 2	59 59 110 90 90 90	55.05 - 1.60	1 - Analysis Pending
33	DSIpoised_001_Set1	R17	DSIpoised	O=C(NC1=NC=CS1)[C@@H]2C[C@H]2C=3C=CC=CC3	Z2064107709	01:06:16	TBXTA-x0033	OK: Precipitated	success	P 41 2 2	59 59 109 90 90 90	52.41 - 1.97	1 - Analysis Pending
34	DSIpoised_001_Set1	U23	DSIpoised	COC=1C=CC=2N=C(NC(=O)C3CC3)SC2C1	Z27678561	01:06:48	TBXTA-x0034	OK: Mounted Clear	success	P 41 2 2	59 59 110 90 90 90	59.72 - 1.63	1 - Analysis Pending
35	DSIpoised_001_Set1	L07	DSIpoised	CCC1=CC=C(S1)C(=O)NCC=2C=NN(C)C2	Z804566442	01:07:20	TBXTA-x0035	OK: Mounted Clear	success	P 41 2 2	59 59 110 90 90 90	55.03 - 2.34	1 - Analysis Pending
36	DSIpoised_001_Set1	G30	DSIpoised	COC=1C=CC(CNC(=O)C2=CSN=N2)=CC1	Z741218268	01:07:46	TBXTA-x0036	OK: Mounted Clear	success	P 41 2 2	59 59 109 90 90 90	109.95 - 1.79	1 - Analysis Pending
37	DSIpoised_001_Set1	S32	DSIpoised	CC1=CSC(NC(=O)NC=2C=CC=C(C)C2)=N1	Z44602971	01:08:20	TBXTA-x0037	OK: Precipitated	success	P 41 2 2	59 59 110 90 90 90	55.06 - 1.73	1 - Analysis Pending
38	DSIpoised_001_Set1	L16	DSIpoised	ClC=1C=CC=C(C1)C(=O)NC=2C=CON2	Z86622311	01:09:04	TBXTA-x0038	OK: Precipitated	success	P 41 2 2	60 60 109 90 90 90	60.17 - 1.79	1 - Analysis Pending
39	DSIpoised_001_Set1	U21	DSIpoised	COC=1C=CC=C(C1)C(=O)NC=2C=CC=CC2F	Z28290384	01:09:32	TBXTA-x0039	OK: Mounted Clear	success	P 41 2 2	59 59 110 90 90 90	110.11 - 1.92	1 - Analysis Pending
40	DSIpoised_001_Set1	R22	DSIpoised	COC=1C=CC(NCC=2C=CC(F)=CC2)=CC1	Z57328997	01:10:05	TBXTA-x0040	OK: Mounted Clear	success	P 41 2 2	60 60 109 90 90 90	109.92 - 1.69	1 - Analysis Pending
41	DSIpoised_001_Set1	T15	DSIpoised	OC=1C=CC=C(CN2CCSCC2)C1	Z2856434857	01:10:39	TBXTA-x0041	OK: Mounted Clear	success	P 41 2 2	60 60 109 90 90 90	60.01 - 1.77	1 - Analysis Pending
42	DSIpoised_001_Set1	Z20	DSIpoised	O=C(NC=1C=CC=NC1)C=2C=NN3C=CC=NC23	Z296054478	01:11:11	TBXTA-x0042	OK: Mounted Clear	success	P 41 2 2	59 59 110 90 90 90	39.47 - 1.82	1 - Analysis Pending
43	DSIpoised_001_Set1	J17	DSIpoised	CCN1C=C(C=N1)C(=O)NCC=2C=CC(F)=CC2	Z1203107138	01:11:37	TBXTA-x0043	OK: Mounted Clear	success	P 41 2 2	60 60 109 90 90 90	54.97 - 2.00	1 - Analysis Pending
44	DSIpoised_001_Set1	P17	DSIpoised	CCC1CCC(CC1)NC[C@H]2CCCO2	Z2856434866	01:12:06	TBXTA-x0044	OK: Mounted Clear	success	P 41 2 2	59 59 110 90 90 90	110.16 - 1.62	1 - Analysis Pending
45	DSIpoised_001_Set1	N07	DSIpoised	O=C(N1CCCCCC1)C=2C=CC=3OCOC3C2	Z31432226	01:12:31	TBXTA-x0045	OK: Mounted Clear	success	P 41 2 2	60 60 110 90 90 90	60.23 - 1.55	1 - Analysis Pending
46	DSIpoised_001_Set1	X16	DSIpoised	CC1CCN(CC2=CNC=3C=CC=CC23)CC1	Z2856434912	01:12:47	TBXTA-x0046	OK: Mounted Clear	success	P 41 2 2	59 59 110 90 90 90	31.29 - 1.65	1 - Analysis Pending
47	DSIpoised_001_Set1	X29	DSIpoised	CC(C)(C)C1CCN(CC1)C(=O)C=2C=CC=CC2	Z1217741507	01:13:07	TBXTA-x0047	OK: Mounted Clear	success	P 41 2 2	60 60 110 90 90 90	60.09 - 1.56	1 - Analysis Pending
48	DSIpoised_001_Set1	J37	DSIpoised	CC=1C=CC=CC1OCC(=O)NC=2C=CC=CC2	Z19733979	01:13:43	TBXTA-x0048	OK: Precipitated	success	P 41 2 2	59 59 109 90 90 90	109.88 - 1.70	1 - Analysis Pending
49	DSIpoised_001_Set1	G21	DSIpoised	O=C(NCCC=1C=CC=CC1)NC2CCCCC2	Z44585920	01:14:27	TBXTA-x0049	OK: Mounted Clear	success	P 41 2 2	60 60 109 90 90 90	60.13 - 2.06	1 - Analysis Pending
50	DSIpoised_001_Set1	O32	DSIpoised	O=C(NCCN1CCCC1=O)NC=2C=CC=CC2	Z2472938267	01:15:01	TBXTA-x0050	OK: Mounted Clear	success	P 41 2 2	60 60 109 90 90 90	54.93 - 1.81	1 - Analysis Pending
51	DSIpoised_001_Set1	U25	DSIpoised	ClC=1C=CC(CC(=O)NC=2N=CC=CN2)=CC1	Z203581214	01:15:25	TBXTA-x0051	OK: Mounted Clear	success	P 41 2 2	59 59 109 90 90 90	42.19 - 1.76	1 - Analysis Pending
52	DSIpoised_001_Set1	L09	DSIpoised	C(N1CCOCC1)C2=NC(=NO2)C3CC3	Z295848548	01:15:53	TBXTA-x0052	OK: Mounted Clear	success	P 41 2 2	59 59 110 90 90 90	59.83 - 1.80	1 - Analysis Pending
53	DSIpoised_001_Set1	O28	DSIpoised	OC=1C=CC(CN2CCC=3C=CC=CC3C2)=CC1	Z2856434812	01:16:23	TBXTA-x0053	OK: Mounted Clear	success	P 41 2 2	60 60 110 90 90 90	55.11 - 1.57	3 - In Refinement
54	DSIpoised_001_Set1	R07	DSIpoised	CN1C=CC(NCC=2C=CC=CC2)=N1	Z1401333862	01:16:48	TBXTA-x0054	OK: Mounted Clear	success	P 41 2 2	60 60 109 90 90 90	60.00 - 2.19	1 - Analysis Pending
55	DSIpoised_001_Set1	F14	DSIpoised	CC1=CC(=NS1)C(=O)NCC2CCCO2	Z1881545321	01:17:18	TBXTA-x0055	OK: Mounted Clear	success	P 41 2 2	59 59 110 90 90 90	26.74 - 1.75	1 - Analysis Pending
56	DSIpoised_001_Set1	J29	DSIpoised	CC=1C=CC(CN2CCS(=O)(=O)CC2)=CC1	Z2856434929	01:17:40	TBXTA-x0056	OK: Mounted Clear	success	P 41 2 2	59 59 110 90 90 90	59.67 - 1.82	1 - Analysis Pending
57	DSIpoised_001_Set1	Y22	DSIpoised	OC1CCN(CC=2C=CSC2)CC1	Z2856434899	01:18:38	TBXTA-x0057	OK: Mounted Clear	success	P 41 2 2	59 59 109 90 90 90	59.98 - 1.87	1 - Analysis Pending
58	DSIpoised_001_Set1	K15	DSIpoised	CC=1C=C(ON1)C(=O)NC=2C=CN(C)N2	Z240297434	01:19:26	TBXTA-x0058	OK: Mounted Clear	success	P 41 2 2	60 60 110 90 90 90	52.75 - 2.04	1 - Analysis Pending
59	DSIpoised_001_Set1	T18	DSIpoised	OC=1C=CC=CC1C2=NC(=NO2)C=3C=CC=CC3	Z276351322	01:19:58	TBXTA-x0059	OK: Mounted Clear	success	P 41 2 2	59 59 110 90 90 90	55.07 - 1.70	1 - Analysis Pending
60	DSIpoised_001_Set1	H07	DSIpoised	CCN1C=C(CNC(=O)C=2C=CC=NC2)C=N1	Z275181224	01:20:30	TBXTA-x0060	OK: Mounted Clear	success	P 41 2 2	60 60 110 90 90 90	55.00 - 1.85	3 - In Refinement
61	DSIpoised_001_Set1	K28	DSIpoised	OC=1C=CC=CC1CNC2=NC=3C=CC=CC3N2	Z1587220559	01:20:53	TBXTA-x0061	OK: Mounted Clear	success	P 41 2 2	59 59 109 90 90 90	26.82 - 1.71	3 - In Refinement
62	DSIpoised_001_Set1	X21	DSIpoised	CC=1NC=NC1CN2CCC=3C=CC=CC3C2	Z2856434879	01:21:49	TBXTA-x0062	OK: Mounted Clear	success	P 42 2 2	60 60 110 90 90 90	110.09 - 1.63	1 - Analysis Pending
63	DSIpoised_001_Set1	R19	DSIpoised	CCOC(=O)C1CCN(CC1)C=2C=NC=CN2	Z31217395	01:23:27	TBXTA-x0063	OK: Mounted Clear	success	P 41 2 2	59 59 109 90 90 90	54.98 - 1.76	1 - Analysis Pending
64	DSIpoised_001_Set1	F11	DSIpoised	CC1=NC=C(CN2CCNCC2)S1	Z1171217421	01:24:05	TBXTA-x0064	OK: Mounted Clear	success	P 41 2 2	60 60 110 90 90 90	52.85 - 2.49	1 - Analysis Pending
65	DSIpoised_001_Set1	F27	DSIpoised	CC1=NN=C(CN2CCC=C(F)C2)S1	Z1619978933	01:24:34	TBXTA-x0065	OK: Mounted Clear	success	P 41 2 2	59 59 109 90 90 90	59.52 - 1.94	1 - Analysis Pending
66	DSIpoised_001_Set1	W10	DSIpoised	CN(C1CC(O)C1)C=2C=C(C)N=C(C)N2	Z1675346324	01:25:17	TBXTA-x0066	OK: Mounted Clear	success	P 41 2 2	59 59 110 90 90 90	110.11 - 1.76	1 - Analysis Pending
67	DSIpoised_001_Set1	V23	DSIpoised	CN(CC=1C=C(C)ON1)C(=O)NC2CC2	Z369936976	01:25:56	TBXTA-x0067	OK: Mounted Clear	success	P 41 2 2	59 59 110 90 90 90	28.88 - 1.77	1 - Analysis Pending
68	DSIpoised_001_Set1	H25	DSIpoised	C(CN1CCOCC1)SC=2C=CC=CC2	Z2856434865	01:26:39	TBXTA-x0068	OK: Mounted Clear	success	P 4 2 2	59 59 109 90 90 90	54.96 - 3.11	1 - Analysis Pending
69	DSIpoised_001_Set1	V15	DSIpoised	CC1=NN=C(S1)N2CCCCC2	Z1251207602	01:27:12	TBXTA-x0069	OK: Mounted Clear	success	P 41 2 2	59 59 110 90 90 90	110.07 - 1.68	1 - Analysis Pending
70	DSIpoised_001_Set1	H39	DSIpoised	CC1CN(C)CCC1NC=2C=NN(C)C2	Z1694504496	01:27:56	TBXTA-x0070	OK: Mounted Clear	success	P 41 2 2	60 60 109 90 90 90	29.00 - 1.86	1 - Analysis Pending
71	DSIpoised_001_Set1	N25	DSIpoised	OC=1C=CC(CCNC(=O)C=2C=CC=CN2)=CC1	Z730649594	01:28:35	TBXTA-x0071	OK: Mounted Clear	success	P 41 2 2	60 60 110 90 90 90	55.06 - 1.59	1 - Analysis Pending
72	DSIpoised_001_Set1	T16	DSIpoised	CC=1OC=CC1C(=O)NC=2C=C(ON2)C(C)(C)C	Z1086293874	01:29:39	TBXTA-x0072	OK: Precipitated	success	P 41 2 2	60 60 110 90 90 90	110.02 - 1.72	1 - Analysis Pending
73	DSIpoised_001_Set1	O26	DSIpoised	CCCC1=NN=C(NC(=O)C=2C=CC=CN2)S1	Z52425517	01:30:14	TBXTA-x0073	OK: Precipitated	success	P 41 2 2	60 60 109 90 90 90	31.29 - 1.85	1 - Analysis Pending
74	DSIpoised_001_Set1	V27	DSIpoised	CC1=NC=C(CNC=2C=NC=C(F)C2)S1	Z1983897532	01:30:54	TBXTA-x0074	OK: Precipitated	success	P 42 2 2	59 59 110 90 90 90	59.94 - 1.67	1 - Analysis Pending
75	DSIpoised_001_Set1	R38	DSIpoised	CC=1C=CC(OCC(=O)N2CCOCC2)=C(C)C1	Z17497990	01:31:33	TBXTA-x0075	OK: Mounted Clear	success	P 41 2 2	60 60 109 90 90 90	109.87 - 2.11	1 - Analysis Pending
76	DSIpoised_001_Set1	T20	DSIpoised	CN1C=C(Cl)C(=N1)C(=O)NC2CCCC2	Z275151340	01:32:24	TBXTA-x0076	OK: Mounted Clear	success	P 41 2 2	59 59 110 90 90 90	59.74 - 1.95	5 - Deposition ready
77	DSIpoised_001_Set1	V38	DSIpoised	CC1=CC(=NO1)C(=O)NCC2=CC=CS2	Z29692148	01:33:06	TBXTA-x0077	OK: Crystalline	success	P 41 2 2	60 60 109 90 90 90	24.14 - 1.87	1 - Analysis Pending
78	DSIpoised_001_Set1	W35	DSIpoised	CC1=C(C=NN1C)C(=O)NCC2CCC2	Z396380540	01:33:34	TBXTA-x0078	OK: Mounted Clear	success	P 41 2 2	59 59 110 90 90 90	59.98 - 1.77	3 - In Refinement
79	DSIpoised_001_Set1	L21	DSIpoised	COC=1C=CC(NC(=O)NC2=CC=CS2)=CN1	Z1152242726	01:34:12	TBXTA-x0079	OK: Crystalline	success	P 41 2 2	60 60 109 90 90 90	40.55 - 2.34	1 - Analysis Pending
80	DSIpoised_001_Set1	AA40	DSIpoised	CCN1CCN(CC1)C(=O)NC2CCCCC2	Z2856434830	01:34:39	TBXTA-x0080	OK: Mounted Clear	success	P 41 2 2	60 60 110 90 90 90	52.81 - 1.87	3 - In Refinement
81	DSIpoised_001_Set1	O11	DSIpoised	CC1CN(CCO1)C(=O)CN2C=CC=N2	Z217038356	01:35:10	TBXTA-x0081	OK: Mounted Clear	success	P 41 2 2	59 59 110 90 90 90	59.99 - 1.64	1 - Analysis Pending
82	DSIpoised_001_Set1	Q11	DSIpoised	COC(=O)C=1C=CC(NC(=O)C2CCCC2)=CC1	Z28226359	01:36:08	TBXTA-x0082	OK: Crystalline	success	P 41 2 2	59 59 109 90 90 90	52.58 - 2.07	1 - Analysis Pending
83	DSIpoised_001_Set1	L17	DSIpoised	O=S1(=O)CCN(CC2=CC=CO2)CC1	Z2856434926	01:36:39	TBXTA-x0083	OK: Mounted Clear	success	P 41 2 2	59 59 110 90 90 90	55.04 - 1.68	1 - Analysis Pending
84	DSIpoised_001_Set1	J16	DSIpoised	O=C(COC=1C=CC=CC1)N2CCNC(=O)C2	Z31602870	01:37:22	TBXTA-x0084	OK: Mounted Clear	success	P 41 2 2	59 59 110 90 90 90	52.59 - 1.88	1 - Analysis Pending
85	DSIpoised_001_Set1	G32	DSIpoised	CC=1C=CC=CC1OCC(=O)NC=2N=CC=CN2	Z53834613	01:38:09	TBXTA-x0085	OK: Mounted Clear	success	P 41 2 2	59 59 110 90 90 90	31.29 - 1.89	1 - Analysis Pending
86	DSIpoised_001_Set1	V40	DSIpoised	FC=1C=CC(CNC[C@H]2CCCO2)=CC1	Z2856434824	01:38:44	TBXTA-x0086	OK: Mounted Clear	success	P 41 2 2	60 60 109 90 90 90	54.96 - 1.89	1 - Analysis Pending
87	DSIpoised_001_Set1	AA27	DSIpoised	CC1=CSC(NC(=O)C2CCOCC2)=N1	Z73240835	01:39:41	TBXTA-x0087	OK: Mounted Clear	success	P 41 2 2	59 59 110 90 90 90	55.13 - 1.73	1 - Analysis Pending
88	DSIpoised_001_Set1	V41	DSIpoised	CC=1C=CC=C(NC(=O)CN2CCOCC2)C1C	Z2856434834	01:40:05	TBXTA-x0088	OK: Mounted Clear	success	P 41 2 2	60 60 110 90 90 90	55.09 - 2.16	1 - Analysis Pending
89	DSIpoised_001_Set1	Y30	DSIpoised	CC=1C=CC=C(NC(=O)[C@@H]2CCCN2)N1	Z1267881672	01:40:52	TBXTA-x0089	OK: Mounted Clear	success	P 41 2 2	59 59 110 90 90 90	59.99 - 1.78	1 - Analysis Pending
90	DSIpoised_001_Set1	O14	DSIpoised	N#CC=1C=CC(=CN1)N2CCCOCC2	Z1348371854	01:41:44	TBXTA-x0090	OK: Mounted Clear	success	P 41 2 2	60 60 109 90 90 90	52.71 - 1.82	1 - Analysis Pending
91	DSIpoised_001_Set1	L29	DSIpoised	CC=1C(Cl)=CC=CC1NC(=O)[C@@H]2CCCO2	Z1545312521	01:42:11	TBXTA-x0091	OK: Mounted Clear	success	P 41 2 2	59 59 110 90 90 90	110.12 - 1.61	1 - Analysis Pending
92	DSIpoised_001_Set1	M27	DSIpoised	CC=1OC=CC1C(=O)NC=2C=CN=CC2	Z136583524	02:01:49	TBXTA-x0092	OK: Mounted Clear	success	P 41 2 2	59 59 109 90 90 90	109.86 - 1.87	1 - Analysis Pending
93	DSIpoised_001_Set1	Q40	DSIpoised	C1CC2(CCN(C2)C=3C=NC=CN3)CO1	Z1401276297	02:02:34	TBXTA-x0093	OK: Mounted Clear	success	P 41 2 2	59 59 109 90 90 90	59.62 - 1.90	3 - In Refinement
94	DSIpoised_001_Set1	V37	DSIpoised	FC=1C=CC=CC1C(=O)NCCC=2C=CN=CC2	Z1310876699	02:03:01	TBXTA-x0094	OK: Precipitated	success	P 41 2 2	60 60 110 90 90 90	53.00 - 2.16	1 - Analysis Pending
95	DSIpoised_001_Set1	J41	DSIpoised	OC=1C=CC(NC(=O)CCC=2C=CC=CC2)=CC1	Z69118333	02:03:46	TBXTA-x0095	OK: Mounted Clear	success	P 41 2 2	59 59 109 90 90 90	54.99 - 1.99	1 - Analysis Pending
96	DSIpoised_001_Set1	G26	DSIpoised	CC1CCOC1C(=O)NC2=CN=NS2	Z1827602749	02:04:37	TBXTA-x0096	OK: Mounted Clear	success	P 41 2 2	59 59 110 90 90 90	110.53 - 1.69	3 - In Refinement
97	DSIpoised_001_Set1	O20	DSIpoised	CN1CCN(CC1=O)C=2N=CC=CC2F	Z1373445602	02:05:13	TBXTA-x0097	OK: Mounted Clear	success	P 41 2 2	60 60 110 90 90 90	39.62 - 1.78	1 - Analysis Pending
98	DSIpoised_001_Set1	S28	DSIpoised	CC=1C=CC(=CC1C)C(=O)NC2=NN=CN2	Z2856434827	02:06:04	TBXTA-x0098	OK: Bad Dispense	success	P 41 2 2	59 59 110 90 90 90	110.08 - 1.69	1 - Analysis Pending
99	DSIpoised_001_Set1	Q22	DSIpoised	CC1CCC(CC1)NC2CCC(O)CC2	Z2241963319	02:08:17	TBXTA-x0099	OK: Mounted Clear	success	P 41 2 2	59 59 109 90 90 90	40.51 - 1.89	1 - Analysis Pending
100	DSIpoised_001_Set1	V39	DSIpoised	C(N1CCC(CC1)N2C=CC=C2)C=3C=CC=CC3	Z2856434898	02:08:53	TBXTA-x0100	OK: Precipitated	success	P 41 2 2	60 60 109 90 90 90	60.05 - 2.02	1 - Analysis Pending
101	DSIpoised_001_Set1	K21	DSIpoised	CN1C(CNC2CCCCC2)=NC=3C=CC=CC13	Z2856434855	02:09:21	TBXTA-x0101	OK: Mounted Clear	success	P 41 2 2	59 59 110 90 90 90	59.97 - 1.98	1 - Analysis Pending
102	DSIpoised_001_Set1	F13	DSIpoised	COC=1C=CC=C(CN2CCC(CC2)C(=O)N)C1	Z2856434854	02:09:57	TBXTA-x0102	OK: Mounted Clear	success	P 41 2 2	60 60 110 90 90 90	55.03 - 1.97	1 - Analysis Pending
103	DSIpoised_001_Set1	X32	DSIpoised	CN1N=CC=C1C(=O)NCC2=CC=CS2	Z915492990	02:10:25	TBXTA-x0103	OK: Mounted Clear	success	P 41 2 2	60 60 110 90 90 90	60.02 - 1.61	3 - In Refinement
104	DSIpoised_001_Set1	M33	DSIpoised	O=C(NC=1C=CC=CC1)NC=2C=CC=NC2	Z44592329	02:11:05	TBXTA-x0104	OK: Mounted Clear	success	P 41 2 2	60 60 109 90 90 90	31.30 - 1.95	1 - Analysis Pending
105	DSIpoised_001_Set1	T21	DSIpoised	C1CCN(CC1)C2=NOC(=N2)C3=CC=CS3	Z1623890017	02:11:43	TBXTA-x0105	OK: Mounted Clear	success	P 41 2 2	60 60 109 90 90 90	60.30 - 2.19	1 - Analysis Pending
106	DSIpoised_001_Set1	P14	DSIpoised	FC=1C=CC(CNCC=2C=CC=CC2)=CC1	Z2856434783	02:12:05	TBXTA-x0106	OK: Mounted Clear	success	P 41 2 2	60 60 109 90 90 90	30.08 - 1.88	1 - Analysis Pending
107	DSIpoised_001_Set1	R13	DSIpoised	COC(=O)[C@@H]1C[C@@H](O)CN1C(=O)C2=CC=CO2	Z1614545742	02:12:29	TBXTA-x0107	OK: Mounted Clear	success	P 41 2 2	60 60 110 90 90 90	60.22 - 1.73	1 - Analysis Pending
108	DSIpoised_001_Set1	N37	DSIpoised	C1CCC(CC1)C2=NC(=NO2)C=3C=CN=CC3	Z57715447	02:13:17	TBXTA-x0108	OK: Mounted Clear	success	P 41 2 2	60 60 109 90 90 90	54.94 - 1.81	1 - Analysis Pending
109	DSIpoised_001_Set1	O36	DSIpoised	CC(=O)C=1C=CC=C(NC(=O)C(F)(F)F)C1	Z57111868	02:13:57	TBXTA-x0109	OK: Crystalline	success	P 41 2 2	59 59 109 90 90 90	109.81 - 1.80	1 - Analysis Pending
110	DSIpoised_001_Set1	H16	DSIpoised	O=C(NC=1C=CC(=CC1)N2CCOCC2)C3CC3	Z30485868	02:15:37	TBXTA-x0110	OK: Mounted Clear	success	P 41 2 2	59 59 109 90 90 90	109.97 - 2.06	1 - Analysis Pending
111	DSIpoised_001_Set1	T14	DSIpoised	CC=1C=NC=C(NCC=2C=CN=CC2)C1	Z1478435544	02:16:14	TBXTA-x0111	OK: Precipitated	success	P 41 2 2	60 60 109 90 90 90	109.95 - 1.86	1 - Analysis Pending
112	DSIpoised_001_Set1	Q32	DSIpoised	FC=1C=CC(NC(=O)CN2CCCC2)=CC1	Z2856434942	02:16:44	TBXTA-x0112	OK: Mounted Clear	success	P 41 2 2	60 60 109 90 90 90	109.95 - 1.79	1 - Analysis Pending
113	DSIpoised_001_Set1	R41	DSIpoised	O=C(C1CC1)N2CCN(CC2)C(=O)C3=CC=CO3	Z32327641	02:17:29	TBXTA-x0113	OK: Mounted Clear	success	P 41 2 2	59 59 110 90 90 90	110.27 - 1.81	5 - Deposition ready
114	DSIpoised_001_Set1	P41	DSIpoised	CC(C)N1CCN(CC1)C(=O)C2=CC=CS2	Z2856434826	02:18:13	TBXTA-x0114	OK: Mounted Clear	success	P 41 2 2	59 59 110 90 90 90	55.07 - 1.83	5 - Deposition ready
115	DSIpoised_001_Set1	H09	DSIpoised	CC(C)N(C)S(=O)(=O)N1CCOC(C)C1	Z416341642	02:19:02	TBXTA-x0115	OK: Mounted Clear	success	P 41 2 2	60 60 109 90 90 90	109.80 - 1.81	5 - Deposition ready
116	DSIpoised_001_Set1	S21	DSIpoised	FC=1C=CC(CCNC(=O)C2=CC=CO2)=CC1	Z26769872	02:26:52	TBXTA-x0116	OK: Mounted Clear	success	P 41 2 2	59 59 110 90 90 90	52.47 - 1.98	1 - Analysis Pending
117	DSIpoised_001_Set1	Z09	DSIpoised	CC=1C=CC=CC1CNC2=NN=NN2C	Z57778470	02:27:47	TBXTA-x0117	OK: Mounted Clear	success	P 41 2 2	59 59 110 90 90 90	59.85 - 1.80	1 - Analysis Pending
118	DSIpoised_001_Set1	J31	DSIpoised	COC(=O)CNC(=O)C1CCCCC1	Z18618496	02:28:21	TBXTA-x0118	OK: Mounted Clear	success	P 41 2 2	59 59 110 90 90 90	59.92 - 1.78	1 - Analysis Pending
119	DSIpoised_001_Set1	U33	DSIpoised	CC1=CC(NC(=O)CSC=2C=CC=CC2)=NO1	Z19750454	02:31:40	TBXTA-x0119	OK: Mounted Clear	success	P 41 2 2	60 60 110 90 90 90	60.27 - 1.70	1 - Analysis Pending
120	DSIpoised_001_Set1	H15	DSIpoised	COC=1C=CC(NC(=O)NC=2C=CN=CC2)=CC1	Z321318226	02:32:04	TBXTA-x0120	OK: Precipitated	success	P 41 2 2	60 60 110 90 90 90	110.05 - 1.65	1 - Analysis Pending
121	DSIpoised_001_Set1	K29	DSIpoised	COC=1C=CC(NCC=2C=CC=CC2O)=CC1	Z56943440	02:32:24	TBXTA-x0121	OK: Mounted Clear	success	P 41 2 2	60 60 110 90 90 90	110.06 - 1.63	3 - In Refinement
122	DSIpoised_001_Set1	J23	DSIpoised	O=C(CCCC=1C=CC=CC1)N2CCOCC2	Z419995480	02:32:47	TBXTA-x0122	OK: Mounted Clear	success	P 41 2 2	60 60 109 90 90 90	54.96 - 1.63	1 - Analysis Pending
123	DSIpoised_001_Set1	S20	DSIpoised	CC=1N=CSC1C(=O)N2CCCNCC2	Z803153598	02:33:03	TBXTA-x0123	OK: Mounted Clear	success	P 41 2 2	60 60 110 90 90 90	55.02 - 1.57	1 - Analysis Pending
124	DSIpoised_001_Set1	H24	DSIpoised	CN1C=C(CNC(=O)C2=CC=CO2)C=N1	Z275179758	02:33:44	TBXTA-x0124	OK: Mounted Clear	success	P 41 2 2	60 60 110 90 90 90	60.16 - 1.63	5 - Deposition ready
125	DSIpoised_001_Set1	I29	DSIpoised	FC=1C=CC(NC(=O)NCC2=CC=CO2)=CC1	Z44584202	02:34:12	TBXTA-x0125	OK: Precipitated	success	P 41 2 2	60 60 109 90 90 90	55.00 - 1.75	1 - Analysis Pending
126	DSIpoised_001_Set1	Z34	DSIpoised	CCOC=1C=CC(NC(=O)NC(C)(C)C)=CC1	Z44586802	02:34:53	TBXTA-x0126	OK: Precipitated	success	P 41 2 2	59 59 110 90 90 90	24.12 - 1.75	1 - Analysis Pending
127	DSIpoised_001_Set1	P29	DSIpoised	CCC=1C=CC(OCC(=O)N2CCCCC2)=CC1	Z18839017	02:35:14	TBXTA-x0127	OK: Mounted Clear	success	P 41 2 2	60 60 109 90 90 90	52.75 - 1.78	1 - Analysis Pending
128	DSIpoised_001_Set1	O27	DSIpoised	CC=1C=CC(CNC(=O)C2CCC2)=CN1	Z437516460	02:35:43	TBXTA-x0128	OK: Mounted Clear	success	P 41 2 2	60 60 110 90 90 90	55.12 - 1.76	5 - Deposition ready
129	DSIpoised_001_Set1	R09	DSIpoised	COC(=O)C1CCN(CC1)C(=O)NC(C)(C)C	Z44567722	02:36:18	TBXTA-x0129	OK: Mounted Clear	success	P 41 2 2	59 59 110 90 90 90	55.19 - 1.52	3 - In Refinement
130	DSIpoised_001_Set1	Z27	DSIpoised	CC1(C)CN(CC1O)C=2N=CC=CC2F	Z1929757385	02:38:18	TBXTA-x0130	OK: Mounted Clear	success	P 41 2 2	60 60 110 90 90 90	55.03 - 1.52	3 - In Refinement
131	DSIpoised_001_Set1	H28	DSIpoised	CC1=CC(=NO1)C(=O)NC=2C=CC=3NC=CC3C2	Z1190787729	02:38:54	TBXTA-x0131	OK: Mounted Clear	success	P 41 2 2	60 60 110 90 90 90	55.06 - 1.61	1 - Analysis Pending
132	DSIpoised_001_Set1	I11	DSIpoised	O=C(COC=1C=CC=CC1)NC2CCCCC2	Z19735904	02:39:18	TBXTA-x0132	OK: Mounted Clear	success	P 41 2 2	60 60 110 90 90 90	55.06 - 1.53	1 - Analysis Pending
133	DSIpoised_001_Set1	L31	DSIpoised	CC1=NC(CN2CCC(CN)CC2)=CS1	Z1259335913	02:39:49	TBXTA-x0133	OK: Mounted Clear	success	P 41 2 2	60 60 110 90 90 90	55.08 - 1.65	1 - Analysis Pending
134	DSIpoised_001_Set1	W39	DSIpoised	CCOC(=O)CN1CCS(=O)(=O)CC1	Z2856434920	02:40:07	TBXTA-x0134	OK: Mounted Clear	success	P 41 2 2	60 60 110 90 90 90	52.83 - 1.77	1 - Analysis Pending
135	DSIpoised_001_Set1	T07	DSIpoised	C(CC=1C=CC=CC1)NC2=NC=3C=CC=CC3N2	Z57299529	02:40:33	TBXTA-x0135	OK: Mounted Clear	success	P 41 2 2	60 60 109 90 90 90	109.94 - 1.65	1 - Analysis Pending
136	DSIpoised_001_Set1	R27	DSIpoised	CC1C(O)CCCN1CC=2C=CC=CC2	Z2217052426	02:41:00		FAIL: Melted
137	DSIpoised_001_Set1	I09	DSIpoised	OC=1C=CC(NC(=O)C=2C=CC(Cl)=CC2)=CC1	Z56346825	02:41:22	TBXTA-x0136	OK: Mounted Clear	success	P 41 2 2	60 60 110 90 90 90	55.12 - 1.64	1 - Analysis Pending
138	DSIpoised_001_Set1	P25	DSIpoised	COC(=O)CNC(=O)C=1C=C(C)ON1	Z375990520	02:41:44	TBXTA-x0137	OK: Mounted Clear	success	P 41 2 2	60 60 110 90 90 90	55.01 - 1.64	1 - Analysis Pending
139	DSIpoised_001_Set1	L40	DSIpoised	CC(C)N1CCN(CC1)C(=O)C(C)C	Z106307058	02:42:06	TBXTA-x0138	OK: Mounted Clear	success	P 41 2 2	60 60 110 90 90 90	110.03 - 1.56	1 - Analysis Pending
140	DSIpoised_001_Set1	Z10	DSIpoised	CC(=O)NCCN1CCCCCC1	Z169226638	02:43:47	TBXTA-x0139	OK: Mounted Clear	success	P 41 2 2	60 60 110 90 90 90	110.12 - 1.58	1 - Analysis Pending
141	DSIpoised_001_Set1	O13	DSIpoised	CN(C)C=1C=CC(CNN2C=NN=C2)=CC1	Z57258487	02:44:20	TBXTA-x0140	OK: Mounted Clear	success	P 41 2 2	59 59 109 90 90 90	54.96 - 1.74	1 - Analysis Pending
142	DSIpoised_001_Set1	X26	DSIpoised	CC1=NC(CN2C[C@@H](F)C[C@H]2CN)=CS1	Z2444997446	02:44:51	TBXTA-x0141	OK: Mounted Clear	success	P 41 2 2	59 59 110 90 90 90	26.33 - 1.90	3 - In Refinement
143	DSIpoised_001_Set1	M30	DSIpoised	CC(N1CCNCC1)C=2C=CC=CC2F	Z2466069494	02:45:17	TBXTA-x0142	OK: Mounted Clear	success	P 41 2 2	60 60 109 90 90 90	54.98 - 1.68	1 - Analysis Pending
144	DSIpoised_001_Set1	M41	DSIpoised	NC(=O)C=1C=CC=CC1NC(=O)C=2C=CN=CC2	Z91797745	02:45:42	TBXTA-x0143	OK: Precipitated	success	P 41 2 2	59 59 109 90 90 90	54.99 - 1.87	1 - Analysis Pending
145	DSIpoised_001_Set1	N14	DSIpoised	CC1=NN(CC=2C(C)=NOC2C)C(=O)S1	Z1899842917	02:46:22	TBXTA-x0144	OK: Mounted Clear	success	P 41 2 2	60 60 109 90 90 90	54.98 - 1.55	5 - Deposition ready
146	DSIpoised_001_Set1	R29	DSIpoised	FC=1C=CC(CC(=O)NC=2C=CC(F)=CC2)=CC1	Z27805986	02:47:12	TBXTA-x0145	OK: Crystalline	success	P 41 2 2	60 60 110 90 90 90	40.62 - 2.04	1 - Analysis Pending
147	DSIpoised_001_Set1	AA23	DSIpoised	CC(C)N(C)S(=O)(=O)N1CCNC(=O)C1	Z431807512	02:47:44	TBXTA-x0146	OK: Mounted Clear	success	P 41 2 2	59 59 110 90 90 90	110.06 - 1.66	1 - Analysis Pending
148	DSIpoised_001_Set1	K32	DSIpoised	O=C(NCC=1C=CC(C#N)=CC1)N2CCOCC2	Z509756472	02:48:26	TBXTA-x0147	OK: Mounted Clear	success	P 41 2 2	60 60 110 90 90 90	55.03 - 1.71	1 - Analysis Pending
149	DSIpoised_001_Set1	T35	DSIpoised	C(NC1CCNC1)C=2C=CC=CC2	Z1827898537	02:49:06	TBXTA-x0148	OK: Mounted Clear	success	P 41 2 2	60 60 110 90 90 90	52.87 - 1.58	1 - Analysis Pending
150	DSIpoised_001_Set1	F35	DSIpoised	COC(=O)C=1C=CC=C(NS(=O)(=O)C)C1	Z24758179	02:49:38	TBXTA-x0149	OK: Mounted Clear	success	P 41 2 2	60 60 110 90 90 90	110.14 - 1.69	3 - In Refinement
151	DSIpoised_001_Set1	H20	DSIpoised	CCNC(=O)C=1C=CC(NS(=O)(=O)C)=CC1	Z57614330	02:52:25	TBXTA-x0150	OK: Mounted Clear	success	P 41 2 2	60 60 110 90 90 90	55.07 - 1.71	1 - Analysis Pending
152	DSIpoised_001_Set1	J11	DSIpoised	C(NC=1C=CC=CN1)C2CCNC2	Z1262327505	02:52:59	TBXTA-x0151	OK: Mounted Clear	success	P 41 2 2	59 59 109 90 90 90	52.57 - 1.78	3 - In Refinement
153	DSIpoised_001_Set1	Q10	DSIpoised	CN(C)C(=O)CNC=1C=CC=CC1	Z104584152	02:53:40	TBXTA-x0152	OK: Crystalline	success	P 41 2 2	60 60 109 90 90 90	55.00 - 1.62	3 - In Refinement
154	DSIpoised_001_Set1	I28	DSIpoised	CC[C@H](CO)NC(=O)NC=1C=CC(Cl)=CC1	Z1593306637	02:54:22	TBXTA-x0153	OK: Mounted Clear	success	P 41 2 2	59 59 109 90 90 90	59.99 - 1.98	1 - Analysis Pending
155	DSIpoised_001_Set1	AA15	DSIpoised	C1CCCC(CC1)NC=2N=CC=CN2	Z31244728	02:55:00	TBXTA-x0154	OK: Precipitated	success	P 41 2 2	60 60 110 90 90 90	55.06 - 1.61	1 - Analysis Pending
156	DSIpoised_001_Set1	K09	DSIpoised	N#CC=1C=CC(CN2C=NC=3C=CC=CC23)=CC1	Z26333434	02:55:51	TBXTA-x0155	OK: Mounted Clear	success	P 41 2 2	60 60 109 90 90 90	52.76 - 1.87	1 - Analysis Pending
157	DSIpoised_001_Set1	S38	DSIpoised	O=C(NC1=NN=C(S1)C2=CC=CO2)C3CC3	Z165141116	02:56:37	TBXTA-x0156	OK: Mounted Clear	success	P 41 2 2	60 60 110 90 90 90	60.14 - 1.82	1 - Analysis Pending
158	DSIpoised_001_Set1	Q33	DSIpoised	O=C(NC=1C=CC(C#N)=CC1)C2=CC=CS2	Z30612387	02:57:16	TBXTA-x0157	OK: Crystalline	success	P 41 2 2	59 59 110 90 90 90	27.51 - 1.74	1 - Analysis Pending
159	DSIpoised_001_Set1	U29	DSIpoised	CC=1C=CC=C(C1)C(=O)NC=2C=CC(C)=CC2O	Z33452549	02:58:04	TBXTA-x0158	OK: Precipitated	success	P 41 2 2	60 60 109 90 90 90	29.19 - 1.79	1 - Analysis Pending
160	DSIpoised_001_Set1	W26	DSIpoised	N[C@H]1CCN(C1)S(=O)(=O)C=2C=CC=CC2	Z2443429438	02:58:34	TBXTA-x0159	OK: Mounted Clear	success	P 41 2 2	60 60 110 90 90 90	110.12 - 1.57	1 - Analysis Pending
161	DSIpoised_001_Set1	L33	DSIpoised	FC=1C=CC(=CC1)N2CCN(CC2)C(=O)C3CC3	Z30620520	02:58:59	TBXTA-x0160	OK: Mounted Clear	success	P 41 2 2	60 60 109 90 90 90	109.94 - 1.72	1 - Analysis Pending
162	DSIpoised_001_Set1	T11	DSIpoised	CCOC(=O)NCC=1C=CC=CC1	Z31478129	02:59:24	TBXTA-x0161	OK: Mounted Clear	success	P 41 2 2	60 60 110 90 90 90	55.07 - 1.58	1 - Analysis Pending
163	DSIpoised_001_Set1	N30	DSIpoised	C[1C@@H]1CC[1C@@H](O1)C(=O)N2CCC=C(F)C2	Z2272040604	02:59:56	TBXTA-x0162	OK: Mounted Clear	success	P 41 2 2	59 59 110 90 90 90	40.53 - 2.06	1 - Analysis Pending
164	DSIpoised_001_Set1	P33	DSIpoised	CC(=O)N1CCC(CC1)NCCC=2C=CC=CC2	Z2856434883	03:00:18	TBXTA-x0163	OK: Mounted Clear	success	P 41 2 2	60 60 109 90 90 90	54.99 - 1.66	1 - Analysis Pending
165	DSIpoised_001_Set1	S23	DSIpoised	FC=1C=CC=C(F)C1C(=O)N2CCCC2	Z54226006	03:00:51	TBXTA-x0164	OK: Mounted Clear	success	P 41 2 2	59 59 110 90 90 90	55.27 - 1.62	5 - Deposition ready
166	DSIpoised_001_Set1	W29	DSIpoised	OC=1C=CC=CC1NC(=O)COC=2C=CC=CC2	Z68195082	03:01:39	TBXTA-x0165	OK: Crystalline	success	P 41 2 2	60 60 109 90 90 90	52.83 - 1.88	1 - Analysis Pending
167	DSIpoised_001_Set1	S40	DSIpoised	FC=1C=CC(CNC(=O)NC=2C=CC=CC2)=CC1	Z44609285	03:02:25	TBXTA-x0166	OK: Mounted Clear	success	P 41 2 2	60 60 110 90 90 90	39.66 - 1.69	1 - Analysis Pending
168	DSIpoised_001_Set1	N38	DSIpoised	NC(=O)C=1C=CC(NC(=O)[C@@H]2CCCO2)=CC1	Z1545313172	03:02:46	TBXTA-x0167	OK: Mounted Clear	success	P 41 2 2	60 60 110 90 90 90	110.04 - 1.75	4 - CompChem ready
169	DSIpoised_001_Set1	J36	DSIpoised	FC=1C=CC=CC1NCC=2C=CNN2	Z1545196403	03:03:20	TBXTA-x0168	OK: Mounted Clear	success	P 41 2 2	60 60 109 90 90 90	54.95 - 1.63	3 - In Refinement
170	DSIpoised_001_Set1	T37	DSIpoised	CC(=O)N1CCN(CCCC=2C=CC=CC2)CC1	Z2856434884	03:03:52	TBXTA-x0169	OK: Mounted Clear	success	P 41 2 2	60 60 109 90 90 90	39.67 - 1.97	1 - Analysis Pending
171	DSIpoised_001_Set1	F28	DSIpoised	CC(C)C=1C=CC(=CC1)C(=O)NC=2C=CC=CN2	Z85525355	03:04:18	TBXTA-x0170	OK: Mounted Clear	success	P 41 2 2	60 60 110 90 90 90	52.72 - 1.62	1 - Analysis Pending
172	DSIpoised_001_Set1	F40	DSIpoised	CN1C=CC(=N1)C(=O)NC[C@@H]2CCCO2	Z2643472210	03:04:55	TBXTA-x0171	OK: Mounted Clear	success	P 41 2 2	60 60 109 90 90 90	26.14 - 1.92	1 - Analysis Pending
173	DSIpoised_001_Set1	N22	DSIpoised	FC=1C=CC=NC1NCC2CCOCC2	Z1373430305	03:05:13	TBXTA-x0172	OK: Mounted Clear	success	P 41 2 2	59 59 110 90 90 90	55.00 - 1.72	1 - Analysis Pending
174	DSIpoised_001_Set1	Y09	DSIpoised	FC=1C=CC(CN2C=NC=3C=CC=CC23)=CC1	Z26333448	03:05:41	TBXTA-x0173	OK: Mounted Clear	success	P 4 2 2	59 59 109 90 90 90	29.99 - 2.41	1 - Analysis Pending
175	DSIpoised_001_Set1	P37	DSIpoised	CN1CCN(CC1)C(=O)C=2C=CC(F)=C(F)C2	Z2856434829	03:06:08	TBXTA-x0174	OK: Mounted Clear	success	P 41 2 2	60 60 110 90 90 90	40.58 - 1.63	1 - Analysis Pending
176	DSIpoised_001_Set1	AA35	DSIpoised	CN(CC(=O)O)C(=O)C=1C=CC=CN1	Z1171978788	03:06:47	TBXTA-x0175	OK: Mounted Clear	success	P 41 2 2	60 60 109 90 90 90	54.97 - 1.78	1 - Analysis Pending
177	DSIpoised_001_Set1	R28	DSIpoised	CC=1C=C(C)N=C(NC=2C=CC=CC2)N1	Z285675722	03:07:22	TBXTA-x0176	OK: Precipitated	success	P 41 2 2	60 60 110 90 90 90	55.04 - 1.56	1 - Analysis Pending
178	DSIpoised_001_Set1	V24	DSIpoised	CCC(=O)NC=1C=CC(=CC1)N2CCC(C)CC2	Z57344995	03:07:58	TBXTA-x0177	OK: Mounted Clear	success	P 41 2 2	60 60 109 90 90 90	54.95 - 1.71	1 - Analysis Pending
179	DSIpoised_001_Set1	Q26	DSIpoised	OC=1C=CC=C(NC(=O)NC=2C=CC(F)=CC2)C1	Z55290386	03:09:00	TBXTA-x0178	OK: Mounted Clear	success	P 41 2 2	59 59 110 90 90 90	55.03 - 1.98	1 - Analysis Pending
180	DSIpoised_001_Set1	V14	DSIpoised	CN(C(=O)[C@H]1CC1(C)C)C=2C=CC=NC2	Z1506050651	03:09:22	TBXTA-x0179	OK: Mounted Clear	success	P 41 2 2	60 60 110 90 90 90	60.10 - 1.61	5 - Deposition ready
181	DSIpoised_001_Set1	M17	DSIpoised	CC(=O)C=1C=CC(=CC1)N2CCC(CC2)C(=O)N	Z126933926	03:10:23	TBXTA-x0180	OK: Mounted Clear	success	P 41 2 2	59 59 110 90 90 90	59.88 - 2.51	1 - Analysis Pending
182	DSIpoised_001_Set1	I07	DSIpoised	COC=1C=CC(NC=2N=CN=C3NC=NC23)=CC1	Z276545932	03:10:50	TBXTA-x0181	OK: Mounted Clear	success	P 41 2 2	58 58 108 90 90 90	51.45 - 2.77	1 - Analysis Pending
183	DSIpoised_001_Set1	U24	DSIpoised	CCN(CC)S(=O)(=O)C=1C=CC(C)=CC1	Z45516134	03:11:16	TBXTA-x0182	OK: Mounted Clear	success	P 41 2 2	61 61 117 90 90 90	42.51 - 3.42	1 - Analysis Pending
184	DSIpoised_001_Set1	F08	DSIpoised	CC(N)CN1CCOCC1	Z818732104	03:11:48	TBXTA-x0183	OK: Mounted Clear	Failed - unknown	None	None	None	1 - Analysis Pending
185	DSIpoised_001_Set1	Q28	DSIpoised	CC(C)NC(=O)N(C)C1CCS(=O)(=O)C1	Z445856640	03:12:22	TBXTA-x0184	OK: Mounted Clear	success	P 41 2 2	60 60 109 90 90 90	60.22 - 2.05	1 - Analysis Pending
186	DSIpoised_001_Set1	Z19	DSIpoised	CC1CN(C(C)CO1)C(=O)C=2C=NSN2	Z768399682	03:12:45	TBXTA-x0185	OK: Mounted Clear	Failed - unknown	None	None	None	1 - Analysis Pending
187	DSIpoised_001_Set1	G07	DSIpoised	COCC(=O)NC1=NN=C(C)S1	Z263785508	03:13:18	TBXTA-x0186	OK: Mounted Clear	Failed - unknown	None	None	None	1 - Analysis Pending
188	DSIpoised_001_Set1	F23	DSIpoised	FC=1C=CC=C(CN2CCOCC2)C1	Z2856434791	03:13:45	TBXTA-x0187	OK: Mounted Clear	Failed - low resolution	P 41 2 2	59 59 108 90 90 90	108.93 - 3.55	1 - Analysis Pending
189	DSIpoised_001_Set1	AA22	DSIpoised	C1CN(C1)C=2N=CN=C3N=CNC23	Z373221060	03:14:13	TBXTA-x0188	OK: Mounted Clear	success	P 42 2 2	60 60 111 90 90 90	55.54 - 2.84	1 - Analysis Pending
190	DSIpoised_001_Set1	O18	DSIpoised	CC1(C)CN(C(=O)NCC2CC2)C1(C)C	Z1328078283	03:14:45	TBXTA-x0189	OK: Mounted Clear	success	P 41 2 2	60 60 112 90 90 90	41.07 - 3.43	1 - Analysis Pending
191	DSIpoised_001_Set1	N17	DSIpoised	ClC=1C=CC(COC(=O)C=2C=CC=NC2)=CC1	Z57515803	03:15:12	TBXTA-x0190	OK: Mounted Clear	Failed - unknown	None	None	None	1 - Analysis Pending
192	DSIpoised_001_Set1	N36	DSIpoised	COCC(=O)NCC=1C=CC(C)=CC1	Z33297786	03:15:58	TBXTA-x0191	OK: Mounted Clear	success	P 41 2 2	60 60 109 90 90 90	54.97 - 1.84	1 - Analysis Pending
193	DSIpoised_001_Set1	N40	DSIpoised	CC=1C=CSC1CNC(C)(C)CO	Z2856434821	03:17:31	TBXTA-x0192	OK: Mounted Clear	success	P 41 2 2	59 59 110 90 90 90	59.92 - 1.66	1 - Analysis Pending
194	DSIpoised_001_Set1	J08	DSIpoised	CC1CCCCN1CCN	Z1245580425	03:18:14	TBXTA-x0193	OK: Mounted Clear	success	P 41 2 2	59 59 110 90 90 90	52.68 - 2.53	1 - Analysis Pending
195	DSIpoised_001_Set1	AA19	DSIpoised	CC(C)NC(=O)C1=CC(C)=NO1	Z135394292	03:21:08	TBXTA-x0194	OK: Mounted Clear	success	P 41 2 2	60 60 109 90 90 90	52.70 - 1.80	1 - Analysis Pending
196	DSIpoised_001_Set1	V07	DSIpoised	CC=1N=CC=C(N1)N2CCC(N)CC2	Z1333043417	03:21:43	TBXTA-x0195	OK: Mounted Clear	success	P 41 2 2	59 59 110 90 90 90	52.03 - 2.74	3 - In Refinement
197	DSIpoised_001_Set1	X24	DSIpoised	CCOC=1C=CC=C(C1)C(=O)NC=2N=NN(C)N2	Z57292400	03:22:32	TBXTA-x0196	OK: Mounted Clear	success	P 41 2 2	59 59 109 90 90 90	54.97 - 1.95	1 - Analysis Pending
198	DSIpoised_001_Set1	X15	DSIpoised	COC=1C=CC(C)=CC1NC(=O)NN2C=NN=C2	Z2234920345	03:23:22	TBXTA-x0197	OK: Mounted Clear	success	P 41 2 2	59 59 109 90 90 90	59.80 - 1.71	1 - Analysis Pending
199	DSIpoised_001_Set1	H08	DSIpoised	CC(C)(O)CN1CC[C@H](N)C1	Z2429435052	03:24:11	TBXTA-x0198	OK: Mounted Clear	success	P 41 2 2	59 59 110 90 90 90	59.85 - 1.68	3 - In Refinement
200	DSIpoised_001_Set1	J14	DSIpoised	CC=1C=CC=C(CN2CCOCC2)C1	Z2856434862	03:24:44	TBXTA-x0199	OK: Mounted Clear	success	P 41 2 2	60 60 110 90 90 90	25.03 - 1.72	1 - Analysis Pending
201	DSIpoised_001_Set1	I25	DSIpoised	NC(=O)C=1C=CC(NC(=O)C=2C=NC=CN2)=CC1	Z30242120	03:25:50	TBXTA-x0200	OK: Mounted Clear	success	P 41 2 2	60 60 110 90 90 90	110.01 - 1.77	1 - Analysis Pending
202	DSIpoised_001_Set1	O35	DSIpoised	OC=1C=CC(CNC2CCCCC2)=CC1	Z2241127906	03:26:48	TBXTA-x0201	OK: Mounted Clear	success	P 41 2 2	60 60 110 90 90 90	110.07 - 1.69	1 - Analysis Pending
203	DSIpoised_001_Set1	V25	DSIpoised	CC=1OC=CC1C(=O)N2CCC=3C=CC=CC23	Z89307993	03:27:09	TBXTA-x0202	OK: Mounted Clear	success	P 41 2 2	60 60 110 90 90 90	40.63 - 1.82	1 - Analysis Pending
204	DSIpoised_001_Set1	X39	DSIpoised	CC1CCCN(CC1)C(=O)C2=CSC=N2	Z1101755952	03:27:50	TBXTA-x0203	OK: Mounted Clear	success	P 41 2 2	60 60 109 90 90 90	40.59 - 2.14	1 - Analysis Pending
205	DSIpoised_001_Set1	J18	DSIpoised	C(C1CCNCC1)C2=NC(=NO2)C3CC3	Z2442270563	03:28:18	TBXTA-x0204	OK: Mounted Clear	success	P 41 2 2	60 60 109 90 90 90	109.98 - 1.67	5 - Deposition ready
206	DSIpoised_001_Set1	N11	DSIpoised	CC1CN(CCN1)C=2C=CC=C(C)N2	Z1267885772	03:29:14	TBXTA-x0205	OK: Mounted Clear	success	P 41 2 2	60 60 109 90 90 90	54.96 - 1.75	1 - Analysis Pending
207	DSIpoised_001_Set1	X25	DSIpoised	CCN1CCC(CC1)NC=2C=CC=CC2F	Z2856434868	03:29:40	TBXTA-x0206	OK: Mounted Clear	success	P 41 2 2	60 60 109 90 90 90	40.55 - 1.76	1 - Analysis Pending
208	DSIpoised_001_Set1	Z36	DSIpoised	CC(C)NC(=O)C=1C=CC=2C=CC=CC2N1	Z31385861	03:34:36	TBXTA-x0207	OK: Mounted Clear	success	P 41 2 2	60 60 110 90 90 90	55.06 - 1.57	1 - Analysis Pending
209	DSIpoised_001_Set1	Z39	DSIpoised	FC(F)(F)C=1C=CC(CN2CCOCC2)=CC1	Z2856434871	03:34:59	TBXTA-x0208	OK: Mounted Clear	success	P 41 2 2	60 60 109 90 90 90	60.25 - 1.78	1 - Analysis Pending
210	DSIpoised_001_Set1	W36	DSIpoised	O=C(NCCC=1C=CN=CC1)NC2CCCCC2	Z111507846	03:35:35	TBXTA-x0209	OK: Mounted Clear	success	P 41 2 2	60 60 110 90 90 90	110.13 - 1.53	1 - Analysis Pending
211	DSIpoised_001_Set1	V13	DSIpoised	FC(F)(F)C(=O)NC=1C=CC=C(Cl)C1	Z111810692	03:36:09	TBXTA-x0210	OK: Mounted Clear	success	P 41 2 2	60 60 110 90 90 90	55.05 - 1.52	1 - Analysis Pending
212	DSIpoised_001_Set1	G37	DSIpoised	FC(F)N1C=CN=C1CN2CCNCC2	Z2444672448	03:36:20		FAIL: Melted
213	DSIpoised_001_Set1	F20	DSIpoised	CCC1=NN=C(NC(=O)C(F)(F)F)S1	Z275156196	03:36:49	TBXTA-x0211	OK: Mounted Clear	success	P 41 2 2	60 60 110 90 90 90	55.08 - 1.80	3 - In Refinement
214	DSIpoised_001_Set1	G40	DSIpoised	CC=1C=CC=C(NC=2N=CN=C3N(C)N=CC23)C1	Z56983806	03:42:40	TBXTA-x0212	OK: Mounted Clear	success	P 41 2 2	60 60 109 90 90 90	109.92 - 1.66	1 - Analysis Pending
215	DSIpoised_001_Set1	W38	DSIpoised	CN1CCC(OC=2C=CC=C(F)C2)C1=O	Z1217960891	03:43:03	TBXTA-x0213	OK: Mounted Clear	success	P 41 2 2	59 59 110 90 90 90	52.53 - 1.71	1 - Analysis Pending
216	DSIpoised_001_Set1	K07	DSIpoised	ClC=1C=CC(=CC1)C(=O)N2CCSCC2	Z437584380	03:43:48	TBXTA-x0214	OK: Mounted Clear	success	P 41 2 2	59 59 109 90 90 90	109.86 - 1.69	1 - Analysis Pending
217	DSIpoised_001_Set1	F18	DSIpoised	CC1(C)CCCN1CCN	Z1741815708	03:44:20	TBXTA-x0215	OK: Mounted Clear	success	P 41 2 2	60 60 110 90 90 90	52.79 - 1.62	1 - Analysis Pending
218	DSIpoised_001_Set1	Q19	DSIpoised	FC=1C=CC(OCC(=O)N2CCCC2)=CC1	Z19735067	03:44:44	TBXTA-x0216	OK: Mounted Clear	success	P 41 2 2	60 60 109 90 90 90	60.15 - 1.89	1 - Analysis Pending
219	DSIpoised_001_Set1	H41	DSIpoised	CCCC(=O)NC=1C=CC=NC1Cl	Z240654968	03:45:35	TBXTA-x0217	OK: Mounted Clear	success	P 41 2 2	60 60 110 90 90 90	60.09 - 1.66	3 - In Refinement
220	DSIpoised_001_Set1	Z25	DSIpoised	FC=1C=CC=C(C1)C(=O)NCC=2C=CC=CC2	Z27749656	03:46:04	TBXTA-x0218	OK: Crystalline	success	P 41 2 2	60 60 109 90 90 90	54.98 - 1.68	1 - Analysis Pending
221	DSIpoised_001_Set1	X27	DSIpoised	CC1=NC(C(=O)N2CCCC2)=C(C)S1	Z1497321453	03:46:27	TBXTA-x0219	OK: Mounted Clear	success	P 41 2 2	60 60 110 90 90 90	55.01 - 1.69	1 - Analysis Pending
222	DSIpoised_001_Set1	W21	DSIpoised	CC=1C=CC=C(C1)C(=O)NCC(=O)O	Z56827661	03:47:08	TBXTA-x0220	OK: Mounted Clear	success	P 41 2 2	59 59 110 90 90 90	40.57 - 2.13	3 - In Refinement
223	DSIpoised_001_Set1	L28	DSIpoised	COC(=O)NC1=NC=2C(C)=CC=CC2S1	Z192981502	03:47:50	TBXTA-x0221	OK: Mounted Clear	success	P 41 2 2	60 60 110 90 90 90	60.25 - 1.75	1 - Analysis Pending
224	DSIpoised_001_Set1	L19	DSIpoised	O=C(NC[C@H]1CCCO1)N2CCOCC2	Z2064898127	03:48:24	TBXTA-x0222	OK: Mounted Clear	success	P 41 2 2	60 60 110 90 90 90	60.01 - 1.55	1 - Analysis Pending
225	DSIpoised_001_Set1	AA36	DSIpoised	CC(=O)NC=1C=CC(CN2CCOCC2)=CC1	Z2856434875	03:48:47	TBXTA-x0223	OK: Mounted Clear	success	P 41 2 2	59 59 109 90 90 90	40.49 - 1.80	1 - Analysis Pending
226	DSIpoised_001_Set1	P35	DSIpoised	CN(CC1CCOC1)C=2N=CN=CC2Cl	Z1787627869	03:49:28	TBXTA-x0224	OK: Mounted Clear	success	P 41 2 2	59 59 110 90 90 90	110.00 - 1.70	1 - Analysis Pending
227	DSIpoised_001_Set1	U28	DSIpoised	CCNC(=O)C1=CNN=N1	Z755044716	03:49:48	TBXTA-x0225	OK: Mounted Clear	success	P 41 2 2	59 59 109 90 90 90	40.48 - 1.83	3 - In Refinement
228	DSIpoised_001_Set1	H21	DSIpoised	CCOC(=O)C=1C=CC(F)=CC1F	Z53836105	03:50:18	TBXTA-x0226	OK: Mounted Clear	success	P 41 2 2	59 59 110 90 90 90	52.60 - 1.78	1 - Analysis Pending
229	DSIpoised_001_Set1	N16	DSIpoised	OC=1N=CC(NCCC=2C=CC=CC2)=C(O)N1	Z57744604	03:50:39	TBXTA-x0227	OK: Mounted Clear	success	P 41 2 2	60 60 110 90 90 90	60.07 - 1.67	1 - Analysis Pending
230	DSIpoised_001_Set1	S27	DSIpoised	CCNC(=O)C=1C=CC(N(C)C)=C(F)C1	Z907784200	03:51:06	TBXTA-x0228	OK: Mounted Clear	success	P 41 2 2	60 60 109 90 90 90	60.03 - 1.79	1 - Analysis Pending
231	DSIpoised_001_Set1	S31	DSIpoised	CCC(=O)NC=1C=CC(=CC1)S(=O)(=O)N	Z27682767	03:51:47	TBXTA-x0229	OK: Mounted Clear	success	P 41 2 2	59 59 109 90 90 90	55.00 - 1.66	3 - In Refinement
232	DSIpoised_001_Set1	X19	DSIpoised	C(NC1CCCC1)C2CCCO2	Z90504169	03:52:22	TBXTA-x0230	OK: Mounted Clear	success	P 41 2 2	60 60 110 90 90 90	55.06 - 1.82	1 - Analysis Pending
233	DSIpoised_001_Set1	Q37	DSIpoised	COC(=O)C=1SC=CC1NC(=O)C2CC2	Z109092588	03:52:57	TBXTA-x0231	OK: Mounted Clear	success	P 41 2 2	59 59 110 90 90 90	110.08 - 1.71	1 - Analysis Pending
234	DSIpoised_001_Set1	U30	DSIpoised	CCNC=1C=CC(C)=NN1	Z1267773786	03:53:26	TBXTA-x0232	OK: Mounted Clear	success	P 41 2 2	60 60 109 90 90 90	60.03 - 1.99	1 - Analysis Pending
235	DSIpoised_001_Set1	Q23	DSIpoised	O=C(CCC1CCCC1)NC=2C=CC=C(C#N)C2	Z26548228	03:54:05	TBXTA-x0233	OK: Mounted Clear	success	P 41 2 2	59 59 109 90 90 90	59.75 - 2.55	1 - Analysis Pending
236	DSIpoised_001_Set1	U27	DSIpoised	O=C(CCC1CCCCC1)N2CCOCC2	Z31721798	03:54:31	TBXTA-x0234	OK: Mounted Clear	success	P 41 2 2	60 60 109 90 90 90	42.44 - 1.84	1 - Analysis Pending
237	DSIpoised_001_Set1	V36	DSIpoised	FC=1C=CC=CC1CNC2CCOCC2	Z823455846	03:55:04	TBXTA-x0235	OK: Mounted Clear	success	P 41 2 2	59 59 109 90 90 90	109.85 - 1.77	1 - Analysis Pending
238	DSIpoised_001_Set1	K40	DSIpoised	CC=1C=CC(NC=2N=CN=C3NN=CC23)=CC1	Z57101343	00:52:54	TBXTA-x0236	OK: Mounted Clear	success	P 41 2 2	59 59 109 90 90 90	54.76 - 2.45	1 - Analysis Pending
239	DSIpoised_001_Set1	T41	DSIpoised	CN(CCC=1C=CC=CN1)C(=O)C=2C=CC=CC2	Z68277692	00:53:39	TBXTA-x0237	OK: Mounted Clear	success	P 41 2 2	59 59 110 90 90 90	59.60 - 2.57	1 - Analysis Pending
240	DSIpoised_001_Set1	U16	DSIpoised	CS(=O)(=O)C1=NC=CN1CC2=CSC=N2	Z1328968520	00:54:11	TBXTA-x0238	OK: Mounted Clear	success	P 41 2 2	60 60 109 90 90 90	109.91 - 1.78	1 - Analysis Pending
241	DSIpoised_001_Set1	H19	DSIpoised	COC(=O)N1CCN(CC1)C=2C=CC(F)=CC2	Z192955056	00:54:42	TBXTA-x0239	OK: Mounted Clear	success	P 41 2 2	60 60 109 90 90 90	109.96 - 1.84	1 - Analysis Pending
242	DSIpoised_001_Set1	T25	DSIpoised	CC(C)NCC1=NC(=NO1)C=2C=CC(C)=CC2	Z2856434849	00:55:09	TBXTA-x0240	OK: Mounted Clear	success	P 41 2 2	59 59 109 90 90 90	59.89 - 2.09	1 - Analysis Pending
243	DSIpoised_001_Set1	G16	DSIpoised	ClC=1C=CC=C(C1)N2CCN(CC#N)CC2	Z2856434806	00:55:32	TBXTA-x0241	OK: Mounted Clear	success	P 41 2 2	59 59 109 90 90 90	54.92 - 2.02	1 - Analysis Pending
244	DSIpoised_001_Set1	K31	DSIpoised	CC(C)N(C)C=1N=CN=C2N(C)N=CC12	Z328695024	00:55:53	TBXTA-x0242	OK: Mounted Clear	success	P 41 2 2	59 59 109 90 90 90	54.91 - 2.11	1 - Analysis Pending
245	DSIpoised_001_Set1	T22	DSIpoised	OCC1CN(CC=2C=CC=CC2)CCO1	Z1259086950	00:56:16	TBXTA-x0243	OK: Mounted Clear	success	P 41 2 2	59 59 109 90 90 90	27.41 - 1.92	1 - Analysis Pending
246	DSIpoised_001_Set1	L41	DSIpoised	OCC1CCN(CC1)C=2N=CC=CN2	Z645232558	00:56:43	TBXTA-x0244	OK: Mounted Clear	success	P 41 2 2	59 59 109 90 90 90	109.88 - 2.10	5 - Deposition ready
247	DSIpoised_001_Set1	N27	DSIpoised	CC1(CC1)S(=O)(=O)N2CCC=C(F)C2	Z2277255954	00:57:06	TBXTA-x0245	OK: Mounted Clear	success	P 41 2 2	60 60 110 90 90 90	60.08 - 2.16	1 - Analysis Pending
248	DSIpoised_001_Set1	I27	DSIpoised	COCC(=O)NC=1C(C)=CC(C)=CC1C	Z57260516	00:57:25	TBXTA-x0246	OK: Mounted Clear	success	P 41 2 2	60 60 109 90 90 90	60.06 - 1.93	1 - Analysis Pending
249	DSIpoised_001_Set1	J32	DSIpoised	O=C(CSC=1C=CC=CC1)NC2CCCCC2	Z19751622	00:58:08	TBXTA-x0247	OK: Crystalline	success	P 41 2 2	59 59 110 90 90 90	110.06 - 2.22	1 - Analysis Pending
250	DSIpoised_001_Set1	K36	DSIpoised	CCS(=O)(=O)NCC=1C=CC=2OCOC2C1	Z53860899	00:58:27	TBXTA-x0248	OK: Mounted Clear	success	P 41 2 2	59 59 109 90 90 90	40.48 - 2.13	1 - Analysis Pending
251	DSIpoised_001_Set1	J39	DSIpoised	CC1=NC(CC(=O)N2CCOCC2)=CS1	Z31720228	00:58:50	TBXTA-x0249	OK: Mounted Clear	success	P 41 2 2	59 59 109 90 90 90	109.99 - 1.69	5 - Deposition ready
252	DSIpoised_001_Set1	X28	DSIpoised	OC=1C=CC=CC1CN2CCC=3C=CC=CC3C2	Z2856434881	00:59:10	TBXTA-x0250	OK: Mounted Clear	success	P 41 2 2	60 60 109 90 90 90	60.21 - 1.92	1 - Analysis Pending
253	DSIpoised_001_Set1	P24	DSIpoised	CS(=O)(=O)NC=1C=CC(=CC1)C=2C=CC=CC2	Z45641455	00:59:57	TBXTA-x0251	OK: Mounted Clear	success	P 41 2 2	60 60 110 90 90 90	60.11 - 1.84	1 - Analysis Pending
254	DSIpoised_001_Set1	V22	DSIpoised	CC(C)NC=1N=CC=CN1	Z31190928	01:00:21	TBXTA-x0252	OK: Mounted Clear	success	P 41 2 2	60 60 110 90 90 90	110.14 - 3.27	1 - Analysis Pending
255	DSIpoised_001_Set1	J12	DSIpoised	CNCC(=O)NC=1C=C(C)C=CN1	Z927746322	01:00:56	TBXTA-x0253	OK: Mounted Clear	Failed - unknown	None	None	None	1 - Analysis Pending
256	DSIpoised_001_Set1	AA21	DSIpoised	ClC=1C=CC(NC(=O)CC#N)=CC1	Z56837087	01:01:52	TBXTA-x0254	OK: Mounted Clear	success	P 41 2 2	60 60 109 90 90 90	60.04 - 1.65	1 - Analysis Pending
257	DSIpoised_001_Set1	P38	DSIpoised	CCOC(=O)CN1CCCCC1	Z2856434773	01:02:25	TBXTA-x0255	OK: Mounted Clear	success	P 41 2 2	60 60 109 90 90 90	109.91 - 2.24	1 - Analysis Pending
258	DSIpoised_001_Set1	N15	DSIpoised	CC1CN(CC=2N=NSC2Cl)C(C)CO1	Z354992234	01:02:52	TBXTA-x0256	OK: Mounted Clear	success	P 41 2 2	59 59 109 90 90 90	54.94 - 1.91	1 - Analysis Pending
259	DSIpoised_001_Set1	J27	DSIpoised	FC(F)OCC(=O)N1CCCC2(CC2)C1	Z2074076908	01:03:13	TBXTA-x0257	OK: Mounted Clear	success	P 41 2 2	59 59 109 90 90 90	55.00 - 1.80	1 - Analysis Pending
260	DSIpoised_001_Set1	Y27	DSIpoised	CC(N)C=1C=CC(NC(=O)C2CC2)=CC1	Z1891773393	01:03:36	TBXTA-x0258	OK: Mounted Clear	success	P 41 2 2	59 59 110 90 90 90	110.25 - 2.06	5 - Deposition ready
261	DSIpoised_001_Set1	R34	DSIpoised	C[C@H](O)CNCC=1C(Cl)=CC=CC1Cl	Z2856434909	01:04:06	TBXTA-x0259	OK: Mounted Clear	success	P 41 2 2	59 59 109 90 90 90	42.40 - 1.71	1 - Analysis Pending
262	DSIpoised_001_Set1	K20	DSIpoised	CCNC=1C=CC(=CC1F)S(=O)(=O)C	Z2142244288	01:04:43	TBXTA-x0260	OK: Mounted Clear	success	P 41 2 2	59 59 109 90 90 90	31.24 - 2.00	1 - Analysis Pending
263	DSIpoised_001_Set1	Q17	DSIpoised	CCCC(=O)NCC1=NC=2C=CC=CC2N1	Z26781952	01:05:05	TBXTA-x0261	OK: Mounted Clear	success	P 41 2 2	59 59 109 90 90 90	59.92 - 2.13	1 - Analysis Pending
264	DSIpoised_001_Set1	Z15	DSIpoised	CC1OCCN(C1C)C2=NC(C)=NS2	Z1439422127	01:05:36	TBXTA-x0262	OK: Mounted Clear	success	P 41 2 2	60 60 109 90 90 90	60.03 - 2.38	1 - Analysis Pending
265	DSIpoised_001_Set1	T24	DSIpoised	CC(C)C(=O)NC=1N=NN(C)N1	Z57292369	01:06:07	TBXTA-x0263	OK: Mounted Clear	success	P 41 2 2	59 59 110 90 90 90	55.05 - 1.77	1 - Analysis Pending
266	DSIpoised_001_Set1	N21	DSIpoised	CC=1C=CC(NC(=O)C=2C=CC=C(F)C2)=CC1O	Z1430613393	01:06:36	TBXTA-x0264	OK: Mounted Clear	success	P 41 2 2	59 59 109 90 90 90	54.92 - 2.46	1 - Analysis Pending
267	DSIpoised_001_Set1	T29	DSIpoised	FC=1C=CC(CNCC=2C=CC(C#N)=CC2)=CC1	Z2856434851	01:07:51	TBXTA-x0265	OK: Mounted Clear	success	P 41 2 2	59 59 110 90 90 90	55.11 - 1.90	1 - Analysis Pending
268	DSIpoised_001_Set1	U35	DSIpoised	CS(=O)(=O)NC1(CCCCC1)C(=O)O	Z133622412	01:08:24	TBXTA-x0266	OK: Mounted Clear	success	P 4 2 2	59 59 110 90 90 90	52.66 - 2.18	1 - Analysis Pending
269	DSIpoised_001_Set1	Y33	DSIpoised	CCC(C)NC(=O)C=1C=CC=CC1N	Z56040660	01:08:55	TBXTA-x0267	OK: Mounted Clear	success	P 41 2 2	60 60 109 90 90 90	109.96 - 2.32	1 - Analysis Pending
270	DSIpoised_001_Set1	G22	DSIpoised	CN(C(=O)C1CCNC1)C=2C=CC=CC2	Z2447286438	01:09:17	TBXTA-x0268	OK: Mounted Clear	success	P 41 2 2	59 59 109 90 90 90	59.68 - 2.11	1 - Analysis Pending
271	DSIpoised_001_Set1	V17	DSIpoised	O=C(CC1CCCCC1)NN2C=NN=C2	Z57261895	01:09:41	TBXTA-x0269	OK: Mounted Clear	success	P 41 2 2	59 59 109 90 90 90	54.95 - 1.71	1 - Analysis Pending
272	DSIpoised_001_Set1	J10	DSIpoised	CC1CCCN(C1)C(=O)CO	Z228585534	01:10:10	TBXTA-x0270	OK: Mounted Clear	success	P 41 2 2	59 59 109 90 90 90	59.83 - 1.94	1 - Analysis Pending
273	DSIpoised_001_Set1	P18	DSIpoised	CN1CCN(CC1)C(=O)C2CCCO2	Z31432964	01:10:31	TBXTA-x0271	OK: Mounted Clear	success	P 41 2 2	60 60 109 90 90 90	40.54 - 1.94	1 - Analysis Pending
274	DSIpoised_001_Set1	I39	DSIpoised	CC1=NN=C(NC(=O)N2CCOCC2)S1	Z410633222	01:11:07	TBXTA-x0272	OK: Mounted Clear	success	P 41 2 2	59 59 109 90 90 90	59.92 - 1.92	1 - Analysis Pending
275	DSIpoised_001_Set1	X07	DSIpoised	CN(C)C(=O)OCCN1C=CN=C1	Z1722836661	01:11:25	TBXTA-x0273	OK: Mounted Clear	success	P 41 2 2	59 59 109 90 90 90	54.79 - 2.38	1 - Analysis Pending
276	DSIpoised_001_Set1	Q21	DSIpoised	CCC1=NN=C(NC(=O)C=2C=NC=CN2)S1	Z26824727	01:11:52	TBXTA-x0274	OK: Mounted Clear	success	P 41 2 2	59 59 109 90 90 90	109.96 - 1.83	1 - Analysis Pending
277	DSIpoised_001_Set1	F09	DSIpoised	CC=1C=CC(C)=C(OC(=O)C=2C=CN=CC2)C1	Z30891796	01:12:14	TBXTA-x0275	OK: Mounted Clear	success	P 41 2 2	59 59 109 90 90 90	54.82 - 1.90	1 - Analysis Pending
278	DSIpoised_001_Set1	V31	DSIpoised	CC1=NSC(=N1)N2CCCNCC2	Z1578665941	01:12:42	TBXTA-x0276	OK: Mounted Clear	success	P 41 2 2	59 59 109 90 90 90	59.90 - 2.15	1 - Analysis Pending
279	DSIpoised_001_Set1	T36	DSIpoised	CN1CCN(CC1)C=2C=CC(C#N)=CC2	Z2856434840	01:12:59	TBXTA-x0277	OK: Mounted Clear	success	P 41 2 2	59 59 110 90 90 90	52.55 - 1.65	1 - Analysis Pending
280	DSIpoised_001_Set1	Y21	DSIpoised	COC=1C=CC(CNC(=O)CC#N)=CC1	Z190662888	01:13:35	TBXTA-x0278	OK: Crystalline	success	P 41 2 2	59 59 109 90 90 90	59.94 - 1.80	1 - Analysis Pending
281	DSIpoised_001_Set1	H17	DSIpoised	CCC1=NOC(C)=C1C(=O)NC=2C=C(C)ON2	Z117233350	01:14:04	TBXTA-x0279	OK: Mounted Clear	success	P 41 2 2	59 59 110 90 90 90	59.81 - 1.65	1 - Analysis Pending
282	DSIpoised_001_Set1	G27	DSIpoised	CC1(C)CN(CCO1)C(=O)CC(F)(F)F	Z394039592	01:14:34	TBXTA-x0280	OK: Mounted Clear	success	P 41 2 2	59 59 109 90 90 90	52.63 - 1.85	1 - Analysis Pending
283	DSIpoised_001_Set1	AA13	DSIpoised	COC(=O)C=1C=CC(NC(=O)C(F)(F)F)=CC1	Z56767614	01:14:57	TBXTA-x0281	OK: Mounted Clear	success	P 41 2 2	59 59 109 90 90 90	54.92 - 1.70	1 - Analysis Pending
284	DSIpoised_001_Set1	I13	DSIpoised	CCN(CC)C1=CC(C)=NC2=NC=NN12	Z56791867	01:15:18	TBXTA-x0282	OK: Mounted Clear	success	P 41 2 2	59 59 109 90 90 90	52.43 - 2.07	1 - Analysis Pending
285	DSIpoised_001_Set1	Z35	DSIpoised	CC(C)C(=O)NCC1CCCNC1	Z1262327459	01:15:48	TBXTA-x0283	OK: Mounted Clear	success	P 41 2 2	59 59 109 90 90 90	52.55 - 1.80	1 - Analysis Pending
286	DSIpoised_001_Set1	L27	DSIpoised	CC(NC1CC1)C=2C=CC=NC2	Z1263529721	01:16:26	TBXTA-x0284	OK: Mounted Clear	success	P 41 2 2	59 59 109 90 90 90	52.64 - 1.73	1 - Analysis Pending
287	DSIpoised_001_Set1	N41	DSIpoised	CC1CCN(CC1)C(=O)C2=CC=3C=CC=CC3O2	Z32665176	01:16:57	TBXTA-x0285	OK: Mounted Clear	success	P 41 2 2	59 59 109 90 90 90	59.90 - 1.82	1 - Analysis Pending
288	DSIpoised_001_Set1	Z38	DSIpoised	COCC(=O)NC=1C=CC=CC1C(=O)N	Z57260539	01:17:53	TBXTA-x0286	OK: Crystalline	success	P 41 2 2	59 59 109 90 90 90	54.93 - 1.72	1 - Analysis Pending
289	DSIpoised_001_Set1	Q27	DSIpoised	CCNC(=O)NC=1C=C(C)ON1	Z56880342	01:18:19	TBXTA-x0287	OK: Mounted Clear	success	P 41 2 2	59 59 109 90 90 90	59.68 - 1.78	1 - Analysis Pending
290	DSIpoised_001_Set1	N24	DSIpoised	OC=1C=CC=CC1CN2CCOCC2	Z2856434887	01:18:45	TBXTA-x0288	OK: Mounted Clear	success	P 41 2 2	60 60 109 90 90 90	52.69 - 1.78	1 - Analysis Pending
291	DSIpoised_001_Set1	V30	DSIpoised	COC=1C=CC(NC(=O)CN)=CC1	Z1449748885	01:19:34	TBXTA-x0289	OK: Mounted Clear	success	P 41 2 2	59 59 109 90 90 90	54.91 - 1.70	1 - Analysis Pending
292	DSIpoised_001_Set1	Z29	DSIpoised	CC(C)(CO)NC(=O)NC=1C=CC(Cl)=CC1	Z123970702	01:20:06	TBXTA-x0290	OK: Crystalline	success	P 41 2 2	59 59 109 90 90 90	52.55 - 1.79	1 - Analysis Pending
293	DSIpoised_001_Set1	F39	DSIpoised	CNC(=O)CN(C)C1CCCCCC1	Z204776284	01:20:31	TBXTA-x0291	OK: Mounted Clear	success	P 41 2 2	59 59 109 90 90 90	59.88 - 1.94	1 - Analysis Pending
294	DSIpoised_001_Set1	V16	DSIpoised	CS(=O)(=O)N1CCC(CC1)C(=O)NC2CC2	Z227998000	01:20:51	TBXTA-x0292	OK: Mounted Clear	success	P 41 2 2	60 60 109 90 90 90	60.09 - 1.74	1 - Analysis Pending
295	DSIpoised_001_Set1	V08	DSIpoised	CN(C)CC1=NC(=NO1)C2(N)CCCC2	Z1259339735	01:21:18	TBXTA-x0293	OK: Mounted Clear	success	P 41 2 2	59 59 109 90 90 90	52.65 - 1.71	1 - Analysis Pending
296	DSIpoised_001_Set1	N19	DSIpoised	CC(C)NCC=1C=CC(=CC1)N(C)C	Z2856434894	01:21:48	TBXTA-x0294	OK: Mounted Clear	success	P 41 2 2	59 59 109 90 90 90	54.97 - 1.70	1 - Analysis Pending
297	DSIpoised_001_Set1	U26	DSIpoised	CC1=NN(C)C(C)=C1CN2CCNCC2	Z1263820300	01:22:12	TBXTA-x0295	OK: Mounted Clear	success	P 41 2 2	59 59 109 90 90 90	26.82 - 1.83	1 - Analysis Pending
298	DSIpoised_001_Set1	F21	DSIpoised	CC(C)(CO)NC(=O)C=1C=CC=C(Cl)C1	Z68299550	01:22:33	TBXTA-x0296	OK: Mounted Clear	success	P 41 2 2	59 59 109 90 90 90	109.89 - 1.64	1 - Analysis Pending
299	DSIpoised_001_Set1	G39	DSIpoised	FC=1C=CC(NC2CCOCC2)=NC1	Z1172243962	01:22:59	TBXTA-x0297	OK: Mounted Clear	success	P 41 2 2	59 59 109 90 90 90	54.82 - 1.58	1 - Analysis Pending
300	DSIpoised_001_Set1	S13	DSIpoised	CN1CCN(CC1)C(=O)NC=2C=CC(F)=CC2	Z2856434944	01:23:24	TBXTA-x0298	OK: Mounted Clear	success	P 41 2 2	59 59 109 90 90 90	54.97 - 1.65	1 - Analysis Pending
301	DSIpoised_001_Set1	V09	DSIpoised	CC(CO)(CO)NC(=O)NC=1C=CC=CC1	Z57472297	01:23:48	TBXTA-x0299	OK: Mounted Clear	success	P 41 2 2	60 60 109 90 90 90	39.63 - 1.84	1 - Analysis Pending
302	DSIpoised_001_Set1	H40	DSIpoised	CC(C)NC(=O)CN1CCCNCC1	Z1262254278	01:24:13	TBXTA-x0300	OK: Mounted Clear	success	P 41 2 2	59 59 109 90 90 90	54.94 - 1.93	1 - Analysis Pending
303	DSIpoised_001_Set1	I12	DSIpoised	CCOC(=O)C=1C=NNC1	Z1124201124	01:24:47	TBXTA-x0301	OK: Mounted Clear	success	P 41 2 2	59 59 109 90 90 90	54.93 - 1.84	1 - Analysis Pending
304	DSIpoised_001_Set1	Q25	DSIpoised	CC(C)C(=O)NC=1C=CC=C(C#N)C1	Z26548083	01:25:19	TBXTA-x0302	OK: Mounted Clear	success	P 41 2 2	59 59 109 90 90 90	54.90 - 2.10	1 - Analysis Pending
305	DSIpoised_001_Set1	K11	DSIpoised	CC(N1CCN(CC1)S(=O)(=O)C)C(=O)N	Z134785326	01:25:38	TBXTA-x0303	OK: Mounted Clear	success	P 41 2 2	59 59 109 90 90 90	59.93 - 1.81	1 - Analysis Pending
306	DSIpoised_001_Set1	M32	DSIpoised	CC1=CSC(CNC(=O)C2CCC2)=N1	Z212122838	01:26:01	TBXTA-x0304	OK: Mounted Clear	success	P 41 2 2	59 59 109 90 90 90	54.87 - 1.76	1 - Analysis Pending
307	DSIpoised_001_Set1	P27	DSIpoised	CC(CC=1C(C)=NOC1C)C(=O)N(C)C	Z1246465616	01:26:24	TBXTA-x0305	OK: Mounted Clear	success	P 41 2 2	59 59 109 90 90 90	54.93 - 1.86	3 - In Refinement
308	DSIpoised_001_Set1	H31	DSIpoised	CC1CCN(CCN)CC1	Z1245580461	01:26:46	TBXTA-x0306	OK: Mounted Clear	success	P 41 2 2	59 59 109 90 90 90	59.65 - 1.71	1 - Analysis Pending
309	DSIpoised_001_Set1	M40	DSIpoised	COC=1C=CC(NC2=NCCN2)=CC1	Z57186564	01:27:02	TBXTA-x0307	OK: Mounted Clear	success	P 41 2 2	60 60 109 90 90 90	52.83 - 2.03	1 - Analysis Pending
310	DSIpoised_001_Set1	O12	DSIpoised	CC(=O)NC=1C=CN=CC1C	Z1148747945	01:27:42	TBXTA-x0308	OK: Crystalline	success	P 41 2 2	59 59 109 90 90 90	59.90 - 2.67	1 - Analysis Pending
311	DSIpoised_001_Set1	X18	DSIpoised	N[C@@H]1CCCN(C1)C(=O)CCC(F)(F)F	Z1818332938	01:27:59	TBXTA-x0309	OK: Mounted Clear	success	P 41 2 2	59 59 109 90 90 90	59.58 - 2.33	1 - Analysis Pending
312	DSIpoised_001_Set1	Z31	DSIpoised	C(N1CCNCC1)C=2C=CON2	Z1263714198	01:28:26	TBXTA-x0310	OK: Mounted Clear	success	P 41 2 2	60 60 109 90 90 90	60.01 - 2.37	1 - Analysis Pending
313	DSIpoised_001_Set1	P36	DSIpoised	CC1=NC=CN1CC=2C=CC=C(C#N)C2	Z319545618	01:28:47	TBXTA-x0311	OK: Mounted Clear	success	P 4 2 2	60 60 109 90 90 90	52.66 - 2.20	3 - In Refinement
314	DSIpoised_001_Set1	R25	DSIpoised	COC=1C=CC=CC1N2CCN(CC#N)CC2	Z2856434807	01:29:13	TBXTA-x0312	OK: Mounted Clear	success	P 41 2 2	59 59 110 90 90 90	59.82 - 2.08	1 - Analysis Pending
315	DSIpoised_001_Set1	J07	DSIpoised	CN1CCN(CC1)C(=O)C2CCCN2	Z241832786	01:29:38	TBXTA-x0313	OK: Mounted Clear	success	P 41 2 2	59 59 109 90 90 90	54.78 - 2.63	1 - Analysis Pending
316	DSIpoised_001_Set1	I26	DSIpoised	COC(=O)NC=1SC(C)=NC1C=2C=CC=CC2	Z979145504	01:30:05	TBXTA-x0314	OK: Mounted Clear	success	P 41 2 2	59 59 109 90 90 90	54.83 - 1.69	1 - Analysis Pending
317	DSIpoised_001_Set1	F07	DSIpoised	CCC(=O)NC1CCNC1	Z1650040241	01:30:25	TBXTA-x0315	OK: Mounted Clear	success	P 41 2 2	59 59 109 90 90 90	59.80 - 1.68	1 - Analysis Pending
318	DSIpoised_001_Set1	O30	DSIpoised	CNC(=O)C=1C=CC=C2C=CNC12	Z1273312153	01:30:57	TBXTA-x0316	OK: Mounted Clear	success	P 41 2 2	59 59 109 90 90 90	59.90 - 1.96	5 - Deposition ready
319	DSIpoised_001_Set1	P07	DSIpoised	O[C@@H]1CCN(CC=2C=CC(Cl)=CC2)C1	Z2856434858	01:31:17	TBXTA-x0317	OK: Mounted Clear	success	P 41 2 2	59 59 109 90 90 90	109.74 - 2.43	1 - Analysis Pending
320	DSIpoised_001_Set1	U41	DSIpoised	CC1=CC(NC(=O)COC=2C=CC(C)=CC2)=NO1	Z19731563	01:31:38	TBXTA-x0318	OK: Mounted Clear	success	P 41 2 2	59 59 109 90 90 90	109.80 - 2.21	1 - Analysis Pending
321	DSIpoised_001_Set1	P09	DSIpoised	CC(N)C(=O)N1CCCCC1C	Z927412236	01:31:54	TBXTA-x0319	OK: Mounted Clear	success	P 41 2 2	60 60 110 90 90 90	33.64 - 1.97	1 - Analysis Pending
322	DSIpoised_001_Set1	I34	DSIpoised	COCC(=O)NC=1C=CC(O)=CC1	Z943693514	01:33:12	TBXTA-x0320	OK: Mounted Clear	success	P 41 2 2	59 59 109 90 90 90	59.77 - 2.68	1 - Analysis Pending
323	DSIpoised_001_Set1	Z16	DSIpoised	COC(=O)NC1=NN=C(CC2CCCC2)S1	Z1119505742	01:33:36	TBXTA-x0321	OK: Mounted Clear	success	P 41 2 2	59 59 109 90 90 90	109.90 - 1.88	1 - Analysis Pending
324	DSIpoised_001_Set1	T34	DSIpoised	C(C1CCCCN1)N2C=CN=N2	Z1891776952	01:33:58		FAIL: Melted
325	DSIpoised_001_Set1	O15	DSIpoised	CNC(=O)C1=CN=C(C)S1	Z969560582	01:34:36	TBXTA-x0322	OK: Mounted Clear	success	P 41 2 2	59 59 109 90 90 90	59.58 - 1.98	1 - Analysis Pending
326	DSIpoised_001_Set1	K14	DSIpoised	CCNCC=1C=CC=C2NC=CC12	Z1137725943	01:35:04	TBXTA-x0323	OK: Mounted Clear	success	P 41 2 2	59 59 109 90 90 90	26.23 - 3.17	1 - Analysis Pending
327	DSIpoised_001_Set1	P28	DSIpoised	COC=1C=CC(CN2CCOCC2)=CC1OC	Z2856434878	01:35:32	TBXTA-x0324	OK: Mounted Clear	success	P 41 2 2	59 59 109 90 90 90	54.84 - 1.99	1 - Analysis Pending
328	DSIpoised_001_Set1	Q29	DSIpoised	CNS(=O)(=O)C=1C=CC=CC1Cl	Z45527714	01:36:12	TBXTA-x0325	OK: Mounted Clear	success	P 41 2 2	59 59 109 90 90 90	109.87 - 2.00	1 - Analysis Pending
329	DSIpoised_001_Set1	W34	DSIpoised	COC(=O)COC=1C=CC(C#N)=CC1	Z19234337	01:36:40	TBXTA-x0326	OK: Mounted Clear	success	P 41 2 2	59 59 109 90 90 90	54.90 - 2.21	1 - Analysis Pending
330	DSIpoised_001_Set1	G09	DSIpoised	O=C(NCC1=NC=2C=CC=CC2N1)C3=CC=CO3	Z26781964	01:37:01	TBXTA-x0327	OK: Mounted Clear	success	P 41 2 2	59 59 109 90 90 90	28.83 - 1.88	1 - Analysis Pending
331	DSIpoised_001_Set1	Z23	DSIpoised	CCNC(=O)CN1CC(C)OCC1C	Z355728146	01:37:42	TBXTA-x0328	OK: Mounted Clear	success	P 41 2 2	59 59 109 90 90 90	59.85 - 1.73	1 - Analysis Pending
332	DSIpoised_001_Set1	R15	DSIpoised	ClC=1C=CC=C(CN2CCOCC2)C1	Z2856434856	01:38:19	TBXTA-x0329	OK: Mounted Clear	success	P 41 2 2	59 59 109 90 90 90	109.63 - 2.09	1 - Analysis Pending
333	DSIpoised_001_Set1	H37	DSIpoised	CC(C)C(=O)N1CCC(CC=2C=CC=CC2)CC1	Z30162334	01:55:03	TBXTA-x0330	OK: Mounted Clear	success	P 41 2 2	59 59 109 90 90 90	59.83 - 1.84	1 - Analysis Pending
334	DSIpoised_001_Set1	O37	DSIpoised	CCS(=O)(=O)N1CCC(CC1)C(=O)O	Z53825020	01:55:20	TBXTA-x0331	OK: Mounted Clear	success	P 41 2 2	60 60 110 90 90 90	52.75 - 1.63	1 - Analysis Pending
335	DSIpoised_001_Set1	J30	DSIpoised	FC=1C=CC=C(CN2CCCS2(=O)=O)C1	Z729352906	01:55:44	TBXTA-x0332	OK: Mounted Clear	success	P 41 2 2	60 60 110 90 90 90	40.58 - 1.71	1 - Analysis Pending
336	DSIpoised_001_Set1	G23	DSIpoised	COCC(=O)NCC1=NC=2C=CC=CC2N1	Z111529496	01:56:09	TBXTA-x0333	OK: Mounted Clear	success	P 41 2 2	60 60 109 90 90 90	52.85 - 1.93	1 - Analysis Pending
337	DSIpoised_001_Set1	Q13	DSIpoised	CC=1C(Cl)=CC=CC1NC(=O)CN	Z85956652	01:56:53	TBXTA-x0334	OK: Mounted Clear	success	P 41 2 2	60 60 110 90 90 90	52.71 - 1.73	1 - Analysis Pending
338	DSIpoised_001_Set1	J26	DSIpoised	COCC1CN(CCO1)C=2C=CC=CN2	Z1272480091	01:57:17	TBXTA-x0335	OK: Mounted Clear	success	P 41 2 2	59 59 109 90 90 90	54.96 - 1.62	1 - Analysis Pending
339	DSIpoised_001_Set1	F25	DSIpoised	O=C(CC1CCCCC1)NC=2C=CC=NC2	Z31792168	01:57:46	TBXTA-x0336	OK: Mounted Clear	success	P 41 2 2	59 59 109 90 90 90	54.95 - 1.74	1 - Analysis Pending
340	DSIpoised_001_Set1	X33	DSIpoised	COC=1C=CC(CC(=O)NC2=NN=CS2)=CC1	Z86416929	01:58:10	TBXTA-x0337	OK: Mounted Clear	success	P 41 2 2	60 60 109 90 90 90	52.79 - 1.62	1 - Analysis Pending
341	DSIpoised_001_Set1	AA07	DSIpoised	COCC(=O)NC=1C=CC=C(NC(=O)C)C1	Z31735562	01:58:40	TBXTA-x0338	OK: Mounted Clear	success	P 41 2 2	59 59 110 90 90 90	52.67 - 1.77	5 - Deposition ready
342	DSIpoised_001_Set1	F33	DSIpoised	CCCN1C(NC(=O)CC)=NC=2C=CC=CC12	Z29077827	01:59:07	TBXTA-x0339	OK: Crystalline	success	P 41 2 2	59 59 109 90 90 90	26.80 - 1.78	1 - Analysis Pending
343	DSIpoised_001_Set1	R36	DSIpoised	COCC(=O)NCC=1C=CC=CC1	Z31478538	01:59:35	TBXTA-x0340	OK: Mounted Clear	success	P 41 2 2	60 60 110 90 90 90	40.70 - 1.68	1 - Analysis Pending
344	DSIpoised_001_Set1	Y28	DSIpoised	CC(=O)NC=1C=C2OCOC2=CC1C	Z1635496816	02:00:03	TBXTA-x0341	OK: Mounted Clear	success	P 41 2 2	60 60 110 90 90 90	60.19 - 1.68	1 - Analysis Pending
345	DSIpoised_001_Set1	W27	DSIpoised	CN(C)C(=O)COC=1C=CC=CC1C	Z19733482	02:00:29	TBXTA-x0342	OK: Mounted Clear	success	P 41 2 2	60 60 109 90 90 90	54.97 - 1.67	1 - Analysis Pending
346	DSIpoised_001_Set2	F10	DSIpoised	CN1CCN(CCN)CC1(C)C	Z1992316315	02:01:10	TBXTA-x0343	OK: Mounted Clear	success	P 41 2 2	60 60 110 90 90 90	55.01 - 1.69	1 - Analysis Pending
347	DSIpoised_001_Set2	F12	DSIpoised	CC(=O)NC1CCC(N)CC1	Z1787158625	02:01:31	TBXTA-x0344	OK: Mounted Clear	success	P 41 2 2	59 59 110 90 90 90	110.07 - 1.58	1 - Analysis Pending
348	DSIpoised_001_Set2	F15	DSIpoised	CC(=O)N1CCCC2(C1)CCCCCC2	Z1275599911	02:01:53	TBXTA-x0345	OK: Mounted Clear	success	P 41 2 2	60 60 109 90 90 90	54.94 - 1.85	1 - Analysis Pending
349	DSIpoised_001_Set2	F22	DSIpoised	CNC(=O)C1=C(C)ON=C1C=2C=CC(F)=CC2	Z363104204	02:02:48	TBXTA-x0346	OK: Mounted Clear	success	P 41 2 2	59 59 109 90 90 90	54.92 - 1.75	1 - Analysis Pending
350	DSIpoised_001_Set2	F26	DSIpoised	CN(C)C(=O)C=1C=CC=C(C)C1C	Z32014663	02:03:14	TBXTA-x0347	OK: Mounted Clear	success	P 41 2 2	60 60 110 90 90 90	60.02 - 1.61	1 - Analysis Pending
351	DSIpoised_001_Set2	F30	DSIpoised	C(NC1CC1)C2CCOC2	Z818727262	02:03:46	TBXTA-x0348	OK: Mounted Clear	success	P 41 2 2	59 59 109 90 90 90	59.96 - 2.04	1 - Analysis Pending
352	DSIpoised_001_Set2	F31	DSIpoised	CC(=O)N1CCOC(CO)C1	Z1454840342	02:04:12	TBXTA-x0349	OK: Mounted Clear	success	P 41 2 2	60 60 109 90 90 90	52.76 - 1.91	1 - Analysis Pending
353	DSIpoised_001_Set2	F32	DSIpoised	C[C@H](O)CNC(=O)NC=1C=CC=CC1	Z1563512128	02:04:38	TBXTA-x0350	OK: Mounted Clear	success	P 41 2 2	60 60 110 90 90 90	60.14 - 1.70	1 - Analysis Pending
354	DSIpoised_001_Set2	F36	DSIpoised	CC(=O)C=1C=CC(OC(F)F)=CC1	Z55671900	02:05:04	TBXTA-x0351	OK: Mounted Clear	success	P 41 2 2	60 60 109 90 90 90	40.57 - 1.90	1 - Analysis Pending
355	DSIpoised_001_Set2	F38	DSIpoised	C1=NN=NN1C=2C=CC(=CC2)C=3C=CC=CC3	Z57479285	02:05:32	TBXTA-x0352	OK: Mounted Clear	success	P 41 2 2	60 60 110 90 90 90	55.03 - 1.85	1 - Analysis Pending
356	DSIpoised_001_Set2	G08	DSIpoised	COC=1C=CC(C)=CC1NC(=O)CN	Z235341991	02:05:56	TBXTA-x0353	OK: Mounted Clear	success	P 41 2 2	60 60 110 90 90 90	55.06 - 1.76	5 - Deposition ready
357	DSIpoised_001_Set2	G10	DSIpoised	CC1CCNC(C1)C(=O)N	Z1741785925	02:06:40	TBXTA-x0354	OK: Mounted Clear	Failed - unknown	None	None	None	1 - Analysis Pending
358	DSIpoised_001_Set2	G12	DSIpoised	CC(C)N1C=C(N=N1)C(=O)O	Z2510259379	02:06:54		FAIL: Melted
359	DSIpoised_001_Set2	G13	DSIpoised	OC(=O)CC=1C=CC(=CC1)C=2C=CC=CC2	Z2856434779	02:07:13	TBXTA-x0355	OK: Mounted Clear	success	P 41 2 2	59 59 109 90 90 90	52.61 - 1.84	1 - Analysis Pending
360	DSIpoised_001_Set2	G14	DSIpoised	CNC(=O)C=1C=CC=C(N1)C(=O)O	Z1816233707	02:07:22		FAIL: Melted
361	DSIpoised_001_Set2	G17	DSIpoised	COC=1C=CC(CCC2(C)NC(=O)NC2=O)=CC1	Z56772132	02:08:32	TBXTA-x0356	OK: Mounted Clear	success	P 41 2 2	59 59 109 90 90 90	42.37 - 1.96	1 - Analysis Pending
362	DSIpoised_001_Set2	G18	DSIpoised	CCN1N=CC=C1CNC	Z2856434839	02:08:36		FAIL: Melted
363	DSIpoised_001_Set2	G20	DSIpoised	C[C@@H](CO)NC=1N=CC(Cl)=CC1F	Z1432018343	02:09:18	TBXTA-x0357	OK: Mounted Clear	success	P 41 2 2	60 60 109 90 90 90	54.98 - 1.81	1 - Analysis Pending
364	DSIpoised_001_Set2	G24	DSIpoised	CN1C=C(C(=O)N)C(=N1)C(F)F	Z1515654336	02:09:42	TBXTA-x0358	OK: Mounted Clear	success	P 41 2 2	59 59 109 90 90 90	42.34 - 1.75	1 - Analysis Pending
365	DSIpoised_001_Set2	G25	DSIpoised	CSC1=NSC(NC(=O)C)=N1	Z26804467	02:10:02	TBXTA-x0359	OK: Mounted Clear	success	P 41 2 2	60 60 109 90 90 90	40.58 - 1.95	1 - Analysis Pending
366	DSIpoised_001_Set2	G29	DSIpoised	CC(=O)NC=1C=CC(=CC1)C2=CSC(N)=N2	Z48847594	02:10:35	TBXTA-x0360	OK: Mounted Clear	success	P 41 2 2	59 59 109 90 90 90	31.20 - 2.02	1 - Analysis Pending
367	DSIpoised_001_Set2	G31	DSIpoised	CC(NC(=O)C)C1=NN=C2C=CC=CN12	Z131516158	02:11:00	TBXTA-x0361	OK: Mounted Clear	success	P 41 2 2	59 59 110 90 90 90	55.05 - 1.58	1 - Analysis Pending
368	DSIpoised_001_Set2	G34	DSIpoised	CC(=O)N1CCN(CC1)C=2C=CC(Cl)=CC2	Z275165822	02:11:27	TBXTA-x0362	OK: Mounted Clear	success	P 41 2 2	59 59 109 90 90 90	31.25 - 1.80	1 - Analysis Pending
369	DSIpoised_001_Set2	G35	DSIpoised	CC(=O)N1CCCC(C1)C(=O)N	Z220816104	02:12:01	TBXTA-x0363	OK: Mounted Clear	success	P 41 2 2	59 59 109 90 90 90	54.98 - 1.70	1 - Analysis Pending
370	DSIpoised_001_Set2	G36	DSIpoised	CS(=O)(=O)NC1CCCC1	Z53825479	02:12:21	TBXTA-x0364	OK: Mounted Clear	success	P 41 2 2	59 59 110 90 90 90	59.94 - 1.66	1 - Analysis Pending
371	DSIpoised_001_Set2	G38	DSIpoised	O=C(NC=1C=CC=2N=CC=CC2C1)C=3C=CC=CC3	Z453319206	02:13:10	TBXTA-x0365	OK: Mounted Clear	success	P 41 2 2	59 59 109 90 90 90	27.68 - 1.90	1 - Analysis Pending
372	DSIpoised_001_Set2	G41	DSIpoised	CN(C(=O)C)C=1C=CC=CC1C(=O)O	Z223688272	02:13:15		FAIL: Melted
373	DSIpoised_001_Set2	H10	DSIpoised	CNC1CCN(C1=O)C=2C=CC=CC2F	Z1186029914	02:13:37	TBXTA-x0366	OK: Mounted Clear	success	P 41 2 2	60 60 109 90 90 90	52.69 - 1.90	1 - Analysis Pending
374	DSIpoised_001_Set2	H11	DSIpoised	CC(=O)N1CCC(CC1)C2=CNC=3C=CC=CC23	Z223388508	02:14:10	TBXTA-x0367	OK: Mounted Clear	success	P 41 2 2	60 60 109 90 90 90	60.12 - 2.04	1 - Analysis Pending
375	DSIpoised_001_Set2	H12	DSIpoised	NC(=O)N1CCN(CC1)C(=O)C2=CC=CO2	Z198194396	02:14:44	TBXTA-x0368	OK: Mounted Clear	success	P 41 2 2	60 60 110 90 90 90	40.56 - 1.67	5 - Deposition ready
376	DSIpoised_001_Set2	H14	DSIpoised	[O-]C(=O)C=1C=CC=CC1OC(F)(F)F	Z2856434778	02:14:50		FAIL: Melted
377	DSIpoised_001_Set2	H18	DSIpoised	NC(=O)C1=CNC(=N1)C2CC2	Z1407672867	02:15:22	TBXTA-x0369	OK: Mounted Clear	success	P 41 2 2	59 59 109 90 90 90	52.55 - 1.60	1 - Analysis Pending
378	DSIpoised_001_Set2	H22	DSIpoised	CN1N=C(C(=O)N)C=2C=CC=CC12	Z2697514548	02:16:02	TBXTA-x0370	OK: Mounted Clear	success	P 41 2 2	59 59 109 90 90 90	54.90 - 1.85	1 - Analysis Pending
379	DSIpoised_001_Set2	H23	DSIpoised	CNC1CCCN(C1)C=2C=CC=NN2	Z1139246057	02:16:26	TBXTA-x0371	OK: Mounted Clear	success	P 41 2 2	59 59 109 90 90 90	54.94 - 1.79	1 - Analysis Pending
380	DSIpoised_001_Set2	H26	DSIpoised	COC=1C=CC(=CC1)N2CC(CC2=O)C(=O)N	Z57324924	02:17:11	TBXTA-x0372	OK: Mounted Clear	success	P 41 2 2	59 59 109 90 90 90	59.81 - 1.82	1 - Analysis Pending
381	DSIpoised_001_Set2	H27	DSIpoised	C(NC=1C=CN=CC1)C2CCCO2	Z1267882044	02:17:40	TBXTA-x0373	OK: Mounted Clear	success	P 41 2 2	59 59 110 90 90 90	55.01 - 1.70	1 - Analysis Pending
382	DSIpoised_001_Set2	H29	DSIpoised	CN(C)S(=O)(=O)N1CCN(C)CC1	Z2735592898	02:18:04	TBXTA-x0374	OK: Mounted Clear	success	P 41 2 2	60 60 110 90 90 90	55.01 - 1.62	1 - Analysis Pending
383	DSIpoised_001_Set2	H30	DSIpoised	CN1CCC[C@H](C1)OC(=O)C2=CC=CO2	Z2940170964	02:18:28	TBXTA-x0375	OK: Mounted Clear	success	P 41 2 2	59 59 109 90 90 90	59.73 - 1.59	1 - Analysis Pending
384	DSIpoised_001_Set2	H33	DSIpoised	CS(=O)(=O)NCCC=1C=CC=CC1	Z45617795	02:19:05	TBXTA-x0376	OK: Mounted Clear	success	P 41 2 2	59 59 110 90 90 90	59.81 - 1.67	1 - Analysis Pending
385	DSIpoised_001_Set2	H34	DSIpoised	OCC1=CN(N=N1)C=2C=CC(Cl)=C(Cl)C2	Z1891776064	02:20:08	TBXTA-x0377	OK: Mounted Clear	Failed - unknown	None	None	None	1 - Analysis Pending
386	DSIpoised_001_Set2	H35	DSIpoised	CCN1C=C(CCO)C=N1	Z1674937530	02:20:39	TBXTA-x0378	OK: Mounted Clear	success	P 41 2 2	59 59 110 90 90 90	52.64 - 1.86	1 - Analysis Pending
387	DSIpoised_001_Set2	H36	DSIpoised	CCN1C=CC(CNC)=N1	Z2856434888	02:21:32	TBXTA-x0379	OK: Mounted Clear	success	P 41 2 2	60 60 109 90 90 90	52.71 - 1.72	1 - Analysis Pending
388	DSIpoised_001_Set2	H38	DSIpoised	O=C1CN(CC=2C=CC=CC2)CC(=O)N1	Z2856434910	02:22:00	TBXTA-x0380	OK: Mounted Clear	success	P 41 2 2	59 59 109 90 90 90	59.98 - 1.63	1 - Analysis Pending
389	DSIpoised_001_Set2	I08	DSIpoised	CS(=O)(=O)N1CCC(O)CC1	Z1247413608	02:22:20	TBXTA-x0381	OK: Mounted Clear	success	P 41 2 2	59 59 110 90 90 90	52.65 - 1.58	1 - Analysis Pending
390	DSIpoised_001_Set2	I14	DSIpoised	CN(C)C=1C=CN=CC1	Z2856434762	02:22:51	TBXTA-x0382	OK: Mounted Clear	success	P 41 2 2	60 60 110 90 90 90	42.52 - 1.79	1 - Analysis Pending
391	DSIpoised_001_Set2	I16	DSIpoised	CC(CS(=O)(=O)N)C=1C=CC=CC1	Z1407673036	02:23:17	TBXTA-x0383	OK: Mounted Clear	success	P 41 2 2	60 60 109 90 90 90	52.71 - 1.69	1 - Analysis Pending
392	DSIpoised_001_Set2	I17	DSIpoised	CC(=O)N1CCN(CC1)C(=O)N	Z90122368	02:23:38	TBXTA-x0384	OK: Mounted Clear	success	P 41 2 2	60 60 109 90 90 90	60.02 - 1.84	1 - Analysis Pending
393	DSIpoised_001_Set2	I18	DSIpoised	CC(=O)NC(C)(C1CC1)C(=O)O	Z1259162160	02:24:01	TBXTA-x0385	OK: Mounted Clear	success	P 41 2 2	60 60 109 90 90 90	54.95 - 1.66	1 - Analysis Pending
394	DSIpoised_001_Set2	I19	DSIpoised	CC(OC=1C=CC(Cl)=CC1)C(=O)N	Z19727416	02:24:27	TBXTA-x0386	OK: Mounted Clear	success	P 41 2 2	59 59 109 90 90 90	27.44 - 1.90	1 - Analysis Pending
395	DSIpoised_001_Set2	I20	DSIpoised	CC(N)C1=CN(N=N1)C=2C=CC=CC2	Z2527301677	02:25:05	TBXTA-x0387	OK: Mounted Clear	success	P 41 2 2	59 59 109 90 90 90	59.74 - 1.89	1 - Analysis Pending
396	DSIpoised_001_Set2	I21	DSIpoised	CS(=O)(=O)CC1=NC=2C=CC=CC2N1	Z126932614	02:25:35	TBXTA-x0388	OK: Mounted Clear	success	P 41 2 2	60 60 109 90 90 90	52.77 - 2.02	1 - Analysis Pending
397	DSIpoised_001_Set2	I22	DSIpoised	FC(F)(F)CC(=O)N1CCNCC1	Z1262246195	02:26:10	TBXTA-x0389	OK: Mounted Clear	success	P 41 2 2	60 60 109 90 90 90	30.02 - 1.95	1 - Analysis Pending
398	DSIpoised_001_Set2	I24	DSIpoised	CC(C)N1C=NC(=C1)S(=O)(=O)N	Z1509882419	02:26:32	TBXTA-x0390	OK: Mounted Clear	success	P 41 2 2	60 60 110 90 90 90	55.01 - 1.74	5 - Deposition ready
399	DSIpoised_001_Set2	I31	DSIpoised	CCOC=1C=CC=CC1N2CCNCC2	Z425387594	02:26:54	TBXTA-x0391	OK: Mounted Clear	success	P 41 2 2	60 60 110 90 90 90	39.67 - 1.86	1 - Analysis Pending
400	DSIpoised_001_Set2	I32	DSIpoised	CC(=O)NC=1C=CC(C)=C2NCCCC12	Z1650168321	02:27:26	TBXTA-x0392	OK: Mounted Clear	success	P 41 2 2	60 60 110 90 90 90	52.81 - 1.74	1 - Analysis Pending
401	DSIpoised_001_Set2	I33	DSIpoised	O=C(CC=1C=CC=CC1)N2CCC=3C=CC=CC23	Z30624464	02:28:12	TBXTA-x0393	OK: Mounted Clear	success	P 41 2 2	59 59 109 90 90 90	59.73 - 1.80	1 - Analysis Pending
402	DSIpoised_001_Set2	I35	DSIpoised	CN(C)S(=O)(=O)C=1C(C)=NNC1C	Z94597856	02:28:34	TBXTA-x0394	OK: Mounted Clear	success	P 41 2 2	59 59 109 90 90 90	59.74 - 1.71	1 - Analysis Pending
403	DSIpoised_001_Set2	I36	DSIpoised	CC(N)C=1C=CC(=CC1)C=2C=NC=NC2	Z1696822287	02:29:08	TBXTA-x0395	OK: Mounted Clear	success	P 41 2 2	59 59 109 90 90 90	54.94 - 1.68	1 - Analysis Pending
404	DSIpoised_001_Set2	I38	DSIpoised	CC1=NNC(C)=C1C=2C=CC=CC2N	Z1270312110	02:29:37	TBXTA-x0396	OK: Mounted Clear	success	P 41 2 2	60 60 109 90 90 90	54.89 - 1.66	1 - Analysis Pending
405	DSIpoised_001_Set2	I40	DSIpoised	NC(=O)C(O)C1CCOCC1	Z1312590981	02:30:08	TBXTA-x0397	OK: Mounted Clear	success	P 41 2 2	60 60 109 90 90 90	60.15 - 1.70	1 - Analysis Pending
406	DSIpoised_001_Set2	I41	DSIpoised	CC=1C=CC(CC(=O)NC2=NC=CS2)=CC1	Z90713255	02:30:45	TBXTA-x0398	OK: Precipitated	success	P 41 2 2	60 60 110 90 90 90	55.04 - 1.61	1 - Analysis Pending
407	DSIpoised_001_Set2	J09	DSIpoised	CNC(=O)NCC=1C(F)=CC=CC1Cl	Z933840894	02:31:40	TBXTA-x0399	OK: Mounted Clear	success	P 41 2 2	60 60 109 90 90 90	42.52 - 1.71	1 - Analysis Pending
408	DSIpoised_001_Set2	J15	DSIpoised	CC(C)NC(=O)N(C)CC=1C=NN(C)C1	Z183344018	02:32:09	TBXTA-x0400	OK: Mounted Clear	success	P 41 2 2	59 59 110 90 90 90	59.85 - 1.90	1 - Analysis Pending
409	DSIpoised_001_Set2	J19	DSIpoised	CC(C)(C)N1CC(O)C1	Z2856434900	02:32:38	TBXTA-x0401	OK: Mounted Clear	success	P 41 2 2	59 59 109 90 90 90	59.95 - 1.63	1 - Analysis Pending
410	DSIpoised_001_Set2	J20	DSIpoised	CCC(=O)NC1=C(OC=2C=CC=CC12)C(=O)N	Z108545814	02:33:08	TBXTA-x0402	OK: Crystalline	success	P 41 2 2	59 59 109 90 90 90	59.50 - 1.62	1 - Analysis Pending
411	DSIpoised_001_Set2	J22	DSIpoised	NCC=1C=CC=CC1OC(F)(F)F	Z2856434776	02:33:29	TBXTA-x0403	OK: Mounted Clear	success	P 41 2 2	59 59 109 90 90 90	54.93 - 1.69	1 - Analysis Pending
412	DSIpoised_001_Set2	J25	DSIpoised	CC(C)C=1C=CC(CN2CCC(O)CC2)=CC1	Z2856434874	02:34:28	TBXTA-x0404	OK: Mounted Clear	success	P 41 2 2	59 59 109 90 90 90	55.00 - 1.70	1 - Analysis Pending
413	DSIpoised_001_Set2	J28	DSIpoised	CC(=O)NC1=CC=CC2=NON=C12	Z2027158783	02:34:58	TBXTA-x0405	OK: Mounted Clear	success	P 41 2 2	59 59 109 90 90 90	54.95 - 1.68	1 - Analysis Pending
414	DSIpoised_001_Set2	J33	DSIpoised	CCC(CC)C(=O)NC1=NC=CS1	Z28173817	02:35:39	TBXTA-x0406	OK: Mounted Clear	success	P 41 2 2	60 60 110 90 90 90	27.76 - 2.01	1 - Analysis Pending
415	DSIpoised_001_Set2	J34	DSIpoised	CC(=O)NCCC1=CNC=2C=CC(F)=CC12	Z1220452176	02:36:03	TBXTA-x0407	OK: Mounted Clear	success	P 41 2 2	59 59 109 90 90 90	59.87 - 2.02	1 - Analysis Pending
416	DSIpoised_001_Set2	J35	DSIpoised	CC(C)(N)CN1CCCC1	Z1741966630	02:36:57	TBXTA-x0408	OK: Mounted Clear	success	P 41 2 2	59 59 109 90 90 90	54.94 - 2.08	1 - Analysis Pending
417	DSIpoised_001_Set2	K08	DSIpoised	CC(=O)NC=1C=C(C=CC1F)C(=O)O	Z364328788	02:38:06	TBXTA-x0409	OK: Mounted Clear	success	P 41 2 2	59 59 110 90 90 90	40.44 - 1.87	5 - Deposition ready
418	DSIpoised_001_Set2	K12	DSIpoised	CC(=O)NC=1C=NC=CC1C	Z1129283193	02:38:23	TBXTA-x0410	OK: Mounted Clear	success	P 41 2 2	59 59 109 90 90 90	26.31 - 1.80	1 - Analysis Pending
419	DSIpoised_001_Set2	K13	DSIpoised	NC=1C=CC(=CC1)S(=O)(=O)NC=2C=CC=CN2	Z271004858	02:38:50	TBXTA-x0411	OK: Crystalline	success	P 41 2 2	59 59 109 90 90 90	52.61 - 1.59	1 - Analysis Pending
420	DSIpoised_001_Set2	K16	DSIpoised	CC(=O)NCC=1C=NNC1	Z383325512	02:39:23	TBXTA-x0412	OK: Mounted Clear	success	P 41 2 2	59 59 109 90 90 90	59.64 - 1.58	1 - Analysis Pending
421	DSIpoised_001_Set2	K18	DSIpoised	FC=1C=CC=CC1CNC=2C=NNC2	Z1454310449	02:39:41	TBXTA-x0413	OK: Mounted Clear	success	P 41 2 2	59 59 109 90 90 90	59.60 - 1.58	1 - Analysis Pending
422	DSIpoised_001_Set2	K19	DSIpoised	CN(CC=1C=CC=C(F)C1)S(=O)(=O)N	Z300245038	02:40:02	TBXTA-x0414	OK: Mounted Clear	success	P 41 2 2	59 59 109 90 90 90	40.48 - 1.82	1 - Analysis Pending
423	DSIpoised_001_Set2	K23	DSIpoised	CC1=NOC(NC(=O)CC2CCCC2)=N1	Z729726784	02:40:25	TBXTA-x0415	OK: Mounted Clear	success	P 41 2 2	59 59 109 90 90 90	54.88 - 1.65	1 - Analysis Pending
424	DSIpoised_001_Set2	K24	DSIpoised	CC(OC=1C=CC=CC1F)C(=O)O	Z65532537	02:40:29		FAIL: Melted
425	DSIpoised_001_Set2	K26	DSIpoised	CC(=O)NCC1(O)CCCC1	Z1203329531	02:40:53	TBXTA-x0416	OK: Mounted Clear	success	P 41 2 2	59 59 109 90 90 90	59.95 - 1.97	1 - Analysis Pending
426	DSIpoised_001_Set2	K30	DSIpoised	CC(=O)N1CCC(N)CC1	Z90664455	02:41:26	TBXTA-x0417	OK: Mounted Clear	success	P 41 2 2	59 59 109 90 90 90	59.94 - 1.89	1 - Analysis Pending
427	DSIpoised_001_Set2	K33	DSIpoised	COC=1C=C(CN)C=C(OC)C1OC	Z1741959530	02:41:48	TBXTA-x0418	OK: Mounted Clear	success	P 41 2 2	60 60 110 90 90 90	60.11 - 1.98	1 - Analysis Pending
428	DSIpoised_001_Set2	K34	DSIpoised	COCC1=CC(=NO1)C(=O)N	Z1273141646	02:42:18	TBXTA-x0419	OK: Mounted Clear	success	P 41 2 2	60 60 109 90 90 90	60.00 - 1.85	1 - Analysis Pending
429	DSIpoised_001_Set2	K35	DSIpoised	CC(C)C(=O)NCC1=NC=2C=CC=CC2N1	Z26781943	02:42:43	TBXTA-x0420	OK: Mounted Clear	success	P 41 2 2	60 60 109 90 90 90	60.05 - 1.82	1 - Analysis Pending
430	DSIpoised_001_Set2	K37	DSIpoised	CNC(C)C=1C=CC(F)=CC1	Z166605480	02:43:12	TBXTA-x0421	OK: Mounted Clear	success	P 41 2 2	59 59 109 90 90 90	54.90 - 1.66	1 - Analysis Pending
431	DSIpoised_001_Set2	K38	DSIpoised	NC=1C=CC=C(OCC=2C=CC=CC2)C1	Z933326822	02:43:23		FAIL: Melted
432	DSIpoised_001_Set2	K39	DSIpoised	CC=1N=CSC1C(=O)N2CCNC(=O)C2	Z422344882	02:43:41	TBXTA-x0422	OK: Mounted Clear	success	P 41 2 2	59 59 109 90 90 90	54.81 - 1.61	1 - Analysis Pending
433	DSIpoised_001_Set2	K41	DSIpoised	CS(=O)(=O)N1CCCC(C1)C(=O)O	Z133632670	02:44:00	TBXTA-x0423	OK: Mounted Clear	success	P 41 2 2	59 59 109 90 90 90	59.58 - 1.71	1 - Analysis Pending
434	DSIpoised_001_Set2	L08	DSIpoised	NC(=O)N1CCN(CC1)C=2C=CC(F)=CC2	Z198194394	02:44:21	TBXTA-x0424	OK: Mounted Clear	success	P 41 2 2	59 59 109 90 90 90	59.90 - 1.71	1 - Analysis Pending
435	DSIpoised_001_Set2	L12	DSIpoised	O=C(CC#N)N1CCC(CC=2C=CC=CC2)CC1	Z1688493887	02:44:48	TBXTA-x0425	OK: Mounted Clear	success	P 41 2 2	59 59 109 90 90 90	54.90 - 1.97	1 - Analysis Pending
436	DSIpoised_001_Set2	L13	DSIpoised	OC(=O)C=1C=CC=C(NC(=O)C2=CC=NO2)C1	Z2856434931	02:58:33	TBXTA-x0426	OK: Mounted Clear	success	P 41 2 2	59 59 109 90 90 90	54.97 - 2.54	1 - Analysis Pending
437	DSIpoised_001_Set2	L14	DSIpoised	COCC1=NN=C(N)S1	Z57478994	02:58:57	TBXTA-x0427	OK: Mounted Clear	success	P 41 2 2	59 59 109 90 90 90	59.94 - 2.08	1 - Analysis Pending
438	DSIpoised_001_Set2	L18	DSIpoised	CCN1N=C(CC1=O)C(F)(F)F	Z1268152398	02:59:48	TBXTA-x0428	OK: Mounted Clear	success	P 41 2 2	59 59 109 90 90 90	59.81 - 2.97	1 - Analysis Pending
439	DSIpoised_001_Set2	L20	DSIpoised	CCC(CC)C(=O)NC=1C=CC=CC1O	Z1331830630	03:00:11	TBXTA-x0429	OK: Mounted Clear	success	P 41 2 2	59 59 110 90 90 90	59.63 - 2.39	1 - Analysis Pending
440	DSIpoised_001_Set2	L22	DSIpoised	CNCC=1C=CN=CC1	Z2856434786	03:07:05	TBXTA-x0430	OK: Mounted Clear	success	P 41 2 2	60 60 110 90 90 90	60.17 - 2.23	1 - Analysis Pending
441	DSIpoised_001_Set2	L23	DSIpoised	CCC1=NC(=NO1)C2CCCN2	Z1350579414	03:07:44	TBXTA-x0431	OK: Mounted Clear	success	P 41 2 2	60 60 109 90 90 90	30.01 - 1.81	1 - Analysis Pending
442	DSIpoised_001_Set2	L24	DSIpoised	CN1N=CC(Cl)=C1C(=O)N2CCCCC2	Z275179946	03:08:07	TBXTA-x0432	OK: Mounted Clear	success	P 41 2 2	60 60 109 90 90 90	52.85 - 1.77	1 - Analysis Pending
443	DSIpoised_001_Set2	L25	DSIpoised	COCCNC1CCN(CC1)C(=O)C	Z2856434813	03:08:34	TBXTA-x0433	OK: Mounted Clear	success	P 41 2 2	60 60 109 90 90 90	52.85 - 2.08	1 - Analysis Pending
444	DSIpoised_001_Set2	L26	DSIpoised	[O-]C(=O)COCC=1C=CC=CC1	Z2856434906	03:08:41		FAIL: Melted
445	DSIpoised_001_Set2	L30	DSIpoised	COC(=O)C=1C=CN=CC1	Z19684186	03:09:08	TBXTA-x0434	OK: Precipitated	success	P 41 2 2	60 60 110 90 90 90	31.33 - 1.96	1 - Analysis Pending
446	DSIpoised_001_Set2	L35	DSIpoised	C(C1CCOCC1)N2CCNCC2	Z1267773591	03:09:35	TBXTA-x0435	OK: Mounted Clear	success	P 41 2 2	60 60 109 90 90 90	60.33 - 2.00	1 - Analysis Pending
447	DSIpoised_001_Set2	L36	DSIpoised	CC1CCN(CC1)C=2C=CC(N)=CC2Cl	Z57345491	03:11:02	TBXTA-x0436	OK: Mounted Clear	success	P 41 2 2	60 60 109 90 90 90	60.01 - 2.09	1 - Analysis Pending
448	DSIpoised_001_Set2	L37	DSIpoised	CC(=O)N1CCC(CC1)C#N	Z952656810	03:11:27	TBXTA-x0437	OK: Mounted Clear	success	P 41 2 2	60 60 110 90 90 90	55.04 - 1.66	1 - Analysis Pending
449	DSIpoised_001_Set2	L39	DSIpoised	CC1CCCC1NCCO	Z1396419547	03:11:57	TBXTA-x0438	OK: Mounted Clear	success	P 41 2 2	60 60 109 90 90 90	40.58 - 1.93	1 - Analysis Pending
450	DSIpoised_001_Set2	M08	DSIpoised	CNC=1C=CC=CC1S(=O)(=O)C	Z285782452	03:12:28	TBXTA-x0439	OK: Mounted Clear	success	P 41 2 2	60 60 110 90 90 90	52.87 - 1.80	1 - Analysis Pending
451	DSIpoised_001_Set2	M09	DSIpoised	CC(=O)NC=1C=CC=CC1O	Z57040482	03:12:57	TBXTA-x0440	OK: Mounted Clear	success	P 41 2 2	60 60 110 90 90 90	60.15 - 1.83	1 - Analysis Pending
452	DSIpoised_001_Set2	M10	DSIpoised	CC(C)C=1N=CC(Cl)=C(N1)C(=O)N	Z906021418	03:13:26	TBXTA-x0441	OK: Mounted Clear	success	P 41 2 2	59 59 109 90 90 90	59.87 - 2.16	1 - Analysis Pending
453	DSIpoised_001_Set2	M11	DSIpoised	NC=1C=CC=CC1OCC=2C=CC=CC2	Z336089202	03:14:02		FAIL: Melted
454	DSIpoised_001_Set2	M12	DSIpoised	OCC1=CN(N=N1)C=2C=CC(Cl)=CC2	Z1374778753	03:14:29	TBXTA-x0442	OK: Mounted Clear	success	P 41 2 2	26 26 40 90 90 90	18.93 - 1.14	1 - Analysis Pending
455	DSIpoised_001_Set2	M14	DSIpoised	CS(=O)(=O)CC(O)C=1C=CC=CC1	Z822382694	03:15:14	TBXTA-x0443	OK: Mounted Clear	success	P 41 2 2	60 60 109 90 90 90	54.91 - 1.68	1 - Analysis Pending
456	DSIpoised_001_Set2	M16	DSIpoised	ONC(=O)C=1C=CC=2C=CC=CC2N1	Z59181945	03:15:25		FAIL: Melted
457	DSIpoised_001_Set2	M18	DSIpoised	CC(=O)NC=1C=CC=C(F)C1C(=O)O	Z1229798311	03:15:30		FAIL: Melted
458	DSIpoised_001_Set2	M20	DSIpoised	CNC=1N=CC=C(OC)N1	Z281802060	03:15:56	TBXTA-x0444	OK: Mounted Clear	success	P 41 2 2	60 60 110 90 90 90	55.03 - 1.60	1 - Analysis Pending
459	DSIpoised_001_Set2	M22	DSIpoised	CC=1C=C(N=C(C)N1)N2CCNCC2	Z274575916	03:16:31	TBXTA-x0445	OK: Mounted Clear	success	P 41 2 2	60 60 110 90 90 90	60.22 - 1.64	1 - Analysis Pending
460	DSIpoised_001_Set2	M24	DSIpoised	CC(=O)NC=1C=CC=CC1CC(=O)O	Z1444783243	03:16:36		FAIL: Melted
461	DSIpoised_001_Set2	M25	DSIpoised	COC=1C=CC(=CC1)C(=O)C2CCNCC2	Z1741973467	03:17:03	TBXTA-x0446	OK: Mounted Clear	success	P 41 2 2	60 60 109 90 90 90	52.74 - 1.80	1 - Analysis Pending
462	DSIpoised_001_Set2	M26	DSIpoised	CC=1C=CC=CC1CC(=O)N	Z52214433	03:17:29	TBXTA-x0447	OK: Mounted Clear	Failed - unknown	None	None	None	1 - Analysis Pending
463	DSIpoised_001_Set2	M31	DSIpoised	NCC1=CC(=NO1)C=2C=CC=CC2	Z425449682	03:18:06	TBXTA-x0448	OK: Mounted Clear	success	P 41 2 2	60 60 110 90 90 90	60.22 - 1.81	1 - Analysis Pending
464	DSIpoised_001_Set2	M34	DSIpoised	CCC(=O)NC=1C=CC=2NC(=O)NC2C1	Z26794351	03:18:45	TBXTA-x0449	OK: Mounted Clear	success	P 41 2 2	60 60 109 90 90 90	60.07 - 1.73	1 - Analysis Pending
465	DSIpoised_001_Set2	M36	DSIpoised	CC1=NC=2C=CC=CC2N1CCC(=O)N	Z53116498	03:19:10	TBXTA-x0450	OK: Mounted Clear	success	P 41 2 2	60 60 110 90 90 90	60.11 - 1.66	1 - Analysis Pending
466	DSIpoised_001_Set2	M37	DSIpoised	CC(=O)NC1=NC=C(CC=2C=CC=C(C)C2)S1	Z57080305	03:19:38	TBXTA-x0451	OK: Mounted Clear	success	P 41 2 2	59 59 109 90 90 90	52.61 - 2.04	1 - Analysis Pending
467	DSIpoised_001_Set2	M39	DSIpoised	C1=CSC(=C1)C2=NC=CN2	Z744754722	03:20:14	TBXTA-x0452	OK: Mounted Clear	success	P 41 2 2	60 60 109 90 90 90	54.97 - 1.74	1 - Analysis Pending
468	DSIpoised_001_Set2	N08	DSIpoised	CC(=O)NCC1CNCCO1	Z1269638430	03:20:40	TBXTA-x0453	OK: Mounted Clear	success	P 41 2 2	60 60 109 90 90 90	40.55 - 2.14	1 - Analysis Pending
469	DSIpoised_001_Set2	N10	DSIpoised	COC(C)C1=NC(=CS1)C=2C=NOC2C	Z1945710531	03:21:08	TBXTA-x0454	OK: Mounted Clear	success	P 41 2 2	59 59 110 90 90 90	59.92 - 1.51	1 - Analysis Pending
470	DSIpoised_001_Set2	N12	DSIpoised	CC(=O)N1CC(C1)C(=O)O	Z1868430535	03:21:14		FAIL: Melted
471	DSIpoised_001_Set2	N13	DSIpoised	C[C@H](O)CNCC=1C=CC=2OCOC2C1	Z2856434941	03:21:46	TBXTA-x0455	OK: Mounted Clear	success	P 41 2 2	59 59 109 90 90 90	28.90 - 2.19	1 - Analysis Pending
472	DSIpoised_001_Set2	N18	DSIpoised	CNCCC1CCCCC1	Z2856434901	03:22:36	TBXTA-x0456	OK: Mounted Clear	Failed - unknown	None	None	None	1 - Analysis Pending
473	DSIpoised_001_Set2	N20	DSIpoised	COC(=O)NC=1C=CC(CC=2C=CN=CC2)=CC1	Z57190020	03:23:21	TBXTA-x0457	OK: Mounted Clear	success	P 41 2 2	60 60 109 90 90 90	54.99 - 1.57	1 - Analysis Pending
474	DSIpoised_001_Set2	N23	DSIpoised	CC1CCN(CC1)C(=O)CC(F)(F)F	Z316425948	04:04:12	TBXTA-x0458	OK: Mounted Clear	success	P 41 2 2	60 60 109 90 90 90	60.12 - 1.69	1 - Analysis Pending
475	DSIpoised_001_Set2	N26	DSIpoised	CC(C)C(N)C(=O)N1CCOCC1	Z927400026	04:05:09	TBXTA-x0459	OK: Mounted Clear	success	P 41 2 2	59 59 109 90 90 90	59.71 - 1.81	1 - Analysis Pending
476	DSIpoised_001_Set2	N28	DSIpoised	COC(=O)C=1C=CC(=CC1)S(=O)(=O)N	Z18197050	04:05:50	TBXTA-x0460	OK: Mounted Clear	success	P 41 2 2	60 60 110 90 90 90	52.82 - 2.09	1 - Analysis Pending
477	DSIpoised_001_Set2	N31	DSIpoised	CCCN1N=CC=C1C=2C=CN=CC2	Z1381484542	04:06:20	TBXTA-x0461	OK: Mounted Clear	success	P 41 2 2	60 60 109 90 90 90	54.97 - 1.78	1 - Analysis Pending
478	DSIpoised_001_Set2	N32	DSIpoised	CC(NS(=O)(=O)C)C=1C=CC=CC1Cl	Z133729708	04:06:48	TBXTA-x0462	OK: Mounted Clear	success	P 41 2 2	60 60 109 90 90 90	52.73 - 1.71	1 - Analysis Pending
479	DSIpoised_001_Set2	N33	DSIpoised	CC(=O)NC=1C=CC(NC=2C=CC=CC2)=CC1	Z68404778	04:07:22	TBXTA-x0463	OK: Crystalline	success	P 41 2 2	59 59 109 90 90 90	59.94 - 1.81	1 - Analysis Pending
480	DSIpoised_001_Set2	N34	DSIpoised	CN1CCN(CC1)C(=O)NC=2C=CC=CC2	Z2856434890	04:07:53	TBXTA-x0464	OK: Mounted Clear	success	P 41 2 2	60 60 110 90 90 90	52.78 - 1.58	5 - Deposition ready
481	DSIpoised_001_Set2	N35	DSIpoised	CN(C)C(=O)N1CCOCC21CCOC2	Z1998104358	04:08:28	TBXTA-x0465	OK: Mounted Clear	success	P 41 2 2	59 59 109 90 90 90	29.94 - 1.96	5 - Deposition ready
482	DSIpoised_001_Set2	N39	DSIpoised	CC1=NOC(CN2CCC(CO)CC2)=N1	Z416877194	04:08:49	TBXTA-x0466	OK: Mounted Clear	success	P 41 2 2	60 60 110 90 90 90	55.01 - 1.81	1 - Analysis Pending
483	DSIpoised_001_Set2	O08	DSIpoised	CC(C)NC1=NC=2C=CC=CC2N1	Z2467208649	04:09:21	TBXTA-x0467	OK: Mounted Clear	success	P 41 2 2	59 59 109 90 90 90	52.66 - 1.73	1 - Analysis Pending
484	DSIpoised_001_Set2	O09	DSIpoised	CNC(=O)C=1C=CC(CS(=O)(=O)C)=CC1	Z30272045	04:09:49	TBXTA-x0468	OK: Mounted Clear	success	P 41 2 2	59 59 110 90 90 90	55.07 - 1.60	1 - Analysis Pending
485	DSIpoised_001_Set2	O10	DSIpoised	CN(C)S(=O)(=O)C=1C=NNC1	Z805551440	04:10:45	TBXTA-x0469	OK: Mounted Clear	success	P 41 2 2	59 59 110 90 90 90	59.76 - 1.84	1 - Analysis Pending
486	DSIpoised_001_Set2	O16	DSIpoised	CS(=O)(=O)NCCC=1C=CC(F)=CC1	Z45705015	04:11:11	TBXTA-x0470	OK: Mounted Clear	success	P 41 2 2	59 59 109 90 90 90	54.90 - 1.73	1 - Analysis Pending
487	DSIpoised_001_Set2	O17	DSIpoised	NC=1C=CC=CC1N2CCOCC2	Z56785490	04:11:36	TBXTA-x0471	OK: Mounted Clear	success	P 41 2 2	59 59 110 90 90 90	55.00 - 1.64	1 - Analysis Pending
488	DSIpoised_001_Set2	O19	DSIpoised	CC1=CSC(NCC2CCCO2)=N1	Z48852953	04:12:05	TBXTA-x0472	OK: Mounted Clear	success	P 41 2 2	60 60 110 90 90 90	40.56 - 1.67	1 - Analysis Pending
489	DSIpoised_001_Set2	O21	DSIpoised	O=C(CC#N)NC1CCCCC1	Z56813508	04:12:27	TBXTA-x0473	OK: Crystalline	success	P 41 2 2	60 60 110 90 90 90	55.09 - 1.68	1 - Analysis Pending
490	DSIpoised_001_Set2	O22	DSIpoised	C1=CSC(=N1)C2=NN=CN2	Z2027049478	04:12:58	TBXTA-x0474	OK: Mounted Clear	success	P 41 2 2	59 59 109 90 90 90	59.96 - 1.85	1 - Analysis Pending
491	DSIpoised_001_Set2	O23	DSIpoised	COC=1C=CC(Br)=CC1CNC(=O)C	Z955369596	04:13:29	TBXTA-x0475	OK: Crystalline	success	P 41 2 2	59 59 109 90 90 90	54.94 - 1.72	1 - Analysis Pending
492	DSIpoised_001_Set2	O29	DSIpoised	CC=1SC(N)=NC1C=2C=CC(C)=C(C)C2	Z48847633	04:13:49	TBXTA-x0476	OK: Mounted Clear	success	P 41 2 2	59 59 109 90 90 90	28.85 - 1.84	1 - Analysis Pending
493	DSIpoised_001_Set2	O33	DSIpoised	NC(=O)C1CCN(CC1)C(=O)NC=2C=CC=CC2	Z33545544	04:14:15	TBXTA-x0477	OK: Mounted Clear	success	P 41 2 2	59 59 110 90 90 90	110.21 - 1.71	1 - Analysis Pending
494	DSIpoised_001_Set2	O34	DSIpoised	CC=1C=CC=CC1N2C=C(N=N2)C(=O)O	Z2327226104	04:14:37		FAIL: Melted
495	DSIpoised_001_Set2	O38	DSIpoised	CC(=O)NCCC=1C=CC(=CC1)S(=O)(=O)N	Z30857828	04:15:14	TBXTA-x0478	OK: Mounted Clear	success	P 41 2 2	60 60 110 90 90 90	55.01 - 1.83	1 - Analysis Pending
496	DSIpoised_001_Set2	O41	DSIpoised	OCC=1C=CC=CC1N2CCOCC2	Z235361235	04:15:30	TBXTA-x0479	OK: Mounted Clear	success	P 41 2 2	59 59 110 90 90 90	52.62 - 1.78	1 - Analysis Pending
497	DSIpoised_001_Set2	P10	DSIpoised	NC=1N=CC=C(N1)C=2C=CC(Cl)=CC2	Z363993198	04:15:56	TBXTA-x0480	OK: Mounted Clear	success	P 41 2 2	60 60 109 90 90 90	60.09 - 1.96	1 - Analysis Pending
498	DSIpoised_001_Set2	P19	DSIpoised	CC(=O)N1CCCC(O)(C1)C(=O)O	Z2293643386	04:16:01		FAIL: Melted
499	DSIpoised_001_Set2	P20	DSIpoised	CCN1C(NC(=O)C)=NC=2C=CC=CC12	Z68639747	04:16:38	TBXTA-x0481	OK: Crystalline	success	P 41 2 2	60 60 109 90 90 90	109.94 - 1.64	1 - Analysis Pending
500	DSIpoised_001_Set2	P21	DSIpoised	CCOC(=O)NC=1C=CC=C(Cl)C1	Z31697001	04:17:02	TBXTA-x0482	OK: Mounted Clear	success	P 41 2 2	60 60 109 90 90 90	52.70 - 1.67	1 - Analysis Pending
501	DSIpoised_001_Set2	P22	DSIpoised	COC=1C=CC=2NC=C(CN(C)C)C2C1	Z2856434938	04:17:32	TBXTA-x0483	OK: Mounted Clear	success	P 41 2 2	59 59 109 90 90 90	59.61 - 1.63	1 - Analysis Pending
502	DSIpoised_001_Set2	P23	DSIpoised	CCOC(=O)N1CCOCC1	Z31721097	04:18:00	TBXTA-x0484	OK: Mounted Clear	success	P 41 2 2	59 59 109 90 90 90	59.97 - 1.69	1 - Analysis Pending
503	DSIpoised_001_Set2	P26	DSIpoised	CNC(C)C=1SC(C)=NC1C	Z1266823232	04:18:25	TBXTA-x0485	OK: Mounted Clear	success	P 41 2 2	59 59 109 90 90 90	54.96 - 1.66	1 - Analysis Pending
504	DSIpoised_001_Set2	P30	DSIpoised	COC=1C=CC(CN)=CC1OC	Z2856434917	04:18:48	TBXTA-x0486	OK: Mounted Clear	success	P 41 2 2	59 59 109 90 90 90	109.81 - 1.68	1 - Analysis Pending
505	DSIpoised_001_Set2	P31	DSIpoised	CC(CO)N(C)C=1N=CC(Cl)=CN1	Z1546887028	04:19:10	TBXTA-x0487	OK: Mounted Clear	success	P 41 2 2	60 60 110 90 90 90	55.01 - 1.71	1 - Analysis Pending
506	DSIpoised_001_Set2	P39	DSIpoised	CC(=O)N1CCCNCC1	Z168883358	04:19:53	TBXTA-x0488	OK: Mounted Clear	success	P 41 2 2	59 59 109 90 90 90	59.49 - 1.71	1 - Analysis Pending
507	DSIpoised_001_Set2	Q07	DSIpoised	OCC=1C=CC(=CC1)N2C=NC=3C=CC=CC23	Z235449082	04:20:20	TBXTA-x0489	OK: Mounted Clear	success	P 41 2 2	60 60 110 90 90 90	55.04 - 1.64	1 - Analysis Pending
508	DSIpoised_001_Set2	Q12	DSIpoised	CNC=1N=CC(=CC1Cl)C(F)(F)F	Z54628157	04:21:12	TBXTA-x0490	OK: Mounted Clear	success	P 41 2 2	60 60 109 90 90 90	54.89 - 1.72	1 - Analysis Pending
509	DSIpoised_001_Set2	Q14	DSIpoised	CC(=O)NC=1C=CC(OC=2N=CC=CN2)=CC1	Z54571979	04:21:35	TBXTA-x0491	OK: Mounted Clear	success	P 41 2 2	59 59 109 90 90 90	54.93 - 1.68	3 - In Refinement
510	DSIpoised_001_Set2	Q16	DSIpoised	CN1CCCC=2C=CC(=CC12)S(=O)(=O)N	Z1367324110	04:21:58	TBXTA-x0492	OK: Mounted Clear	success	P 41 2 2	59 59 109 90 90 90	26.20 - 1.77	1 - Analysis Pending
511	DSIpoised_001_Set2	Q18	DSIpoised	CC(N)C=1C=CC(=CC1)N2CCOCC2	Z1259341012	04:22:24	TBXTA-x0493	OK: Mounted Clear	success	P 41 2 2	59 59 109 90 90 90	59.93 - 1.73	1 - Analysis Pending
512	DSIpoised_001_Set2	Q20	DSIpoised	CC(=O)NC1CNC=2C=CC=CC2C1	Z1492796719	04:23:06	TBXTA-x0494	OK: Mounted Clear	success	P 41 2 2	59 59 109 90 90 90	52.53 - 1.63	1 - Analysis Pending
513	DSIpoised_001_Set2	Q24	DSIpoised	CNC1(CCCC1)C(=O)N	Z1348559502	04:23:34	TBXTA-x0495	OK: Mounted Clear	success	P 41 2 2	59 59 109 90 90 90	54.99 - 1.68	1 - Analysis Pending
514	DSIpoised_001_Set2	Q30	DSIpoised	CC1CN(CCO1)C(=O)C=2C=NC=CN2	Z212851096	04:23:56	TBXTA-x0496	OK: Mounted Clear	success	P 41 2 2	60 60 109 90 90 90	60.08 - 1.70	1 - Analysis Pending
515	DSIpoised_001_Set2	Q31	DSIpoised	CS(=O)(=O)NC=1C=CC(CN)=CC1	Z426041412	04:24:44	TBXTA-x0497	OK: Mounted Clear	success	P 41 2 2	59 59 109 90 90 90	59.73 - 1.79	1 - Analysis Pending
516	DSIpoised_001_Set2	Q34	DSIpoised	CNC1CCCN(C1=O)C=2C=CC=CC2	Z1212984951	04:25:12	TBXTA-x0498	OK: Mounted Clear	success	P 41 2 2	59 59 110 90 90 90	110.04 - 1.59	1 - Analysis Pending
517	DSIpoised_001_Set2	Q36	DSIpoised	OC1CN(C1)C(C=2C=CC=CC2)C=3C=CC=CC3	Z1741964527	04:25:54	TBXTA-x0499	OK: Mounted Clear	success	P 41 2 2	60 60 109 90 90 90	54.89 - 1.77	1 - Analysis Pending
518	DSIpoised_001_Set2	Q38	DSIpoised	CC(=O)C=1C=CC=C(NC(=O)N2CCOCC2)C1	Z274555794	04:26:15	TBXTA-x0500	OK: Mounted Clear	success	P 41 2 2	59 59 110 90 90 90	55.13 - 1.60	5 - Deposition ready
519	DSIpoised_001_Set2	Q39	DSIpoised	OC(=O)CCN1CCCCC1	Z53115945	04:26:42	TBXTA-x0501	OK: Mounted Clear	success	P 41 2 2	59 59 109 90 90 90	54.94 - 1.77	1 - Analysis Pending
520	DSIpoised_001_Set2	R08	DSIpoised	OCCN1CCOCC1	Z2856434843	04:27:08	TBXTA-x0502	OK: Mounted Clear	success	P 41 2 2	59 59 109 90 90 90	59.59 - 1.54	1 - Analysis Pending
521	DSIpoised_001_Set2	R10	DSIpoised	CN(C)CC=1C=CC(C#N)=CC1	Z2856434815	04:27:30	TBXTA-x0503	OK: Mounted Clear	success	P 41 2 2	59 59 109 90 90 90	59.52 - 1.87	1 - Analysis Pending
522	DSIpoised_001_Set2	R11	DSIpoised	CNC1CCCCC1S(=O)(=O)C	Z1259161657	04:27:46	TBXTA-x0504	OK: Mounted Clear	success	P 41 2 2	59 59 109 90 90 90	40.51 - 1.81	1 - Analysis Pending
523	DSIpoised_001_Set2	R12	DSIpoised	CC(=O)N1C[C@H](O)C[C@@H]1C(=O)O	Z1824511473	04:27:52		FAIL: Melted
524	DSIpoised_001_Set2	R14	DSIpoised	C1CC1C2=NOC(=N2)C3CCNC3	Z2177153697	04:28:20	TBXTA-x0505	OK: Mounted Clear	success	P 41 2 2	59 59 109 90 90 90	40.46 - 1.85	1 - Analysis Pending
525	DSIpoised_001_Set2	R16	DSIpoised	COC=1C=CC=2SC(N)=NC2C1	Z1954800564	04:28:52	TBXTA-x0506	OK: Mounted Clear	success	P 41 2 2	59 59 109 90 90 90	52.40 - 1.66	5 - Deposition ready
526	DSIpoised_001_Set2	R18	DSIpoised	CN1C=C(OC=2N=CN=CC2Cl)C=N1	Z1918536193	04:29:20	TBXTA-x0507	OK: Mounted Clear	success	P 41 2 2	59 59 109 90 90 90	109.97 - 1.74	1 - Analysis Pending
527	DSIpoised_001_Set2	R20	DSIpoised	CN(CCC#N)S(=O)(=O)C=1C=CC(C)=CC1	Z45515569	04:29:44	TBXTA-x0508	OK: Mounted Clear	success	P 41 2 2	59 59 109 90 90 90	39.41 - 1.90	1 - Analysis Pending
528	DSIpoised_001_Set2	R21	DSIpoised	CCCC(=O)NC=1N=NN(CC)N1	Z57475877	04:30:23	TBXTA-x0509	OK: Mounted Clear	success	P 41 2 2	59 59 109 90 90 90	59.25 - 1.66	1 - Analysis Pending
529	DSIpoised_001_Set2	R23	DSIpoised	CC(=O)NCCC=1C=CC=CC1C	Z52314092	04:30:45	TBXTA-x0510	OK: Mounted Clear	success	P 41 2 2	59 59 109 90 90 90	52.42 - 1.52	1 - Analysis Pending
530	DSIpoised_001_Set2	R26	DSIpoised	CC(C)C(N)C1=NC(C)=NO1	Z1267773566	04:31:05	TBXTA-x0511	OK: Mounted Clear	success	P 41 2 2	59 59 109 90 90 90	52.33 - 1.59	1 - Analysis Pending
531	DSIpoised_001_Set2	R30	DSIpoised	CCC1=NC=C(CNC)S1	Z1267773633	04:31:34	TBXTA-x0512	OK: Mounted Clear	success	P 41 2 2	59 59 109 90 90 90	109.75 - 1.60	1 - Analysis Pending
532	DSIpoised_001_Set2	R31	DSIpoised	CC1CN(CCC1N)S(=O)(=O)C	Z1346370629	04:31:55	TBXTA-x0513	OK: Mounted Clear	success	P 41 2 2	59 59 109 90 90 90	54.79 - 1.67	1 - Analysis Pending
533	DSIpoised_001_Set2	R32	DSIpoised	OC(=O)CN1CCC(CC1)C=2C=CC=CC2	Z287148438	04:32:20	TBXTA-x0514	OK: Mounted Clear	success	P 41 2 2	59 59 109 90 90 90	42.31 - 1.86	1 - Analysis Pending
534	DSIpoised_001_Set2	R35	DSIpoised	CCNCC1=CN(C)N=N1	Z1271660837	04:32:47	TBXTA-x0515	OK: Mounted Clear	success	P 41 2 2	59 59 109 90 90 90	59.67 - 1.74	1 - Analysis Pending
535	DSIpoised_001_Set2	R39	DSIpoised	CCN(CCO)C=1C=CC(N)=CC1	Z752989138	04:33:12	TBXTA-x0516	OK: Mounted Clear	success	P 41 2 2	59 59 109 90 90 90	59.43 - 1.60	1 - Analysis Pending
536	DSIpoised_001_Set2	S07	DSIpoised	NC(=O)C=1C=NC(=NC1)C(F)(F)F	Z1745658474	04:35:14	TBXTA-x0517	OK: Mounted Clear	success	P 41 2 2	60 60 109 90 90 90	109.99 - 1.71	1 - Analysis Pending
537	DSIpoised_001_Set2	S08	DSIpoised	NC(=O)C1CCC(F)(F)CC1	Z1526748660	04:36:00	TBXTA-x0518	OK: Mounted Clear	success	P 41 2 2	60 60 110 90 90 90	55.14 - 1.77	1 - Analysis Pending
538	DSIpoised_001_Set2	S09	DSIpoised	COC=1C=CC=2C=NNC(=O)C2C1OC	Z102895082	04:36:41	TBXTA-x0519	OK: Mounted Clear	success	P 41 2 2	60 60 109 90 90 90	52.92 - 1.79	1 - Analysis Pending
539	DSIpoised_001_Set2	S10	DSIpoised	CC(=O)NC=1C=CC=C(C(=O)O)C1C	Z364368134	04:36:45		FAIL: Melted
540	DSIpoised_001_Set2	S11	DSIpoised	CNC(=O)C=1C=CC(=CC1)S(=O)(=O)N	Z165170770	04:37:07	TBXTA-x0520	OK: Mounted Clear	success	P 41 2 2	60 60 110 90 90 90	27.84 - 2.05	1 - Analysis Pending
541	DSIpoised_001_Set2	S12	DSIpoised	NC(=O)C=1C=NN(CCO)C1	Z1562205518	04:37:37	TBXTA-x0521	OK: Mounted Clear	success	P 41 2 2	60 60 110 90 90 90	55.02 - 1.80	1 - Analysis Pending
542	DSIpoised_001_Set2	S14	DSIpoised	CC=1C=C(F)C=CC1CS(=O)(=O)N	Z1849009686	04:54:09	TBXTA-x0522	OK: Mounted Clear	success	P 41 2 2	60 60 110 90 90 90	52.99 - 1.56	1 - Analysis Pending
543	DSIpoised_001_Set2	S16	DSIpoised	CNS(=O)(=O)C=1C=CC=C(C)C1F	Z1639162606	04:54:31	TBXTA-x0523	OK: Mounted Clear	success	P 41 2 2	60 60 110 90 90 90	55.03 - 1.55	1 - Analysis Pending
544	DSIpoised_001_Set2	S17	DSIpoised	NC=1C=C(C=CC1N2CCCCC2)C(F)(F)F	Z56792776	04:54:53	TBXTA-x0524	OK: Mounted Clear	success	P 41 2 2	60 60 110 90 90 90	39.64 - 1.81	1 - Analysis Pending
545	DSIpoised_001_Set2	S18	DSIpoised	CN1C=C(C(=O)N)C(=N1)C2CCCNC2	Z2377835233	04:55:19	TBXTA-x0525	OK: Mounted Clear	success	P 41 2 2	60 60 110 90 90 90	60.30 - 1.61	1 - Analysis Pending
546	DSIpoised_001_Set2	S19	DSIpoised	CC(C)NC(=O)C=1C=CNN1	Z381729066	04:55:49	TBXTA-x0526	OK: Mounted Clear	success	P 41 2 2	60 60 109 90 90 90	60.52 - 1.65	1 - Analysis Pending
547	DSIpoised_001_Set2	S22	DSIpoised	CS(=O)(=O)NCC1CCNCC1	Z1741966151	04:56:09	TBXTA-x0527	OK: Mounted Clear	success	P 41 2 2	60 60 110 90 90 90	53.01 - 1.59	1 - Analysis Pending
548	DSIpoised_001_Set2	S26	DSIpoised	CCN(C)C(=O)C=1C=CC=C(N)C1	Z2092370954	04:56:31	TBXTA-x0528	OK: Mounted Clear	success	P 41 2 2	60 60 110 90 90 90	52.88 - 1.65	1 - Analysis Pending
549	DSIpoised_001_Set2	S29	DSIpoised	CNCC1COC=2C=CC=CC2O1	Z1891773476	04:56:58	TBXTA-x0529	OK: Mounted Clear	success	P 41 2 2	60 60 110 90 90 90	52.89 - 1.54	1 - Analysis Pending
550	DSIpoised_001_Set2	S34	DSIpoised	NC(=S)NC=1C=CC=CC1OC(F)(F)F	Z291279160	04:57:20	TBXTA-x0530	OK: Mounted Clear	success	P 41 2 2	60 60 110 90 90 90	55.01 - 1.68	5 - Deposition ready
551	DSIpoised_001_Set2	S35	DSIpoised	ClC=1SN=NC1CN2CCOCC2	Z2856434925	04:57:41	TBXTA-x0531	OK: Mounted Clear	success	P 41 2 2	60 60 110 90 90 90	52.83 - 1.72	1 - Analysis Pending
552	DSIpoised_001_Set2	S37	DSIpoised	CS(=O)(=O)NC1CCNCC1	Z212045094	04:57:57	TBXTA-x0532	OK: Mounted Clear	success	P 41 2 2	60 60 110 90 90 90	52.90 - 1.59	1 - Analysis Pending
553	DSIpoised_001_Set2	S39	DSIpoised	NC(=O)NC=1C=CC(=CC1)C=2C=CC=CC2	Z198195774	04:58:18	TBXTA-x0533	OK: Precipitated	success	P 41 2 2	60 60 110 90 90 90	55.01 - 1.84	1 - Analysis Pending
554	DSIpoised_001_Set2	S41	DSIpoised	CCC(=O)NC=1C=CC=C(N)C1C	Z235361315	04:58:41	TBXTA-x0534	OK: Mounted Clear	success	P 41 2 2	60 60 110 90 90 90	55.03 - 1.73	1 - Analysis Pending
555	DSIpoised_001_Set2	T09	DSIpoised	CNS(=O)(=O)CC1CCCCC1	Z1003207278	04:58:57	TBXTA-x0535	OK: Mounted Clear	success	P 41 2 2	60 60 109 90 90 90	40.63 - 1.62	1 - Analysis Pending
556	DSIpoised_001_Set2	T10	DSIpoised	NC(=S)NC=1C=CC(OC(F)(F)F)=CC1	Z1741960769	04:59:25	TBXTA-x0536	OK: Mounted Clear	success	P 41 2 2	60 60 109 90 90 90	52.94 - 1.87	1 - Analysis Pending
557	DSIpoised_001_Set2	T12	DSIpoised	N#CCCN1CCOCC1	Z2856434767	05:00:10	TBXTA-x0537	OK: Mounted Clear	success	P 41 2 2	60 60 109 90 90 90	54.99 - 1.61	1 - Analysis Pending
558	DSIpoised_001_Set2	T13	DSIpoised	COC=1C=CC(=CC1)C(=O)NCC(=O)N	Z33546965	05:01:01	TBXTA-x0538	OK: Mounted Clear	success	P 41 2 2	59 59 109 90 90 90	42.20 - 1.77	1 - Analysis Pending
559	DSIpoised_001_Set2	T17	DSIpoised	CCOC(=O)C=1C=COC1	Z293079056	05:03:06	TBXTA-x0539	OK: Mounted Clear	success	P 41 2 2	59 59 110 90 90 90	55.03 - 1.74	1 - Analysis Pending
560	DSIpoised_001_Set2	T19	DSIpoised	CC(O)COC=1C=CC=C(F)C1	Z1250132544	05:03:31	TBXTA-x0540	OK: Mounted Clear	success	P 41 2 2	60 60 109 90 90 90	39.70 - 1.74	1 - Analysis Pending
561	DSIpoised_001_Set2	T23	DSIpoised	CC1COCCN1CCN	Z1263811695	05:03:54	TBXTA-x0541	OK: Mounted Clear	success	P 41 2 2	59 59 109 90 90 90	31.21 - 1.92	1 - Analysis Pending
562	DSIpoised_001_Set2	T26	DSIpoised	COC=1C=CC(=CC1)C(N)C(=O)O	Z56755722	05:04:15	TBXTA-x0542	OK: Mounted Clear	success	P 41 2 2	60 60 109 90 90 90	39.68 - 1.85	1 - Analysis Pending
563	DSIpoised_001_Set2	T27	DSIpoised	CCOC=1C(F)=CC=CC1C(=O)N(C)C	Z1273312142	05:04:41	TBXTA-x0543	OK: Mounted Clear	success	P 41 2 2	59 59 109 90 90 90	52.62 - 1.73	1 - Analysis Pending
564	DSIpoised_001_Set2	T31	DSIpoised	CC1CNCCN1CCO	Z1741794237	05:05:08	TBXTA-x0544	OK: Mounted Clear	success	P 41 2 2	60 60 110 90 90 90	55.03 - 1.58	1 - Analysis Pending
565	DSIpoised_001_Set2	T38	DSIpoised	CC(=O)NC=1C=CC=C(NC(=O)N)C1	Z198195770	05:05:31	TBXTA-x0545	OK: Mounted Clear	success	P 41 2 2	59 59 110 90 90 90	55.20 - 1.71	5 - Deposition ready
566	DSIpoised_001_Set2	T39	DSIpoised	CCNC=1N=CC=CC1C	Z1992316287	05:06:01	TBXTA-x0546	OK: Mounted Clear	success	P 41 2 2	60 60 109 90 90 90	40.55 - 1.89	1 - Analysis Pending
567	DSIpoised_001_Set2	U07	DSIpoised	O=C1NC=C(NCC=2C=CC=CC2)C(=O)N1	Z111666026	05:06:21	TBXTA-x0547	OK: Mounted Clear	success	P 41 2 2	59 59 110 90 90 90	52.65 - 1.63	1 - Analysis Pending
568	DSIpoised_001_Set2	U08	DSIpoised	CC(=O)N1CC=2C=CC(N)=CC2C1	Z1354416068	05:06:38	TBXTA-x0548	OK: Mounted Clear	success	P 41 2 2	60 60 110 90 90 90	55.04 - 1.65	3 - In Refinement
569	DSIpoised_001_Set2	U10	DSIpoised	CN(C)C(=O)C=1C=CC(F)=CC1Br	Z100642432	05:07:04	TBXTA-x0549	OK: Mounted Clear	success	P 41 2 2	59 59 109 90 90 90	55.00 - 1.72	1 - Analysis Pending
570	DSIpoised_001_Set2	U12	DSIpoised	CC(N)C1=NC(CC=2C=CC=CC2)=NO1	Z2442288995	05:07:26	TBXTA-x0550	OK: Mounted Clear	success	P 41 2 2	60 60 110 90 90 90	33.68 - 1.65	1 - Analysis Pending
571	DSIpoised_001_Set2	U13	DSIpoised	N(C1=NN=CS1)C=2C=CC=CC2	Z56347187	05:07:47	TBXTA-x0551	OK: Crystalline	success	P 41 2 2	59 59 109 90 90 90	59.66 - 1.94	1 - Analysis Pending
572	DSIpoised_001_Set2	U14	DSIpoised	CC(=O)NC=1C=CC(F)=C(C1)C(=O)O	Z364321922	05:07:55		FAIL: Melted
573	DSIpoised_001_Set2	U19	DSIpoised	CCC(=O)NC1=NC(C)=CS1	Z30820160	05:08:09	TBXTA-x0552	OK: Mounted Clear	success	P 41 2 2	59 59 110 90 90 90	55.11 - 1.65	5 - Deposition ready
574	DSIpoised_001_Set2	U20	DSIpoised	CCS(=O)(=O)NC=1C=CC=CC1F	Z53825177	05:08:33	TBXTA-x0553	OK: Mounted Clear	success	P 41 2 2	60 60 109 90 90 90	54.99 - 1.64	1 - Analysis Pending
575	DSIpoised_001_Set2	U22	DSIpoised	NC=1N=CN=CC1C=2C=CC(Cl)=CC2	Z1262398388	05:08:51	TBXTA-x0554	OK: Mounted Clear	success	P 41 2 2	59 59 110 90 90 90	29.97 - 1.75	1 - Analysis Pending
576	DSIpoised_001_Set2	U31	DSIpoised	CC=1N=C(C)N(CCC(=O)O)N1	Z274553586	05:08:57		FAIL: Melted
577	DSIpoised_001_Set2	U34	DSIpoised	CC1=CN=C(S1)N2CCNCC2	Z1741975423	05:09:03		FAIL: Melted
578	DSIpoised_001_Set2	U36	DSIpoised	CC=1C=CC(CS(=O)(=O)N)=CC1F	Z1703168683	05:09:33	TBXTA-x0555	OK: Mounted Clear	success	P 41 2 2	60 60 110 90 90 90	52.75 - 1.57	1 - Analysis Pending
579	DSIpoised_001_Set2	U37	DSIpoised	CCCN1N=NN=C1NC(=O)C2=CC=CO2	Z57446103	05:09:54	TBXTA-x0556	OK: Mounted Clear	success	P 41 2 2	59 59 109 90 90 90	29.80 - 1.84	1 - Analysis Pending
580	DSIpoised_001_Set2	U38	DSIpoised	CC(=O)NC=1C=CC(OC(=O)N2CCCC2)=CC1	Z274555566	05:11:55	TBXTA-x0557	OK: Mounted Clear	success	P 41 2 2	60 60 109 90 90 90	52.76 - 1.71	1 - Analysis Pending
581	DSIpoised_001_Set2	U39	DSIpoised	CNS(=O)(=O)CC=1C=C(C)ON1	Z763030030	05:12:18	TBXTA-x0558	OK: Mounted Clear	success	P 41 2 2	60 60 109 90 90 90	54.99 - 1.90	1 - Analysis Pending
582	DSIpoised_001_Set2	U40	DSIpoised	CC1=CC(=NO1)C2CCCN2S(=O)(=O)C	Z319891284	05:13:10	TBXTA-x0559	OK: Mounted Clear	success	P 41 2 2	59 59 110 90 90 90	55.04 - 1.84	1 - Analysis Pending
583	DSIpoised_001_Set2	V10	DSIpoised	CC1=NC(CN2C=CC(C)=CC2=O)=CS1	Z1134990241	05:13:33	TBXTA-x0560	OK: Mounted Clear	success	P 41 2 2	60 60 109 90 90 90	60.09 - 1.67	1 - Analysis Pending
584	DSIpoised_001_Set2	V19	DSIpoised	CN(C1CCCCCC1)S(=O)(=O)C	Z216450634	05:13:55	TBXTA-x0561	OK: Mounted Clear	success	P 41 2 2	60 60 110 90 90 90	55.04 - 1.68	1 - Analysis Pending
585	DSIpoised_001_Set2	V20	DSIpoised	CC1=NN(C)C(C)=C1NC(=O)CC#N	Z1688504114	05:14:15	TBXTA-x0562	OK: Mounted Clear	success	P 41 2 2	60 60 109 90 90 90	52.87 - 1.80	1 - Analysis Pending
586	DSIpoised_001_Set2	V21	DSIpoised	CC=1C=CC=C(C1)C(=O)N2CCC(CC2)C(=O)N	Z32400357	05:14:48	TBXTA-x0563	OK: Mounted Clear	success	P 41 2 2	60 60 110 90 90 90	26.85 - 1.81	5 - Deposition ready
587	DSIpoised_001_Set2	V26	DSIpoised	CN(C(=O)C)C=1C=CC=NC1	Z1203252645	05:15:07	TBXTA-x0564	OK: Mounted Clear	success	P 41 2 2	59 59 109 90 90 90	54.87 - 1.60	1 - Analysis Pending
588	DSIpoised_001_Set2	V32	DSIpoised	COCC(=O)NC=1C=CC=CC1	Z31504642	05:15:29	TBXTA-x0565	OK: Mounted Clear	success	P 41 2 2	60 60 110 90 90 90	55.01 - 1.94	1 - Analysis Pending
589	DSIpoised_001_Set2	V33	DSIpoised	COCC(=O)NC1=NC(=CS1)C=2C=CC=CC2	Z62645406	05:16:01	TBXTA-x0566	OK: Mounted Clear	success	P 41 2 2	60 60 109 90 90 90	54.99 - 1.61	1 - Analysis Pending
590	DSIpoised_001_Set2	V34	DSIpoised	O=C(N1CCOCC1)C2=CSN=N2	Z741055844	05:16:32	TBXTA-x0567	OK: Mounted Clear	success	P 41 2 2	60 60 110 90 90 90	110.11 - 1.62	3 - In Refinement
591	DSIpoised_001_Set2	V35	DSIpoised	CCNC1CCN(CC1)C=2C=CN=CC2	Z2065616520	05:16:51	TBXTA-x0568	OK: Mounted Clear	success	P 41 2 2	60 60 110 90 90 90	52.80 - 1.67	1 - Analysis Pending
592	DSIpoised_001_Set2	W07	DSIpoised	CN1C=C(C(=O)O)C(=N1)C=2C=CN=CC2	Z815264062	05:17:17	TBXTA-x0569	OK: Mounted Clear	success	P 41 2 2	59 59 110 90 90 90	55.03 - 1.77	1 - Analysis Pending
593	DSIpoised_001_Set2	W08	DSIpoised	COC=1C=CC=NC1C#N	Z1955122823	05:17:53	TBXTA-x0570	OK: Mounted Clear	success	P 41 2 2	59 59 109 90 90 90	27.45 - 1.75	1 - Analysis Pending
594	DSIpoised_001_Set2	W14	DSIpoised	CN(C)C(=O)C1(CC1)C(=O)O	Z1874937335	05:17:57		FAIL: Melted
595	DSIpoised_001_Set2	W16	DSIpoised	CC(=O)NCC1=NC=CN1	Z1203191681	05:18:17	TBXTA-x0571	OK: Mounted Clear	success	P 41 2 2	60 60 110 90 90 90	52.79 - 1.67	1 - Analysis Pending
596	DSIpoised_001_Set2	W17	DSIpoised	CN(C)CCN1C(=O)C=2C=CC=CC2C1=O	Z2856434895	05:18:45	TBXTA-x0572	OK: Mounted Clear	success	P 41 2 2	60 60 109 90 90 90	40.56 - 1.91	1 - Analysis Pending
597	DSIpoised_001_Set2	W18	DSIpoised	CC(O)C(=O)NCC=1C=CC=CN1	Z1551688335	05:19:09	TBXTA-x0573	OK: Mounted Clear	success	P 41 2 2	60 60 110 90 90 90	60.28 - 1.72	1 - Analysis Pending
598	DSIpoised_001_Set2	W19	DSIpoised	CCOC=1N=CC=CC1C(=O)N	Z272156568	05:19:50	TBXTA-x0574	OK: Mounted Clear	success	P 41 2 2	60 60 109 90 90 90	60.09 - 1.80	1 - Analysis Pending
599	DSIpoised_001_Set2	W20	DSIpoised	CN(C)CC1=CC=C(O1)C(=O)O	Z359352902	05:19:57		FAIL: Melted
600	DSIpoised_001_Set2	W30	DSIpoised	CNC=1N=CC=NC1C#N	Z1896597864	05:20:21	TBXTA-x0575	OK: Crystalline	success	P 41 2 2	59 59 109 90 90 90	54.98 - 1.64	1 - Analysis Pending
601	DSIpoised_001_Set2	W31	DSIpoised	CCC(=O)NCC1=NN=C2CCCCN12	Z438067480	05:20:52	TBXTA-x0576	OK: Mounted Clear	success	P 41 2 2	59 59 109 90 90 90	59.53 - 1.48	1 - Analysis Pending
602	DSIpoised_001_Set2	W32	DSIpoised	CC(=O)NCC1(CCOCC1)C=2C=CC=CC2	Z384468096	05:21:16	TBXTA-x0577	OK: Mounted Clear	success	P 41 2 2	59 59 109 90 90 90	52.62 - 1.72	1 - Analysis Pending
603	DSIpoised_001_Set2	W33	DSIpoised	CCC=1C=CC(=CC1)C=2N=C(N)SC2C	Z48847639	05:21:57	TBXTA-x0578	OK: Mounted Clear	success	P 41 2 2	59 59 109 90 90 90	29.95 - 1.81	1 - Analysis Pending
604	DSIpoised_001_Set2	W37	DSIpoised	NNC(=O)C=1C=CC(OCC=2C=CC=CC2)=CC1	Z58982727	05:22:23	TBXTA-x0579	OK: Mounted Clear	success	P 41 2 2	59 59 109 90 90 90	54.98 - 1.71	1 - Analysis Pending
605	DSIpoised_001_Set2	X10	DSIpoised	COC=1C=CC(=CC1)C(N)C=2C=CC=CC2	Z2574937229	05:22:49	TBXTA-x0580	OK: Mounted Clear	success	P 41 2 2	60 60 109 90 90 90	52.85 - 1.67	1 - Analysis Pending
606	DSIpoised_001_Set2	X12	DSIpoised	CN(C)C=1N=CN=C2SC(C)=C(C)C12	Z31222641	05:23:43	TBXTA-x0581	OK: Mounted Clear	success	P 41 2 2	60 60 110 90 90 90	26.93 - 1.72	3 - In Refinement
607	DSIpoised_001_Set2	X13	DSIpoised	OC=1N=CC(NC2CCCCC2)=C(O)N1	Z57283017	05:24:07	TBXTA-x0582	OK: Mounted Clear	success	P 41 2 2	59 59 110 90 90 90	52.65 - 1.63	1 - Analysis Pending
608	DSIpoised_001_Set2	X14	DSIpoised	CN1C=CC(=N1)C(=O)NC=2C=CC=C(C2)C(=O)[O-]	Z2856434892	05:24:27	TBXTA-x0583	OK: Mounted Clear	success	P 41 2 2	59 59 110 90 90 90	55.10 - 1.86	1 - Analysis Pending
609	DSIpoised_001_Set2	X17	DSIpoised	CC1=NC(=NO1)C=2C=CC=CC2	Z57791725	05:24:46	TBXTA-x0584	OK: Mounted Clear	success	P 41 2 2	59 59 109 90 90 90	52.46 - 1.83	1 - Analysis Pending
610	DSIpoised_001_Set2	X22	DSIpoised	CC=1C=C(F)C=C(C1)S(=O)(=O)N	Z1324080698	05:25:05	TBXTA-x0585	OK: Mounted Clear	success	P 41 2 2	59 59 109 90 90 90	54.93 - 1.57	1 - Analysis Pending
611	DSIpoised_001_Set2	X23	DSIpoised	CC(O)CN1C=CN=C1C	Z1362754425	05:25:24	TBXTA-x0586	OK: Mounted Clear	success	P 41 2 2	59 59 109 90 90 90	54.96 - 1.63	1 - Analysis Pending
612	DSIpoised_001_Set2	X30	DSIpoised	CC1=NOC(CC(N)C=2C=CC=CC2)=N1	Z2442269480	05:25:44	TBXTA-x0587	OK: Mounted Clear	success	P 41 2 2	60 60 109 90 90 90	54.99 - 1.62	1 - Analysis Pending
613	DSIpoised_001_Set2	X31	DSIpoised	CCC(NC)C=1C=CN=CC1	Z1250132788	05:26:03	TBXTA-x0588	OK: Mounted Clear	success	P 41 2 2	60 60 109 90 90 90	60.05 - 1.70	1 - Analysis Pending
614	DSIpoised_001_Set2	X34	DSIpoised	CNCC=1C=CC=C(OC)N1	Z1603775714	05:26:35	TBXTA-x0589	OK: Mounted Clear	success	P 41 2 2	59 59 109 90 90 90	54.88 - 1.76	1 - Analysis Pending
615	DSIpoised_001_Set2	X35	DSIpoised	CNC1(CO)CCOCC1	Z1169060901	05:27:05	TBXTA-x0590	OK: Mounted Clear	success	P 41 2 2	59 59 109 90 90 90	59.95 - 2.01	1 - Analysis Pending
616	DSIpoised_001_Set2	X36	DSIpoised	C[C@@H](CO)N(C)C=1N=CC=CC1F	Z2017168803	05:27:31	TBXTA-x0591	OK: Mounted Clear	success	P 41 2 2	60 60 109 90 90 90	28.98 - 1.63	1 - Analysis Pending
617	DSIpoised_001_Set2	X37	DSIpoised	CC1CCN(CC1)C(=O)CCCC=2C=CC=CC2	Z419884046	05:27:48	TBXTA-x0592	OK: Mounted Clear	success	P 41 2 2	59 59 109 90 90 90	52.55 - 1.70	1 - Analysis Pending
618	DSIpoised_001_Set2	X38	DSIpoised	CS(=O)(=O)N1CCC[C@@H]1CN	Z1713595338	05:28:12	TBXTA-x0593	OK: Mounted Clear	success	P 41 2 2	59 59 109 90 90 90	54.99 - 1.60	1 - Analysis Pending
619	DSIpoised_001_Set2	Y08	DSIpoised	COC=1C=CC=CC1C2=NN=CO2	Z1359419878	05:28:48	TBXTA-x0594	OK: Mounted Clear	success	P 41 2 2	59 59 109 90 90 90	54.83 - 1.64	1 - Analysis Pending
620	DSIpoised_001_Set2	Y10	DSIpoised	CC1=NN(C(=O)C1)C=2C=CC=CC2	Z50145861	05:29:13	TBXTA-x0595	OK: Mounted Clear	success	P 41 2 2	59 59 109 90 90 90	54.97 - 1.60	1 - Analysis Pending
621	DSIpoised_001_Set2	Y12	DSIpoised	CC=1C=CC(C(=O)N)=C(F)C1	Z1343633025	05:29:33	TBXTA-x0596	OK: Mounted Clear	success	P 41 2 2	59 59 109 90 90 90	52.59 - 1.66	1 - Analysis Pending
622	DSIpoised_001_Set2	Y13	DSIpoised	CNC(=O)CN1CCNCC1	Z85934875	05:29:56	TBXTA-x0597	OK: Mounted Clear	success	P 41 2 2	59 59 109 90 90 90	59.83 - 2.05	1 - Analysis Pending
623	DSIpoised_001_Set2	Y14	DSIpoised	CC=1NNC(=O)C1CCO	Z1259155959	05:30:21	TBXTA-x0598	OK: Mounted Clear	success	P 41 2 2	60 60 109 90 90 90	54.97 - 1.68	1 - Analysis Pending
624	DSIpoised_001_Set2	Y15	DSIpoised	CC(OC=1C=CC(=CC1)C=2C=CC=CC2)C(=O)O	Z111782404	05:30:54	TBXTA-x0599	OK: Mounted Clear	success	P 41 2 2	59 59 109 90 90 90	54.74 - 2.35	1 - Analysis Pending
625	DSIpoised_001_Set2	Y16	DSIpoised	NC(=O)C1CCCN2C=CN=C12	Z1324853681	05:31:11	TBXTA-x0600	OK: Mounted Clear	success	P 41 2 2	59 59 109 90 90 90	40.51 - 1.85	1 - Analysis Pending
626	DSIpoised_001_Set2	Y18	DSIpoised	CCN(CC)C=1C=CC=C(O)C1	Z2856434814	05:31:31	TBXTA-x0601	OK: Mounted Clear	success	P 41 2 2	59 59 110 90 90 90	55.04 - 1.63	1 - Analysis Pending
627	DSIpoised_001_Set2	Y19	DSIpoised	COC=1C=C(NC(=O)C)C(OC)=CC1Cl	Z26968795	05:32:10	TBXTA-x0602	OK: Mounted Clear	success	P 41 2 2	59 59 109 90 90 90	52.54 - 1.62	1 - Analysis Pending
628	DSIpoised_001_Set2	Y20	DSIpoised	COC=1C=CC=C2NC(=O)CCCC12	Z1507502062	05:32:37	TBXTA-x0603	OK: Mounted Clear	success	P 41 2 2	59 59 109 90 90 90	39.36 - 1.61	3 - In Refinement
629	DSIpoised_001_Set2	Y23	DSIpoised	CCNC=1C=CC(C#N)=CN1	Z219104216	01:50:27	TBXTA-x0633	OK: No comment:No comment	success	H 3 2	100 100 98 90 90 120	65.12 - 1.77	1 - Analysis Pending
630	DSIpoised_001_Set2	Y25	DSIpoised	CC(=O)NC=1C=CC=CC1OCC=2C=CC=CC2	Z26365442	01:51:05	TBXTA-x0634	OK: No comment:No comment	success	H 3 2	100 100 98 90 90 120	50.05 - 2.72	1 - Analysis Pending
631	DSIpoised_001_Set2	Y26	DSIpoised	CN1CCN(CC1)C(=O)CO	Z228585842	01:51:35	TBXTA-x0635	OK: No comment:No comment	success	H 3 2	100 100 98 90 90 120	65.11 - 1.77	1 - Analysis Pending
632	DSIpoised_001_Set2	Y29	DSIpoised	CC=1C=C(ON1)C(=O)NCC2CCOC2	Z384361454	01:52:21	TBXTA-x0636	OK: No comment:No comment	success	H 3 2	100 100 99 90 90 120	50.23 - 2.31	1 - Analysis Pending
633	DSIpoised_001_Set2	Y31	DSIpoised	CNC=1N=CC=CN1	Z54628578	01:52:39	TBXTA-x0637	OK: No comment:No comment	success	H 3 2	100 100 98 90 90 120	65.18 - 1.95	1 - Analysis Pending
634	DSIpoised_001_Set2	Y32	DSIpoised	NC(=O)C=1C=CC=2NCCC2C1	Z2434225559	01:53:05	TBXTA-x0638	OK: No comment:No comment	Failed - unknown	None	None	None	1 - Analysis Pending
635	DSIpoised_001_Set2	Y34	DSIpoised	CN(CC(=O)O)C(=O)C=1C=CC(F)=CC1	Z85895198	01:53:28	TBXTA-x0639	OK: No comment:No comment	Failed - unknown	None	None	None	1 - Analysis Pending
636	DSIpoised_001_Set2	Y35	DSIpoised	CC(C)(C)NC(=O)CN1C=CC(=N1)C(F)(F)F	Z55009317	01:54:09	TBXTA-x0640	OK: No comment:No comment	Failed - unknown	None	None	None	1 - Analysis Pending
637	DSIpoised_001_Set2	Y36	DSIpoised	CC(CC=1C=CC(Br)=CC1)C(=O)N	Z1551999220	01:54:43	TBXTA-x0641	OK: No comment:No comment	Failed - unknown	None	None	None	1 - Analysis Pending
638	DSIpoised_001_Set2	Y37	DSIpoised	CC(=O)NC1=CC(C)=NN1	Z239136710	01:55:26	TBXTA-x0642	OK: No comment:No comment	success	H 3 2	100 100 99 90 90 120	50.11 - 2.69	1 - Analysis Pending
639	DSIpoised_001_Set2	Y39	DSIpoised	CCC(=O)NC=1C=CC(C)=CC1O	Z33452106	01:56:00	TBXTA-x0643	OK: No comment:No comment	Failed - unknown	None	None	None	1 - Analysis Pending
640	DSIpoised_001_Set2	Y40	DSIpoised	CC(N)C(=O)NC1=CC(=NN1)C(F)(F)F	Z1622626423	01:56:25	TBXTA-x0644	OK: No comment:No comment	Failed - unknown	None	None	None	1 - Analysis Pending
641	DSIpoised_001_Set2	Y41	DSIpoised	COC=1C=CC=CC1NC(=O)C2=CC=C(C)S2	Z27797417	01:56:56	TBXTA-x0645	OK: No comment:No comment	success	H 3 2	99 99 99 90 90 120	50.00 - 2.22	1 - Analysis Pending
642	DSIpoised_001_Set2	Z07	DSIpoised	CNC(C)C=1C=NN(C)C1	Z1437171658	01:57:28	TBXTA-x0646	OK: No comment:No comment	Failed - unknown	None	None	None	1 - Analysis Pending
643	DSIpoised_001_Set2	Z08	DSIpoised	CNC(=O)C1CNCCO1	Z1636723439	01:57:53	TBXTA-x0647	OK: No comment:No comment	success	H 3 2	100 100 99 90 90 120	50.36 - 2.99	1 - Analysis Pending
644	DSIpoised_001_Set2	Z11	DSIpoised	CC(O)CCN1C=CC=N1	Z1613492358	01:58:17	TBXTA-x0648	OK: No comment:No comment	Failed - unknown	None	None	None	1 - Analysis Pending
645	DSIpoised_001_Set2	Z12	DSIpoised	C(N1CCNCC1)C2=CSC=N2	Z812517112	01:58:55	TBXTA-x0649	OK: No comment:No comment	success	H 3 2	100 100 98 90 90 120	50.04 - 1.97	1 - Analysis Pending
646	DSIpoised_001_Set2	Z17	DSIpoised	CC=1C=CC(NC(=O)C2=CC=CO2)=CC1O	Z1430613384	01:59:25	TBXTA-x0650	OK: No comment:No comment	Failed - unknown	None	None	None	1 - Analysis Pending
647	DSIpoised_001_Set2	Z21	DSIpoised	O=C(COC=1C=CC=CC1)N2CCCC2	Z19735981	01:59:55	TBXTA-x0651	OK: No comment:No comment	success	H 3 2	100 100 99 90 90 120	50.25 - 2.92	1 - Analysis Pending
648	DSIpoised_001_Set2	Z26	DSIpoised	CC(C)NC(=O)C=1C=C(C)N(C)N1	Z733898630	02:00:18	TBXTA-x0652	OK: No comment:No comment	Failed - unknown	None	None	None	1 - Analysis Pending
649	DSIpoised_001_Set2	Z30	DSIpoised	C1OC=2C=CC(=CC2O1)C=3C=CNN3	Z2204875953	02:00:45	TBXTA-x0653	OK: No comment:No comment	Failed - unknown	None	None	None	1 - Analysis Pending
650	DSIpoised_001_Set2	Z37	DSIpoised	CC(C)C=1C=CC(=CC1)C(=O)NC2=NN=CS2	Z86416893	02:01:16	TBXTA-x0654	OK: No comment:No comment	Failed - unknown	None	None	None	1 - Analysis Pending
651	DSIpoised_001_Set2	Z40	DSIpoised	CC1CCCCN1C(=O)C=2C=NC=CN2	Z32968340	02:01:41	TBXTA-x0655	OK: No comment:No comment	Failed - unknown	None	None	None	1 - Analysis Pending
652	DSIpoised_001_Set2	AA08	DSIpoised	CC(=O)NC(C1CCOCC1)C(=O)O	Z1891772663	02:02:16	TBXTA-x0656	OK: No comment:No comment	success	H 3 2	99 99 99 90 90 120	43.08 - 2.25	1 - Analysis Pending
653	DSIpoised_001_Set2	AA09	DSIpoised	COC=1C=C(C=C(OC)C1OC)C(=O)O	Z2734782702	02:02:42	TBXTA-x0657	OK: No comment:No comment	Failed - unknown	None	None	None	1 - Analysis Pending
654	DSIpoised_001_Set2	AA10	DSIpoised	CC(=O)NC=1C=CC=NC1C(=O)O	Z1815155460	02:03:17	TBXTA-x0658	OK: No comment:No comment	success	H 3 2	97 97 97 90 90 120	48.91 - 1.87	1 - Analysis Pending
655	DSIpoised_001_Set2	AA12	DSIpoised	CC(C)C1=NC=CN1CC(=O)O	Z2446040567	02:03:45	TBXTA-x0659	OK: No comment:No comment	success	P 1	65 65 65 98 97 97	64.38 - 2.82	1 - Analysis Pending
656	DSIpoised_001_Set2	AA14	DSIpoised	CCC1=CSC(=N1)C2=CNC=N2	Z1530301542	02:04:23	TBXTA-x0660	OK: No comment:No comment	success	P 1	66 66 66 97 97 97	65.04 - 2.17	1 - Analysis Pending
657	DSIpoised_001_Set2	AA16	DSIpoised	CC1CN(C(=O)C)C=2C=CC=C(F)C2O1	Z1730522163	02:04:59	TBXTA-x0661	OK: No comment:No comment	Failed - low resolution	P 1	66 67 66 97 97 97	65.82 - 3.79	1 - Analysis Pending
658	DSIpoised_001_Set2	AA17	DSIpoised	CC(=O)NCC=1C=CC(=CC1)S(=O)(=O)N	Z30932204	02:05:20	TBXTA-x0662	OK: No comment:No comment	success	H 3 2	99 99 99 90 90 120	49.95 - 1.88	1 - Analysis Pending
659	DSIpoised_001_Set2	AA18	DSIpoised	CNC(=O)C1CCCC=2SC(C)=NC12	Z1904249627	02:05:43	TBXTA-x0663	OK: No comment:No comment	success	C 1 2 1	87 99 66 90 101 90	65.24 - 2.64	1 - Analysis Pending
660	DSIpoised_001_Set2	AA20	DSIpoised	CCNC(=O)N1CCN(CC1)C(=O)C	Z44590919	02:06:31	TBXTA-x0664	OK: No comment:No comment	success	H 3 2	99 99 99 90 90 120	49.57 - 1.96	1 - Analysis Pending
661	DSIpoised_001_Set2	AA25	DSIpoised	CCOC=1C=CC(CC(=O)O)=CC1	Z2856434918	02:09:59	TBXTA-x0665	OK: No comment:No comment	Failed - unknown	None	None	None	1 - Analysis Pending
662	DSIpoised_001_Set2	AA26	DSIpoised	CC(=O)N1C[C@H]2CC[C@H]1C=3C=CC=CC23	Z2017861827	02:10:24	TBXTA-x0666	OK: No comment:No comment	success	C 1 2 1	87 100 66 90 101 90	65.23 - 2.09	1 - Analysis Pending
663	DSIpoised_001_Set2	AA31	DSIpoised	CC1=NN(C)C(C)=C1CC(=O)N	Z287484230	02:10:59	TBXTA-x0667	OK: No comment:No comment	success	H 3 2	99 99 99 90 90 120	43.20 - 2.15	1 - Analysis Pending
664	DSIpoised_001_Set2	AA33	DSIpoised	CNCC=1C=NN(C1)C=2C=CC=CC2	Z102768020	02:11:32	TBXTA-x0668	OK: No comment:No comment	Failed - unknown	None	None	None	1 - Analysis Pending
665	DSIpoised_001_Set2	AA34	DSIpoised	CN1CCN(CC1)C=2C=CC(NC(=O)C)=CC2	Z2856434903	02:12:04	TBXTA-x0669	OK: No comment:No comment	Failed - unknown	None	None	None	1 - Analysis Pending
666	DSIpoised_001_Set2	AA38	DSIpoised	COC=1C=CC=C2NC=CC12	Z1429867185	02:12:48	TBXTA-x0670	OK: No comment:No comment	Failed - unknown	None	None	None	1 - Analysis Pending
667	DSIpoised_001_Set2	AA39	DSIpoised	CC(NC(=O)C1CCCC1)C(=O)O	Z1238477790	02:13:17	TBXTA-x0671	OK: No comment:No comment	Failed - unknown	None	None	None	1 - Analysis Pending
668	DSIpoised_001_Set1	Y17	DSIpoised	ClC=1C=CC=C(NC(=O)CN2CCCC2)C1	Z2735692823	02:13:46	TBXTA-x0672	OK: No comment:No comment	Failed - unknown	None	None	None	1 - Analysis Pending
669	DSIpoised_001_Set1	X08	DSIpoised	FC=1C=CC=C(CNCC2=CC=CO2)C1	Z2737076969	02:14:10	TBXTA-x0673	OK: No comment:No comment	Failed - unknown	None	None	None	1 - Analysis Pending
670	DSIpoised_001_Set1	V12	DSIpoised	CC=1C=CC(CC(=O)NC[C@@H]2CCCO2)=CC1	Z2064898339	02:14:45	TBXTA-x0674	OK: No comment:No comment	Failed - unknown	None	None	None	1 - Analysis Pending
671	DSIpoised_001_Set1	N29	DSIpoised	FC=1C=CC=C(NC(=O)COC=2C=CC=CC2)C1	Z19735192	02:15:12	TBXTA-x0675	OK: No comment:No comment	Failed - unknown	None	None	None	1 - Analysis Pending
672	DSIpoised_001_Set1	F19	DSIpoised	CCN1C=C(NC(=O)C2CCC2)C=N1	Z373768900	02:15:51	TBXTA-x0676	OK: No comment:No comment	Failed - unknown	None	None	None	1 - Analysis Pending
673	DSIpoised_001_Set1	T33	DSIpoised	CN1CCN(CC1)C(=O)COC=2C=CC(C)=CC2	Z2856434836	02:16:22	TBXTA-x0677	OK: No comment:No comment	Failed - unknown	None	None	None	1 - Analysis Pending
674	DSIpoised_001_Set1	X11	DSIpoised	CC(NC(=O)C=1C=CC=C(C)N1)C2CC2	Z287256168	02:17:19	TBXTA-x0678	OK: No comment:No comment	Failed - unknown	None	None	None	1 - Analysis Pending
675	DSIpoised_001_Set1	G11	DSIpoised	CC1=CSC(CNC(=O)C=2C=CNN2)=N1	Z466628048	02:17:40	TBXTA-x0679	OK: No comment:No comment	Failed - unknown	None	None	None	1 - Analysis Pending
676	DSIpoised_001_Set1	F17	DSIpoised	CC1=NOC(C)=C1C(=O)NCCC2=CCCCC2	Z69092635	02:18:31	TBXTA-x0680	OK: No comment:No comment	success	H 3 2	99 99 99 90 90 120	49.89 - 1.90	1 - Analysis Pending
677	DSIpoised_001_Set1	X20	DSIpoised	C(NC1=NC=2C=CC=CC2N1)C3=CC=CO3	Z57299526	02:19:13	TBXTA-x0681	OK: No comment:No comment	Failed - low resolution	P 1	76 75 66 94 101 85	65.53 - 4.14	1 - Analysis Pending
678	DSIpoised_001_Set1	F16	DSIpoised	CCC=1C=CC=CC1NC(=O)C=2SN=NC2C	Z89385775	02:19:43	TBXTA-x0682	OK: No comment:No comment	Failed - low resolution	C 1 2 1	92 106 70 90 101 90	53.40 - 3.83	1 - Analysis Pending
679	DSIpoised_001_Set1	L10	DSIpoised	C(NCC=1C=CN=CC1)C2=CC=CS2	Z2856434816	02:20:00	TBXTA-x0683	OK: No comment:No comment	success	H 3 2	100 100 98 90 90 120	50.29 - 2.66	1 - Analysis Pending
680	DSIpoised_001_Set1	V11	DSIpoised	CC=1C=CC(NC(=O)C2CCCO2)=NC1	Z71580604	02:20:28	TBXTA-x0684	OK: No comment:No comment	success	H 3 2	100 100 100 90 90 120	50.45 - 2.87	1 - Analysis Pending
681	DSIpoised_001_Set1	R17	DSIpoised	O=C(NC1=NC=CS1)[C@@H]2C[C@H]2C=3C=CC=CC3	Z2064107709	02:20:49	TBXTA-x0685	OK: No comment:No comment	Failed - unknown	None	None	None	1 - Analysis Pending
682	DSIpoised_001_Set1	U23	DSIpoised	COC=1C=CC=2N=C(NC(=O)C3CC3)SC2C1	Z27678561	02:21:21	TBXTA-x0686	OK: No comment:No comment	Failed - unknown	None	None	None	1 - Analysis Pending
683	DSIpoised_001_Set1	L07	DSIpoised	CCC1=CC=C(S1)C(=O)NCC=2C=NN(C)C2	Z804566442	02:21:50	TBXTA-x0687	OK: No comment:No comment	Failed - unknown	None	None	None	1 - Analysis Pending
684	DSIpoised_001_Set1	G30	DSIpoised	COC=1C=CC(CNC(=O)C2=CSN=N2)=CC1	Z741218268	02:22:15	TBXTA-x0688	OK: No comment:No comment	Failed - unknown	None	None	None	1 - Analysis Pending
685	DSIpoised_001_Set1	S32	DSIpoised	CC1=CSC(NC(=O)NC=2C=CC=C(C)C2)=N1	Z44602971	02:22:42	TBXTA-x0689	OK: No comment:No comment	Failed - unknown	None	None	None	1 - Analysis Pending
686	DSIpoised_001_Set1	L16	DSIpoised	ClC=1C=CC=C(C1)C(=O)NC=2C=CON2	Z86622311	02:22:59	TBXTA-x0690	OK: No comment:No comment	Failed - unknown	None	None	None	1 - Analysis Pending
687	DSIpoised_001_Set1	U21	DSIpoised	COC=1C=CC=C(C1)C(=O)NC=2C=CC=CC2F	Z28290384	02:23:37	TBXTA-x0691	OK: No comment:No comment	Failed - unknown	None	None	None	1 - Analysis Pending
688	DSIpoised_001_Set1	R22	DSIpoised	COC=1C=CC(NCC=2C=CC(F)=CC2)=CC1	Z57328997	02:24:12	TBXTA-x0692	OK: No comment:No comment	Failed - low resolution	P 1	86 94 67 98 98 108	79.85 - 3.81	1 - Analysis Pending
689	DSIpoised_001_Set1	T15	DSIpoised	OC=1C=CC=C(CN2CCSCC2)C1	Z2856434857	02:24:36	TBXTA-x0693	OK: No comment:No comment	Failed - unknown	None	None	None	1 - Analysis Pending
690	DSIpoised_001_Set1	Z20	DSIpoised	O=C(NC=1C=CC=NC1)C=2C=NN3C=CC=NC23	Z296054478	02:25:15	TBXTA-x0694	OK: No comment:No comment	Failed - unknown	None	None	None	1 - Analysis Pending
691	DSIpoised_001_Set1	J17	DSIpoised	CCN1C=C(C=N1)C(=O)NCC=2C=CC(F)=CC2	Z1203107138	02:25:44	TBXTA-x0695	OK: No comment:No comment	success	P 1	59 59 60 96 97 97	58.58 - 3.24	1 - Analysis Pending
692	DSIpoised_001_Set1	P17	DSIpoised	CCC1CCC(CC1)NC[C@H]2CCCO2	Z2856434866	02:26:10	TBXTA-x0696	OK: No comment:No comment	Failed - low resolution	P 1	163 168 179 77 70 73	55.86 - 9.44	1 - Analysis Pending
693	DSIpoised_001_Set1	N07	DSIpoised	O=C(N1CCCCCC1)C=2C=CC=3OCOC3C2	Z31432226	02:26:42	TBXTA-x0697	OK: No comment:No comment	success	H 3 2	96 96 96 90 90 120	48.36 - 2.80	1 - Analysis Pending
694	DSIpoised_001_Set1	X16	DSIpoised	CC1CCN(CC2=CNC=3C=CC=CC23)CC1	Z2856434912	02:27:13	TBXTA-x0698	OK: No comment:No comment	success	C 1 2 1	87 99 65 90 101 90	49.61 - 2.96	1 - Analysis Pending
695	DSIpoised_001_Set1	X29	DSIpoised	CC(C)(C)C1CCN(CC1)C(=O)C=2C=CC=CC2	Z1217741507	02:27:43	TBXTA-x0699	OK: No comment:No comment	Failed - unknown	None	None	None	1 - Analysis Pending
696	DSIpoised_001_Set1	J37	DSIpoised	CC=1C=CC=CC1OCC(=O)NC=2C=CC=CC2	Z19733979	02:30:09	TBXTA-x0604	OK: No comment:No comment	Failed - low resolution	P 1	50 61 62 71 71 86	22.99 - 3.97	1 - Analysis Pending
697	DSIpoised_001_Set1	G21	DSIpoised	O=C(NCCC=1C=CC=CC1)NC2CCCCC2	Z44585920	02:30:35	TBXTA-x0605	OK: No comment:No comment	Failed - unknown	None	None	None	1 - Analysis Pending
698	DSIpoised_001_Set1	O32	DSIpoised	O=C(NCCN1CCCC1=O)NC=2C=CC=CC2	Z2472938267	02:31:06	TBXTA-x0606	OK: No comment:No comment	Failed - unknown	None	None	None	1 - Analysis Pending
699	DSIpoised_001_Set1	U25	DSIpoised	ClC=1C=CC(CC(=O)NC=2N=CC=CN2)=CC1	Z203581214	02:31:33	TBXTA-x0607	OK: No comment:No comment	Failed - unknown	None	None	None	1 - Analysis Pending
700	DSIpoised_001_Set1	L09	DSIpoised	C(N1CCOCC1)C2=NC(=NO2)C3CC3	Z295848548	02:32:15	TBXTA-x0608	OK: No comment:No comment	Failed - unknown	None	None	None	1 - Analysis Pending
701	DSIpoised_001_Set1	O28	DSIpoised	OC=1C=CC(CN2CCC=3C=CC=CC3C2)=CC1	Z2856434812	02:33:37	TBXTA-x0609	OK: No comment:No comment	Failed - unknown	None	None	None	1 - Analysis Pending
702	DSIpoised_001_Set1	R07	DSIpoised	CN1C=CC(NCC=2C=CC=CC2)=N1	Z1401333862	02:34:11	TBXTA-x0610	OK: No comment:No comment	Failed - unknown	None	None	None	1 - Analysis Pending
703	DSIpoised_001_Set1	F14	DSIpoised	CC1=CC(=NS1)C(=O)NCC2CCCO2	Z1881545321	02:34:35	TBXTA-x0611	OK: No comment:No comment	Failed - unknown	None	None	None	1 - Analysis Pending
704	DSIpoised_001_Set1	J29	DSIpoised	CC=1C=CC(CN2CCS(=O)(=O)CC2)=CC1	Z2856434929	02:35:07	TBXTA-x0612	OK: No comment:No comment	Failed - unknown	None	None	None	1 - Analysis Pending
705	DSIpoised_001_Set1	Y22	DSIpoised	OC1CCN(CC=2C=CSC2)CC1	Z2856434899	02:35:37	TBXTA-x0613	OK: No comment:No comment	Failed - unknown	None	None	None	1 - Analysis Pending
706	DSIpoised_001_Set1	K15	DSIpoised	CC=1C=C(ON1)C(=O)NC=2C=CN(C)N2	Z240297434	02:36:02	TBXTA-x0614	OK: No comment:No comment	Failed - unknown	None	None	None	1 - Analysis Pending
707	DSIpoised_001_Set1	T18	DSIpoised	OC=1C=CC=CC1C2=NC(=NO2)C=3C=CC=CC3	Z276351322	02:36:31	TBXTA-x0615	OK: No comment:No comment	Failed - low resolution	P 1	98 100 112 107 104 106	32.98 - 6.25	1 - Analysis Pending
708	DSIpoised_001_Set1	H07	DSIpoised	CCN1C=C(CNC(=O)C=2C=CC=NC2)C=N1	Z275181224	02:37:18	TBXTA-x0616	OK: No comment:No comment	success	H 3 2	100 100 99 90 90 120	39.69 - 2.79	1 - Analysis Pending
709	DSIpoised_001_Set1	K28	DSIpoised	OC=1C=CC=CC1CNC2=NC=3C=CC=CC3N2	Z1587220559	02:39:06	TBXTA-x0617	OK: No comment:No comment	success	H 3 2	99 99 99 90 90 120	49.95 - 2.24	1 - Analysis Pending
710	DSIpoised_001_Set1	X21	DSIpoised	CC=1NC=NC1CN2CCC=3C=CC=CC3C2	Z2856434879	02:40:09	TBXTA-x0618	OK: No comment:No comment	Failed - unknown	None	None	None	1 - Analysis Pending
711	DSIpoised_001_Set1	R19	DSIpoised	CCOC(=O)C1CCN(CC1)C=2C=NC=CN2	Z31217395	02:40:36	TBXTA-x0619	OK: No comment:No comment	Failed - unknown	None	None	None	1 - Analysis Pending
712	DSIpoised_001_Set1	F11	DSIpoised	CC1=NC=C(CN2CCNCC2)S1	Z1171217421	02:41:07	TBXTA-x0620	OK: No comment:No comment	Failed - unknown	None	None	None	1 - Analysis Pending
713	DSIpoised_001_Set1	F27	DSIpoised	CC1=NN=C(CN2CCC=C(F)C2)S1	Z1619978933	02:41:35	TBXTA-x0621	OK: No comment:No comment	Failed - unknown	None	None	None	1 - Analysis Pending
714	DSIpoised_001_Set1	W10	DSIpoised	CN(C1CC(O)C1)C=2C=C(C)N=C(C)N2	Z1675346324	02:42:26	TBXTA-x0622	OK: No comment:No comment	Failed - unknown	None	None	None	1 - Analysis Pending
715	DSIpoised_001_Set1	V23	DSIpoised	CN(CC=1C=C(C)ON1)C(=O)NC2CC2	Z369936976	02:43:13	TBXTA-x0623	OK: No comment:No comment	Failed - unknown	None	None	None	1 - Analysis Pending
716	DSIpoised_001_Set1	H25	DSIpoised	C(CN1CCOCC1)SC=2C=CC=CC2	Z2856434865	02:44:03	TBXTA-x0624	OK: No comment:No comment	Failed - unknown	None	None	None	1 - Analysis Pending
717	DSIpoised_001_Set1	V15	DSIpoised	CC1=NN=C(S1)N2CCCCC2	Z1251207602	02:44:37	TBXTA-x0625	OK: No comment:No comment	success	H 3 2	99 99 98 90 90 120	49.97 - 2.28	1 - Analysis Pending
718	DSIpoised_001_Set1	H39	DSIpoised	CC1CN(C)CCC1NC=2C=NN(C)C2	Z1694504496	02:45:16	TBXTA-x0626	OK: No comment:No comment	Failed - unknown	None	None	None	1 - Analysis Pending
719	DSIpoised_001_Set1	N25	DSIpoised	OC=1C=CC(CCNC(=O)C=2C=CC=CN2)=CC1	Z730649594	02:45:47	TBXTA-x0627	OK: No comment:No comment	success	C 1 2 1	87 99 66 90 100 90	64.89 - 2.88	1 - Analysis Pending
720	DSIpoised_001_Set1	T16	DSIpoised	CC=1OC=CC1C(=O)NC=2C=C(ON2)C(C)(C)C	Z1086293874	02:46:27	TBXTA-x0628	OK: No comment:No comment	Failed - unknown	None	None	None	1 - Analysis Pending
721	DSIpoised_001_Set1	O26	DSIpoised	CCCC1=NN=C(NC(=O)C=2C=CC=CN2)S1	Z52425517	02:46:56	TBXTA-x0629	OK: No comment:No comment	Failed - unknown	None	None	None	1 - Analysis Pending
722	DSIpoised_001_Set1	V27	DSIpoised	CC1=NC=C(CNC=2C=NC=C(F)C2)S1	Z1983897532	02:47:36	TBXTA-x0630	OK: No comment:No comment	Failed - unknown	None	None	None	1 - Analysis Pending
723	DSIpoised_001_Set1	R38	DSIpoised	CC=1C=CC(OCC(=O)N2CCOCC2)=C(C)C1	Z17497990	02:48:06	TBXTA-x0631	OK: No comment:No comment	Failed - unknown	None	None	None	1 - Analysis Pending
724	DSIpoised_001_Set1	T20	DSIpoised	CN1C=C(Cl)C(=N1)C(=O)NC2CCCC2	Z275151340	02:49:12	TBXTA-x0632	OK: No comment:No comment	Failed - unknown	None	None	None	1 - Analysis Pending
725	DSIpoised_001_Set1	V38	DSIpoised	CC1=CC(=NO1)C(=O)NCC2=CC=CS2	Z29692148	03:49:26	TBXTA-x0700	OK: No comment:No comment	success	H 3 2	97 97 96 90 90 120	63.47 - 2.05	1 - Analysis Pending
726	DSIpoised_001_Set1	W35	DSIpoised	CC1=C(C=NN1C)C(=O)NCC2CCC2	Z396380540	03:49:59	TBXTA-x0701	OK: No comment:No comment	success	H 3 2	99 99 98 90 90 120	42.76 - 2.60	1 - Analysis Pending
727	DSIpoised_001_Set1	L21	DSIpoised	COC=1C=CC(NC(=O)NC2=CC=CS2)=CN1	Z1152242726	03:50:35	TBXTA-x0702	OK: No comment:No comment	Failed - unknown	None	None	None	1 - Analysis Pending
728	DSIpoised_001_Set1	AA40	DSIpoised	CCN1CCN(CC1)C(=O)NC2CCCCC2	Z2856434830	03:51:15	TBXTA-x0703	OK: No comment:No comment	success	H 3 2	99 99 98 90 90 120	49.83 - 2.61	1 - Analysis Pending
729	DSIpoised_001_Set1	O11	DSIpoised	CC1CN(CCO1)C(=O)CN2C=CC=N2	Z217038356	03:51:56	TBXTA-x0704	OK: No comment:No comment	Failed - low resolution	P 1	129 144 157 83 79 71	48.13 - 9.69	1 - Analysis Pending
730	SOLVENT	E01	None	None	DMSO	03:53:19	TBXTA-x0705	OK: No comment:No comment	success	H 3 2	99 99 99 90 90 120	49.86 - 2.14	1 - Analysis Pending
731	SOLVENT	E01	None	None	DMSO	03:54:08	TBXTA-x0706	OK: No comment:No comment	success	H 3 2	99 99 99 90 90 120	49.91 - 1.84	1 - Analysis Pending
732	SOLVENT	E01	None	None	DMSO	03:54:38	TBXTA-x0707	OK: No comment:No comment	Failed - unknown	None	None	None	1 - Analysis Pending
733	SOLVENT	E01	None	None	DMSO	03:55:09	TBXTA-x0708	OK: No comment:No comment	Failed - unknown	None	None	None	1 - Analysis Pending
734	SOLVENT	E01	None	None	DMSO	03:55:36	TBXTA-x0709	OK: No comment:No comment	success	H 3 2	97 97 97 90 90 120	28.10 - 3.24	1 - Analysis Pending
735	SOLVENT	E01	None	None	DMSO	03:56:01	TBXTA-x0710	OK: No comment:No comment	success	H 3 2	100 100 98 90 90 120	42.96 - 1.99	1 - Analysis Pending
736	SOLVENT	E01	None	None	DMSO	03:56:54	TBXTA-x0711	OK: No comment:No comment	Failed - unknown	None	None	None	1 - Analysis Pending
737	SOLVENT	E01	None	None	DMSO	03:57:25	TBXTA-x0712	OK: No comment:No comment	Failed - low resolution	P 1	99 68 83 98 111 95	76.59 - 4.25	1 - Analysis Pending
738	SOLVENT	E01	None	None	DMSO	03:57:55	TBXTA-x0713	OK: No comment:No comment	success	H 3 2	99 99 99 90 90 120	49.77 - 1.69	1 - Analysis Pending
739	SOLVENT	E01	None	None	DMSO	03:58:21	TBXTA-x0714	OK: No comment:No comment	Failed - unknown	None	None	None	1 - Analysis Pending
740	SOLVENT	E01	None	None	DMSO	03:59:03	TBXTA-x0715	OK: No comment:No comment	success	H 3 2	99 99 99 90 90 120	39.63 - 1.88	1 - Analysis Pending
741	SOLVENT	E01	None	None	DMSO	03:59:34	TBXTA-x0716	OK: No comment:No comment	Failed - unknown	None	None	None	1 - Analysis Pending
742	SOLVENT	E01	None	None	DMSO	04:00:23	TBXTA-x0717	OK: No comment:No comment	success	H 3 2	99 99 99 90 90 120	65.32 - 2.71	1 - Analysis Pending
743	SOLVENT	E01	None	None	DMSO	04:01:12	TBXTA-x0718	OK: No comment:No comment	Failed - unknown	None	None	None	1 - Analysis Pending
744	SOLVENT	E01	None	None	DMSO	04:01:38	TBXTA-x0719	OK: No comment:No comment	Failed - unknown	None	None	None	1 - Analysis Pending
745	SOLVENT	E01	None	None	DMSO	04:02:09	TBXTA-x0720	OK: No comment:No comment	success	H 3 2	99 99 99 90 90 120	64.96 - 2.59	1 - Analysis Pending
746	SOLVENT	E01	None	None	DMSO	04:02:32	TBXTA-x0721	OK: No comment:No comment	Failed - unknown	None	None	None	1 - Analysis Pending
747	SOLVENT	E01	None	None	DMSO	04:02:57	TBXTA-x0722	OK: No comment:No comment	Failed - unknown	None	None	None	1 - Analysis Pending
748	DSIpoised_001_Set1	Q11	DSIpoised	COC(=O)C=1C=CC(NC(=O)C2CCCC2)=CC1	Z28226359	00:19:17	TBXTA-x0723	OK: No comment:No comment	success	H 3 2	99 99 99 90 90 120	49.82 - 1.48	1 - Analysis Pending
749	DSIpoised_001_Set1	L17	DSIpoised	O=S1(=O)CCN(CC2=CC=CO2)CC1	Z2856434926	00:19:52	TBXTA-x0724	OK: No comment:No comment	success	H 3 2	99 99 99 90 90 120	65.23 - 1.56	1 - Analysis Pending
750	DSIpoised_001_Set1	J16	DSIpoised	O=C(COC=1C=CC=CC1)N2CCNC(=O)C2	Z31602870	00:20:20	TBXTA-x0725	OK: No comment:No comment	success	H 3 2	100 100 99 90 90 120	50.09 - 1.63	1 - Analysis Pending
751	DSIpoised_001_Set1	G32	DSIpoised	CC=1C=CC=CC1OCC(=O)NC=2N=CC=CN2	Z53834613	00:21:14	TBXTA-x0726	OK: No comment:No comment	success	H 3 2	97 97 96 90 90 120	63.30 - 3.29	1 - Analysis Pending
752	DSIpoised_001_Set1	V40	DSIpoised	FC=1C=CC(CNC[C@H]2CCCO2)=CC1	Z2856434824	00:21:32	TBXTA-x0727	OK: No comment:No comment	success	H 3 2	99 99 98 90 90 120	65.06 - 1.74	1 - Analysis Pending
753	DSIpoised_001_Set1	AA27	DSIpoised	CC1=CSC(NC(=O)C2CCOCC2)=N1	Z73240835	00:22:00	TBXTA-x0728	OK: No comment:No comment	Failed - unknown	None	None	None	1 - Analysis Pending
754	DSIpoised_001_Set1	V41	DSIpoised	CC=1C=CC=C(NC(=O)CN2CCOCC2)C1C	Z2856434834	00:22:28	TBXTA-x0729	OK: No comment:No comment	success	H 3 2	99 99 99 90 90 120	49.89 - 1.46	1 - Analysis Pending
755	DSIpoised_001_Set1	Y30	DSIpoised	CC=1C=CC=C(NC(=O)[C@@H]2CCCN2)N1	Z1267881672	00:23:08	TBXTA-x0730	OK: No comment:No comment	success	H 3 2	97 97 97 90 90 120	63.75 - 1.98	1 - Analysis Pending
756	DSIpoised_001_Set1	O14	DSIpoised	N#CC=1C=CC(=CN1)N2CCCOCC2	Z1348371854	00:23:56	TBXTA-x0731	OK: No comment:No comment	success	H 3 2	100 100 99 90 90 120	50.02 - 1.62	1 - Analysis Pending
757	DSIpoised_001_Set1	L29	DSIpoised	CC=1C(Cl)=CC=CC1NC(=O)[C@@H]2CCCO2	Z1545312521	00:24:50	TBXTA-x0732	OK: No comment:No comment	success	H 3 2	96 96 99 90 90 120	48.44 - 1.96	1 - Analysis Pending
758	DSIpoised_001_Set1	M27	DSIpoised	CC=1OC=CC1C(=O)NC=2C=CN=CC2	Z136583524	00:25:22	TBXTA-x0733	OK: No comment:No comment	success	H 3 2	99 99 98 90 90 120	49.92 - 1.57	1 - Analysis Pending
759	DSIpoised_001_Set1	Q40	DSIpoised	C1CC2(CCN(C2)C=3C=NC=CN3)CO1	Z1401276297	00:25:46	TBXTA-x0734	OK: No comment:No comment	success	H 3 2	99 99 99 90 90 120	49.85 - 1.98	1 - Analysis Pending
760	DSIpoised_001_Set1	V37	DSIpoised	FC=1C=CC=CC1C(=O)NCCC=2C=CN=CC2	Z1310876699	00:26:20	TBXTA-x0735	OK: No comment:No comment	success	H 3 2	99 99 99 90 90 120	49.69 - 1.69	1 - Analysis Pending
761	DSIpoised_001_Set1	J41	DSIpoised	OC=1C=CC(NC(=O)CCC=2C=CC=CC2)=CC1	Z69118333	00:27:02		FAIL: No comment:No comment
762	DSIpoised_001_Set1	G26	DSIpoised	CC1CCOC1C(=O)NC2=CN=NS2	Z1827602749	00:27:33	TBXTA-x0736	OK: No comment:No comment	Failed - low resolution	H 3 2	100 100 100 90 90 120	66.03 - 4.31	1 - Analysis Pending
763	DSIpoised_001_Set1	O20	DSIpoised	CN1CCN(CC1=O)C=2N=CC=CC2F	Z1373445602	00:28:15	TBXTA-x0737	OK: No comment:No comment	success	H 3 2	99 99 98 90 90 120	64.94 - 1.72	1 - Analysis Pending
764	DSIpoised_001_Set1	S28	DSIpoised	CC=1C=CC(=CC1C)C(=O)NC2=NN=CN2	Z2856434827	00:28:47	TBXTA-x0738	OK: No comment:No comment	success	H 3 2	100 100 99 90 90 120	50.01 - 1.65	1 - Analysis Pending
765	DSIpoised_001_Set1	Q22	DSIpoised	CC1CCC(CC1)NC2CCC(O)CC2	Z2241963319	00:29:29	TBXTA-x0739	OK: No comment:No comment	success	H 3 2	97 97 97 90 90 120	48.97 - 2.64	1 - Analysis Pending
766	DSIpoised_001_Set1	V39	DSIpoised	C(N1CCC(CC1)N2C=CC=C2)C=3C=CC=CC3	Z2856434898	00:29:55	TBXTA-x0740	OK: No comment:No comment	success	H 3 2	99 99 99 90 90 120	65.21 - 1.49	1 - Analysis Pending
767	DSIpoised_001_Set1	K21	DSIpoised	CN1C(CNC2CCCCC2)=NC=3C=CC=CC13	Z2856434855	00:30:22	TBXTA-x0741	OK: No comment:No comment	success	H 3 2	99 99 98 90 90 120	49.69 - 2.76	1 - Analysis Pending
768	DSIpoised_001_Set1	F13	DSIpoised	COC=1C=CC=C(CN2CCC(CC2)C(=O)N)C1	Z2856434854	00:30:45	TBXTA-x0742	OK: No comment:No comment	success	H 3 2	97 97 97 90 90 120	48.94 - 2.02	1 - Analysis Pending
769	DSIpoised_001_Set1	X32	DSIpoised	CN1N=CC=C1C(=O)NCC2=CC=CS2	Z915492990	00:31:13	TBXTA-x0743	OK: No comment:No comment	success	H 3 2	99 99 99 90 90 120	49.86 - 1.63	1 - Analysis Pending
770	DSIpoised_001_Set1	M33	DSIpoised	O=C(NC=1C=CC=CC1)NC=2C=CC=NC2	Z44592329	00:31:39	TBXTA-x0744	OK: No comment:No comment	success	H 3 2	99 99 98 90 90 120	65.03 - 1.71	1 - Analysis Pending
771	DSIpoised_001_Set1	T21	DSIpoised	C1CCN(CC1)C2=NOC(=N2)C3=CC=CS3	Z1623890017	00:32:09	TBXTA-x0745	OK: No comment:No comment	Failed - unknown	None	None	None	1 - Analysis Pending
772	DSIpoised_001_Set1	P14	DSIpoised	FC=1C=CC(CNCC=2C=CC=CC2)=CC1	Z2856434783	00:32:32	TBXTA-x0746	OK: No comment:No comment	success	H 3 2	99 99 98 90 90 120	39.56 - 1.61	1 - Analysis Pending
773	DSIpoised_001_Set1	R13	DSIpoised	COC(=O)[C@@H]1C[C@@H](O)CN1C(=O)C2=CC=CO2	Z1614545742	00:32:58	TBXTA-x0747	OK: No comment:No comment	success	H 3 2	99 99 99 90 90 120	65.31 - 1.74	1 - Analysis Pending
774	DSIpoised_001_Set1	N37	DSIpoised	C1CCC(CC1)C2=NC(=NO2)C=3C=CN=CC3	Z57715447	00:33:52	TBXTA-x0748	OK: No comment:No comment	success	H 3 2	99 99 99 90 90 120	43.10 - 1.63	1 - Analysis Pending
775	DSIpoised_001_Set1	O36	DSIpoised	CC(=O)C=1C=CC=C(NC(=O)C(F)(F)F)C1	Z57111868	00:34:52	TBXTA-x0749	OK: No comment:No comment	success	H 3 2	96 96 97 90 90 120	48.47 - 1.97	1 - Analysis Pending
776	DSIpoised_001_Set1	H16	DSIpoised	O=C(NC=1C=CC(=CC1)N2CCOCC2)C3CC3	Z30485868	00:35:30	TBXTA-x0750	OK: No comment:No comment	success	H 3 2	99 99 99 90 90 120	65.10 - 1.86	1 - Analysis Pending
777	DSIpoised_001_Set1	T14	DSIpoised	CC=1C=NC=C(NCC=2C=CN=CC2)C1	Z1478435544	00:35:58	TBXTA-x0751	OK: No comment:No comment	success	H 3 2	99 99 99 90 90 120	49.57 - 1.82	1 - Analysis Pending
778	DSIpoised_001_Set1	Q32	DSIpoised	FC=1C=CC(NC(=O)CN2CCCC2)=CC1	Z2856434942	00:36:23	TBXTA-x0752	OK: No comment:No comment	success	H 3 2	99 99 99 90 90 120	49.83 - 1.65	1 - Analysis Pending
779	DSIpoised_001_Set1	R41	DSIpoised	O=C(C1CC1)N2CCN(CC2)C(=O)C3=CC=CO3	Z32327641	00:36:52	TBXTA-x0753	OK: No comment:No comment	success	H 3 2	99 99 99 90 90 120	49.74 - 1.66	1 - Analysis Pending
780	DSIpoised_001_Set1	P41	DSIpoised	CC(C)N1CCN(CC1)C(=O)C2=CC=CS2	Z2856434826	00:37:34	TBXTA-x0754	OK: No comment:No comment	success	H 3 2	99 99 99 90 90 120	49.57 - 1.82	1 - Analysis Pending
781	DSIpoised_001_Set1	H09	DSIpoised	CC(C)N(C)S(=O)(=O)N1CCOC(C)C1	Z416341642	00:40:57	TBXTA-x0755	OK: No comment:No comment	success	H 3 2	97 97 98 90 90 120	64.16 - 2.18	1 - Analysis Pending
782	DSIpoised_001_Set1	S21	DSIpoised	FC=1C=CC(CCNC(=O)C2=CC=CO2)=CC1	Z26769872	00:41:42	TBXTA-x0756	OK: No comment:No comment	success	H 3 2	99 99 99 90 90 120	43.22 - 1.99	1 - Analysis Pending
783	DSIpoised_001_Set2	F10	DSIpoised	CN1CCN(CCN)CC1(C)C	Z1992316315	00:42:19	TBXTA-x0757	OK: No comment:No comment	success	H 3 2	99 99 99 90 90 120	49.94 - 1.76	1 - Analysis Pending
784	DSIpoised_001_Set2	F12	DSIpoised	CC(=O)NC1CCC(N)CC1	Z1787158625	00:42:53	TBXTA-x0758	OK: No comment:No comment	success	H 3 2	99 99 99 90 90 120	43.13 - 1.66	1 - Analysis Pending
785	DSIpoised_001_Set2	F15	DSIpoised	CC(=O)N1CCCC2(C1)CCCCCC2	Z1275599911	00:43:14	TBXTA-x0759	OK: No comment:No comment	success	H 3 2	99 99 99 90 90 120	65.11 - 1.77	1 - Analysis Pending
786	DSIpoised_001_Set2	F22	DSIpoised	CNC(=O)C1=C(C)ON=C1C=2C=CC(F)=CC2	Z363104204	00:43:36	TBXTA-x0760	OK: No comment:No comment	success	H 3 2	99 99 99 90 90 120	49.94 - 1.51	1 - Analysis Pending
787	DSIpoised_001_Set2	F26	DSIpoised	CN(C)C(=O)C=1C=CC=C(C)C1C	Z32014663	00:44:20	TBXTA-x0761	OK: No comment:No comment	success	H 3 2	99 99 98 90 90 120	64.97 - 1.63	1 - Analysis Pending
788	DSIpoised_001_Set2	F30	DSIpoised	C(NC1CC1)C2CCOC2	Z818727262	00:44:53	TBXTA-x0762	OK: No comment:No comment	success	H 3 2	99 99 99 90 90 120	65.08 - 1.64	1 - Analysis Pending
789	DSIpoised_001_Set2	F31	DSIpoised	CC(=O)N1CCOC(CO)C1	Z1454840342	00:45:41	TBXTA-x0763	OK: No comment:No comment	success	H 3 2	99 99 99 90 90 120	49.80 - 1.62	1 - Analysis Pending
790	DSIpoised_001_Set2	F32	DSIpoised	C[C@H](O)CNC(=O)NC=1C=CC=CC1	Z1563512128	00:46:16	TBXTA-x0764	OK: No comment:No comment	success	H 3 2	99 99 99 90 90 120	65.03 - 1.54	1 - Analysis Pending
791	DSIpoised_001_Set2	F36	DSIpoised	CC(=O)C=1C=CC(OC(F)F)=CC1	Z55671900	00:46:43	TBXTA-x0765	OK: No comment:No comment	success	H 3 2	99 99 99 90 90 120	65.05 - 1.57	1 - Analysis Pending
792	DSIpoised_001_Set2	F38	DSIpoised	C1=NN=NN1C=2C=CC(=CC2)C=3C=CC=CC3	Z57479285	00:51:30	TBXTA-x0766	OK: No comment:No comment	success	H 3 2	99 99 99 90 90 120	49.98 - 2.37	1 - Analysis Pending
793	DSIpoised_001_Set2	G08	DSIpoised	COC=1C=CC(C)=CC1NC(=O)CN	Z235341991	00:51:57	TBXTA-x0767	OK: No comment:No comment	success	H 3 2	99 99 99 90 90 120	49.87 - 2.10	1 - Analysis Pending
794	DSIpoised_001_Set2	G10	DSIpoised	CC1CCNC(C1)C(=O)N	Z1741785925	00:52:29	TBXTA-x0768	OK: No comment:No comment	success	H 3 2	99 99 98 90 90 120	64.86 - 1.88	1 - Analysis Pending
795	DSIpoised_001_Set2	G12	DSIpoised	CC(C)N1C=C(N=N1)C(=O)O	Z2510259379	00:53:00	TBXTA-x0769	OK: No comment:No comment	Failed - unknown	None	None	None	1 - Analysis Pending
796	DSIpoised_001_Set2	G13	DSIpoised	OC(=O)CC=1C=CC(=CC1)C=2C=CC=CC2	Z2856434779	00:53:30	TBXTA-x0770	OK: No comment:No comment	success	H 3 2	99 99 98 90 90 120	64.91 - 2.78	1 - Analysis Pending
797	DSIpoised_001_Set2	G14	DSIpoised	CNC(=O)C=1C=CC=C(N1)C(=O)O	Z1816233707	00:53:55	TBXTA-x0771	OK: No comment:No comment	success	H 3 2	99 99 99 90 90 120	49.98 - 1.46	1 - Analysis Pending
798	DSIpoised_001_Set2	G17	DSIpoised	COC=1C=CC(CCC2(C)NC(=O)NC2=O)=CC1	Z56772132	00:54:11		FAIL: No comment:No comment
799	DSIpoised_001_Set2	G18	DSIpoised	CCN1N=CC=C1CNC	Z2856434839	00:54:39	TBXTA-x0772	OK: No comment:No comment	success	H 3 2	99 99 99 90 90 120	65.25 - 1.63	1 - Analysis Pending
800	DSIpoised_001_Set2	G20	DSIpoised	C[C@@H](CO)NC=1N=CC(Cl)=CC1F	Z1432018343	00:55:35	TBXTA-x0773	OK: No comment:No comment	success	H 3 2	99 99 99 90 90 120	49.98 - 1.47	1 - Analysis Pending
801	DSIpoised_001_Set2	G24	DSIpoised	CN1C=C(C(=O)N)C(=N1)C(F)F	Z1515654336	00:56:43	TBXTA-x0774	OK: No comment:No comment	success	H 3 2	100 100 99 90 90 120	43.11 - 1.98	1 - Analysis Pending
802	DSIpoised_001_Set2	G25	DSIpoised	CSC1=NSC(NC(=O)C)=N1	Z26804467	00:57:03	TBXTA-x0775	OK: No comment:No comment	success	H 3 2	99 99 99 90 90 120	65.18 - 1.60	1 - Analysis Pending
803	DSIpoised_001_Set2	G29	DSIpoised	CC(=O)NC=1C=CC(=CC1)C2=CSC(N)=N2	Z48847594	00:57:25	TBXTA-x0776	OK: No comment:No comment	success	H 3 2	99 99 99 90 90 120	65.01 - 1.50	1 - Analysis Pending
804	DSIpoised_001_Set2	G31	DSIpoised	CC(NC(=O)C)C1=NN=C2C=CC=CN12	Z131516158	00:57:51	TBXTA-x0777	OK: No comment:No comment	success	H 3 2	99 99 99 90 90 120	49.94 - 1.69	1 - Analysis Pending
805	DSIpoised_001_Set2	G34	DSIpoised	CC(=O)N1CCN(CC1)C=2C=CC(Cl)=CC2	Z275165822	00:58:32	TBXTA-x0778	OK: No comment:No comment	success	H 3 2	99 99 98 90 90 120	64.88 - 2.90	1 - Analysis Pending
806	DSIpoised_001_Set2	G35	DSIpoised	CC(=O)N1CCCC(C1)C(=O)N	Z220816104	00:59:07	TBXTA-x0779	OK: No comment:No comment	success	H 3 2	99 99 98 90 90 120	49.79 - 2.21	1 - Analysis Pending
807	DSIpoised_001_Set2	G36	DSIpoised	CS(=O)(=O)NC1CCCC1	Z53825479	00:59:29	TBXTA-x0780	OK: No comment:No comment	success	H 3 2	99 99 99 90 90 120	65.26 - 2.12	1 - Analysis Pending
808	DSIpoised_001_Set2	G38	DSIpoised	O=C(NC=1C=CC=2N=CC=CC2C1)C=3C=CC=CC3	Z453319206	01:00:44	TBXTA-x0781	OK: No comment:No comment	success	H 3 2	99 99 98 90 90 120	49.93 - 1.80	1 - Analysis Pending
809	DSIpoised_001_Set2	G41	DSIpoised	CN(C(=O)C)C=1C=CC=CC1C(=O)O	Z223688272	01:01:10	TBXTA-x0782	OK: No comment:No comment	success	H 3 2	99 99 100 90 90 120	49.78 - 2.03	1 - Analysis Pending
810	DSIpoised_001_Set2	H10	DSIpoised	CNC1CCN(C1=O)C=2C=CC=CC2F	Z1186029914	01:01:40	TBXTA-x0783	OK: No comment:No comment	success	H 3 2	99 99 98 90 90 120	49.88 - 1.66	1 - Analysis Pending
811	DSIpoised_001_Set2	H11	DSIpoised	CC(=O)N1CCC(CC1)C2=CNC=3C=CC=CC23	Z223388508	01:02:07	TBXTA-x0784	OK: No comment:No comment	success	H 3 2	100 100 97 90 90 120	50.04 - 2.12	1 - Analysis Pending
812	DSIpoised_001_Set2	H12	DSIpoised	NC(=O)N1CCN(CC1)C(=O)C2=CC=CO2	Z198194396	01:02:46	TBXTA-x0785	OK: No comment:No comment	success	H 3 2	100 100 98 90 90 120	65.04 - 1.81	1 - Analysis Pending
813	DSIpoised_001_Set2	H14	DSIpoised	[O-]C(=O)C=1C=CC=CC1OC(F)(F)F	Z2856434778	01:03:04	TBXTA-x0786	OK: No comment:No comment	success	H 3 2	99 99 100 90 90 120	49.74 - 1.60	1 - Analysis Pending
814	DSIpoised_001_Set2	H18	DSIpoised	NC(=O)C1=CNC(=N1)C2CC2	Z1407672867	01:03:38	TBXTA-x0787	OK: No comment:No comment	success	H 3 2	99 99 99 90 90 120	49.86 - 1.42	1 - Analysis Pending
815	DSIpoised_001_Set2	H22	DSIpoised	CN1N=C(C(=O)N)C=2C=CC=CC12	Z2697514548	01:04:25	TBXTA-x0788	OK: No comment:No comment	Failed - unknown	None	None	None	1 - Analysis Pending
816	DSIpoised_001_Set2	H23	DSIpoised	CNC1CCCN(C1)C=2C=CC=NN2	Z1139246057	01:04:50	TBXTA-x0789	OK: No comment:No comment	success	H 3 2	99 99 99 90 90 120	49.83 - 2.04	1 - Analysis Pending
817	DSIpoised_001_Set2	H26	DSIpoised	COC=1C=CC(=CC1)N2CC(CC2=O)C(=O)N	Z57324924	01:05:37	TBXTA-x0790	OK: No comment:No comment	success	H 3 2	99 99 99 90 90 120	65.13 - 1.71	1 - Analysis Pending
818	DSIpoised_001_Set2	H27	DSIpoised	C(NC=1C=CN=CC1)C2CCCO2	Z1267882044	01:06:01	TBXTA-x0791	OK: No comment:No comment	success	H 3 2	99 99 99 90 90 120	65.22 - 1.79	1 - Analysis Pending
819	DSIpoised_001_Set2	H29	DSIpoised	CN(C)S(=O)(=O)N1CCN(C)CC1	Z2735592898	01:06:19	TBXTA-x0792	OK: No comment:No comment	success	H 3 2	100 100 100 90 90 120	50.08 - 3.09	1 - Analysis Pending
820	DSIpoised_001_Set2	H30	DSIpoised	CN1CCC[C@H](C1)OC(=O)C2=CC=CO2	Z2940170964	01:06:41	TBXTA-x0793	OK: No comment:No comment	success	H 3 2	99 99 99 90 90 120	65.14 - 1.45	1 - Analysis Pending
821	DSIpoised_001_Set2	H33	DSIpoised	CS(=O)(=O)NCCC=1C=CC=CC1	Z45617795	01:06:57	TBXTA-x0794	OK: No comment:No comment	success	H 3 2	99 99 99 90 90 120	65.09 - 1.87	1 - Analysis Pending
822	DSIpoised_001_Set2	H34	DSIpoised	OCC1=CN(N=N1)C=2C=CC(Cl)=C(Cl)C2	Z1891776064	01:07:15	TBXTA-x0795	OK: No comment:No comment	success	H 3 2	99 99 99 90 90 120	64.92 - 1.64	1 - Analysis Pending
823	DSIpoised_001_Set2	H35	DSIpoised	CCN1C=C(CCO)C=N1	Z1674937530	01:07:30	TBXTA-x0796	OK: No comment:No comment	success	H 3 2	99 99 99 90 90 120	49.85 - 1.85	1 - Analysis Pending
824	DSIpoised_001_Set2	H36	DSIpoised	CCN1C=CC(CNC)=N1	Z2856434888	01:08:10	TBXTA-x0797	OK: No comment:No comment	success	H 3 2	99 99 99 90 90 120	65.24 - 2.17	1 - Analysis Pending
825	DSIpoised_001_Set2	H38	DSIpoised	O=C1CN(CC=2C=CC=CC2)CC(=O)N1	Z2856434910	01:08:49	TBXTA-x0798	OK: No comment:No comment	success	H 3 2	98 98 99 90 90 120	64.62 - 1.92	1 - Analysis Pending
826	DSIpoised_001_Set2	I08	DSIpoised	CS(=O)(=O)N1CCC(O)CC1	Z1247413608	01:09:16	TBXTA-x0799	OK: No comment:No comment	success	H 3 2	99 99 99 90 90 120	65.15 - 1.81	1 - Analysis Pending
827	DSIpoised_001_Set2	I14	DSIpoised	CN(C)C=1C=CN=CC1	Z2856434762	01:09:43	TBXTA-x0800	OK: No comment:No comment	success	H 3 2	99 99 99 90 90 120	65.09 - 1.57	1 - Analysis Pending
828	DSIpoised_001_Set2	I16	DSIpoised	CC(CS(=O)(=O)N)C=1C=CC=CC1	Z1407673036	01:10:34	TBXTA-x0801	OK: No comment:No comment	success	H 3 2	99 99 98 90 90 120	49.60 - 1.61	1 - Analysis Pending
829	DSIpoised_001_Set2	I17	DSIpoised	CC(=O)N1CCN(CC1)C(=O)N	Z90122368	01:10:59	TBXTA-x0802	OK: No comment:No comment	Failed - low resolution	H 3 2	99 99 99 90 90 120	65.29 - 3.68	1 - Analysis Pending
830	DSIpoised_001_Set2	I18	DSIpoised	CC(=O)NC(C)(C1CC1)C(=O)O	Z1259162160	01:11:06		FAIL: No comment:No comment
831	DSIpoised_001_Set2	I19	DSIpoised	CC(OC=1C=CC(Cl)=CC1)C(=O)N	Z19727416	01:11:28	TBXTA-x0803	OK: No comment:No comment	success	H 3 2	99 99 99 90 90 120	65.05 - 1.60	1 - Analysis Pending
832	DSIpoised_001_Set2	I20	DSIpoised	CC(N)C1=CN(N=N1)C=2C=CC=CC2	Z2527301677	01:11:55	TBXTA-x0804	OK: No comment:No comment	success	H 3 2	99 99 98 90 90 120	64.82 - 1.94	1 - Analysis Pending
833	DSIpoised_001_Set2	I21	DSIpoised	CS(=O)(=O)CC1=NC=2C=CC=CC2N1	Z126932614	01:12:18	TBXTA-x0805	OK: No comment:No comment	success	H 3 2	99 99 99 90 90 120	65.16 - 2.30	1 - Analysis Pending
834	DSIpoised_001_Set2	I22	DSIpoised	FC(F)(F)CC(=O)N1CCNCC1	Z1262246195	01:12:37	TBXTA-x0806	OK: No comment:No comment	success	H 3 2	99 99 98 90 90 120	49.86 - 2.08	1 - Analysis Pending
835	DSIpoised_001_Set2	I24	DSIpoised	CC(C)N1C=NC(=C1)S(=O)(=O)N	Z1509882419	01:13:10	TBXTA-x0807	OK: No comment:No comment	success	H 3 2	99 99 99 90 90 120	65.18 - 2.00	1 - Analysis Pending
836	DSIpoised_001_Set2	I31	DSIpoised	CCOC=1C=CC=CC1N2CCNCC2	Z425387594	01:13:40	TBXTA-x0808	OK: No comment:No comment	success	H 3 2	99 99 99 90 90 120	49.75 - 1.86	1 - Analysis Pending
837	DSIpoised_001_Set2	I32	DSIpoised	CC(=O)NC=1C=CC(C)=C2NCCCC12	Z1650168321	01:14:06	TBXTA-x0809	OK: No comment:No comment	success	H 3 2	99 99 99 90 90 120	49.70 - 1.64	1 - Analysis Pending
838	DSIpoised_001_Set2	I33	DSIpoised	O=C(CC=1C=CC=CC1)N2CCC=3C=CC=CC23	Z30624464	01:14:30	TBXTA-x0810	OK: No comment:No comment	success	H 3 2	97 97 98 90 90 120	48.71 - 1.59	1 - Analysis Pending
839	DSIpoised_001_Set2	I35	DSIpoised	CN(C)S(=O)(=O)C=1C(C)=NNC1C	Z94597856	01:15:49	TBXTA-x0811	OK: No comment:No comment	success	H 3 2	99 99 99 90 90 120	39.39 - 1.55	1 - Analysis Pending
840	DSIpoised_001_Set2	I36	DSIpoised	CC(N)C=1C=CC(=CC1)C=2C=NC=NC2	Z1696822287	01:16:13	TBXTA-x0812	OK: No comment:No comment	success	H 3 2	99 99 98 90 90 120	64.78 - 1.61	1 - Analysis Pending
841	DSIpoised_001_Set2	I38	DSIpoised	CC1=NNC(C)=C1C=2C=CC=CC2N	Z1270312110	01:16:33	TBXTA-x0813	OK: No comment:No comment	Failed - low resolution	H 3 2	97 97 98 90 90 120	64.31 - 4.20	1 - Analysis Pending
842	DSIpoised_001_Set2	I40	DSIpoised	NC(=O)C(O)C1CCOCC1	Z1312590981	01:16:58	TBXTA-x0814	OK: No comment:No comment	success	H 3 2	96 96 99 90 90 120	64.12 - 1.76	1 - Analysis Pending
843	DSIpoised_001_Set2	I41	DSIpoised	CC=1C=CC(CC(=O)NC2=NC=CS2)=CC1	Z90713255	01:17:21	TBXTA-x0815	OK: No comment:No comment	success	H 3 2	99 99 99 90 90 120	49.50 - 2.45	1 - Analysis Pending
844	DSIpoised_001_Set2	J09	DSIpoised	CNC(=O)NCC=1C(F)=CC=CC1Cl	Z933840894	01:18:02	TBXTA-x0816	OK: No comment:No comment	success	H 3 2	99 99 98 90 90 120	49.58 - 2.26	1 - Analysis Pending
845	DSIpoised_001_Set2	J15	DSIpoised	CC(C)NC(=O)N(C)CC=1C=NN(C)C1	Z183344018	01:18:09		FAIL: No comment:No comment
846	DSIpoised_001_Set2	J19	DSIpoised	CC(C)(C)N1CC(O)C1	Z2856434900	01:18:31	TBXTA-x0817	OK: No comment:No comment	success	H 3 2	98 98 99 90 90 120	49.49 - 2.07	1 - Analysis Pending
847	DSIpoised_001_Set2	J20	DSIpoised	CCC(=O)NC1=C(OC=2C=CC=CC12)C(=O)N	Z108545814	01:19:00	TBXTA-x0818	OK: No comment:No comment	success	H 3 2	96 96 99 90 90 120	48.48 - 2.39	1 - Analysis Pending
848	DSIpoised_001_Set2	J22	DSIpoised	NCC=1C=CC=CC1OC(F)(F)F	Z2856434776	01:22:02	TBXTA-x0819	OK: No comment:No comment	success	H 3 2	97 97 100 90 90 120	64.37 - 1.88	1 - Analysis Pending
849	DSIpoised_001_Set2	J25	DSIpoised	CC(C)C=1C=CC(CN2CCC(O)CC2)=CC1	Z2856434874	01:22:25	TBXTA-x0820	OK: No comment:No comment	success	H 3 2	99 99 99 90 90 120	49.53 - 1.82	1 - Analysis Pending
850	DSIpoised_001_Set2	J28	DSIpoised	CC(=O)NC1=CC=CC2=NON=C12	Z2027158783	01:22:58	TBXTA-x0821	OK: No comment:No comment	success	H 3 2	96 96 100 90 90 120	64.32 - 1.64	1 - Analysis Pending
851	DSIpoised_001_Set2	J33	DSIpoised	CCC(CC)C(=O)NC1=NC=CS1	Z28173817	01:23:24	TBXTA-x0822	OK: No comment:No comment	success	H 3 2	98 98 97 90 90 120	49.46 - 2.47	1 - Analysis Pending
852	DSIpoised_001_Set2	J34	DSIpoised	CC(=O)NCCC1=CNC=2C=CC(F)=CC12	Z1220452176	01:25:06	TBXTA-x0823	OK: No comment:No comment	success	H 3 2	100 100 98 90 90 120	50.08 - 1.63	1 - Analysis Pending
853	DSIpoised_001_Set2	J35	DSIpoised	CC(C)(N)CN1CCCC1	Z1741966630	01:25:35	TBXTA-x0824	OK: No comment:No comment	success	H 3 2	99 99 99 90 90 120	49.93 - 2.44	1 - Analysis Pending
854	DSIpoised_001_Set2	K08	DSIpoised	CC(=O)NC=1C=C(C=CC1F)C(=O)O	Z364328788	01:26:00	TBXTA-x0825	OK: No comment:No comment	success	H 3 2	99 99 99 90 90 120	49.89 - 1.57	1 - Analysis Pending
855	DSIpoised_001_Set2	K12	DSIpoised	CC(=O)NC=1C=NC=CC1C	Z1129283193	01:26:19	TBXTA-x0826	OK: No comment:No comment	success	H 3 2	99 99 99 90 90 120	49.99 - 1.69	1 - Analysis Pending
856	DSIpoised_001_Set2	K13	DSIpoised	NC=1C=CC(=CC1)S(=O)(=O)NC=2C=CC=CN2	Z271004858	01:27:04	TBXTA-x0827	OK: No comment:No comment	success	H 3 2	99 99 98 90 90 120	49.84 - 1.84	1 - Analysis Pending
857	DSIpoised_001_Set2	K16	DSIpoised	CC(=O)NCC=1C=NNC1	Z383325512	01:27:22	TBXTA-x0828	OK: No comment:No comment	success	H 3 2	100 100 98 90 90 120	65.19 - 2.01	1 - Analysis Pending
858	DSIpoised_001_Set2	K18	DSIpoised	FC=1C=CC=CC1CNC=2C=NNC2	Z1454310449	01:27:51	TBXTA-x0829	OK: No comment:No comment	success	H 3 2	99 99 99 90 90 120	65.21 - 1.51	1 - Analysis Pending
859	DSIpoised_001_Set2	K19	DSIpoised	CN(CC=1C=CC=C(F)C1)S(=O)(=O)N	Z300245038	01:28:12	TBXTA-x0830	OK: No comment:No comment	success	H 3 2	99 99 99 90 90 120	65.31 - 1.62	1 - Analysis Pending
860	DSIpoised_001_Set2	K23	DSIpoised	CC1=NOC(NC(=O)CC2CCCC2)=N1	Z729726784	01:28:41	TBXTA-x0831	OK: No comment:No comment	success	H 3 2	99 99 99 90 90 120	65.12 - 1.71	1 - Analysis Pending
861	DSIpoised_001_Set2	K24	DSIpoised	CC(OC=1C=CC=CC1F)C(=O)O	Z65532537	01:35:23	TBXTA-x1155	OK: No comment:No comment	success	H 3 2	97 97 102 90 90 120	48.71 - 2.56	1 - Analysis Pending
862	DSIpoised_001_Set2	K26	DSIpoised	CC(=O)NCC1(O)CCCC1	Z1203329531	01:35:48	TBXTA-x1156	OK: No comment:No comment	success	H 3 2	100 100 99 90 90 120	50.04 - 1.55	1 - Analysis Pending
863	DSIpoised_001_Set2	K30	DSIpoised	CC(=O)N1CCC(N)CC1	Z90664455	01:36:19	TBXTA-x1157	OK: No comment:No comment	success	H 3 2	100 100 98 90 90 120	50.08 - 1.61	1 - Analysis Pending
864	DSIpoised_001_Set2	K33	DSIpoised	COC=1C=C(CN)C=C(OC)C1OC	Z1741959530	01:36:27		FAIL: No comment:No comment
865	DSIpoised_001_Set2	K34	DSIpoised	COCC1=CC(=NO1)C(=O)N	Z1273141646	01:37:01	TBXTA-x1158	OK: No comment:No comment	success	H 3 2	100 100 98 90 90 120	65.11 - 1.82	1 - Analysis Pending
866	DSIpoised_001_Set2	K35	DSIpoised	CC(C)C(=O)NCC1=NC=2C=CC=CC2N1	Z26781943	01:37:50	TBXTA-x1159	OK: No comment:No comment	success	H 3 2	99 99 99 90 90 120	49.99 - 1.58	1 - Analysis Pending
867	DSIpoised_001_Set2	K37	DSIpoised	CNC(C)C=1C=CC(F)=CC1	Z166605480	01:38:39	TBXTA-x1160	OK: No comment:No comment	success	H 3 2	100 100 99 90 90 120	42.98 - 1.49	1 - Analysis Pending
868	DSIpoised_001_Set2	K38	DSIpoised	NC=1C=CC=C(OCC=2C=CC=CC2)C1	Z933326822	01:40:01	TBXTA-x1161	OK: No comment:No comment	success	H 3 2	99 99 99 90 90 120	49.83 - 1.64	1 - Analysis Pending
869	DSIpoised_001_Set2	K39	DSIpoised	CC=1N=CSC1C(=O)N2CCNC(=O)C2	Z422344882	01:40:34	TBXTA-x1162	OK: No comment:No comment	success	H 3 2	99 99 99 90 90 120	49.93 - 1.50	1 - Analysis Pending
870	DSIpoised_001_Set2	K41	DSIpoised	CS(=O)(=O)N1CCCC(C1)C(=O)O	Z133632670	01:41:04	TBXTA-x1163	OK: No comment:No comment	success	H 3 2	97 97 96 90 90 120	63.40 - 2.11	1 - Analysis Pending
871	DSIpoised_001_Set2	L08	DSIpoised	NC(=O)N1CCN(CC1)C=2C=CC(F)=CC2	Z198194394	01:41:33	TBXTA-x1164	OK: No comment:No comment	success	H 3 2	100 100 98 90 90 120	42.98 - 1.49	1 - Analysis Pending
872	DSIpoised_001_Set2	L12	DSIpoised	O=C(CC#N)N1CCC(CC=2C=CC=CC2)CC1	Z1688493887	01:42:22	TBXTA-x1165	OK: No comment:No comment	success	H 3 2	99 99 99 90 90 120	49.99 - 1.67	1 - Analysis Pending
873	DSIpoised_001_Set2	L13	DSIpoised	OC(=O)C=1C=CC=C(NC(=O)C2=CC=NO2)C1	Z2856434931	01:42:44	TBXTA-x1166	OK: No comment:No comment	success	H 3 2	99 99 99 90 90 120	43.14 - 1.70	1 - Analysis Pending
874	DSIpoised_001_Set2	L14	DSIpoised	COCC1=NN=C(N)S1	Z57478994	01:44:09	TBXTA-x1167	OK: No comment:No comment	success	H 3 2	99 99 99 90 90 120	65.15 - 1.88	1 - Analysis Pending
875	DSIpoised_001_Set2	L18	DSIpoised	CCN1N=C(CC1=O)C(F)(F)F	Z1268152398	01:44:29	TBXTA-x1168	OK: No comment:No comment	success	H 3 2	99 99 99 90 90 120	65.15 - 1.38	1 - Analysis Pending
876	DSIpoised_001_Set2	L20	DSIpoised	CCC(CC)C(=O)NC=1C=CC=CC1O	Z1331830630	01:45:06	TBXTA-x1169	OK: No comment:No comment	success	H 3 2	99 99 99 90 90 120	65.24 - 1.83	1 - Analysis Pending
877	DSIpoised_001_Set2	L22	DSIpoised	CNCC=1C=CN=CC1	Z2856434786	01:45:28	TBXTA-x1170	OK: No comment:No comment	success	H 3 2	99 99 99 90 90 120	49.93 - 1.52	1 - Analysis Pending
878	DSIpoised_001_Set2	L23	DSIpoised	CCC1=NC(=NO1)C2CCCN2	Z1350579414	01:46:31	TBXTA-x1171	OK: No comment:No comment	success	H 3 2	99 99 99 90 90 120	49.67 - 1.60	1 - Analysis Pending
879	DSIpoised_001_Set2	L24	DSIpoised	CN1N=CC(Cl)=C1C(=O)N2CCCCC2	Z275179946	01:46:51	TBXTA-x1172	OK: No comment:No comment	success	H 3 2	100 100 98 90 90 120	65.06 - 1.57	1 - Analysis Pending
880	DSIpoised_001_Set2	L25	DSIpoised	COCCNC1CCN(CC1)C(=O)C	Z2856434813	01:47:23	TBXTA-x1173	OK: No comment:No comment	success	H 3 2	99 99 99 90 90 120	65.25 - 1.66	1 - Analysis Pending
881	DSIpoised_001_Set2	L26	DSIpoised	[O-]C(=O)COCC=1C=CC=CC1	Z2856434906	01:47:52	TBXTA-x1174	OK: No comment:No comment	success	H 3 2	99 99 99 90 90 120	65.12 - 1.55	1 - Analysis Pending
882	DSIpoised_001_Set2	L30	DSIpoised	COC(=O)C=1C=CN=CC1	Z19684186	01:48:48	TBXTA-x1175	OK: No comment:No comment	success	H 3 2	99 99 98 90 90 120	49.70 - 1.68	1 - Analysis Pending
883	DSIpoised_001_Set2	L35	DSIpoised	C(C1CCOCC1)N2CCNCC2	Z1267773591	01:49:19	TBXTA-x1176	OK: No comment:No comment	success	H 3 2	99 99 98 90 90 120	64.82 - 2.04	1 - Analysis Pending
884	DSIpoised_001_Set2	L36	DSIpoised	CC1CCN(CC1)C=2C=CC(N)=CC2Cl	Z57345491	01:49:40	TBXTA-x1177	OK: No comment:No comment	success	H 3 2	99 99 99 90 90 120	43.08 - 1.71	1 - Analysis Pending
885	DSIpoised_001_Set2	L37	DSIpoised	CC(=O)N1CCC(CC1)C#N	Z952656810	01:50:09	TBXTA-x1178	OK: No comment:No comment	success	H 3 2	99 99 98 90 90 120	49.65 - 2.32	1 - Analysis Pending
886	DSIpoised_001_Set2	L39	DSIpoised	CC1CCCC1NCCO	Z1396419547	01:51:16	TBXTA-x1179	OK: No comment:No comment	success	H 3 2	99 99 99 90 90 120	49.96 - 1.99	1 - Analysis Pending
887	DSIpoised_001_Set2	M08	DSIpoised	CNC=1C=CC=CC1S(=O)(=O)C	Z285782452	01:51:41	TBXTA-x1180	OK: No comment:No comment	success	H 3 2	99 99 99 90 90 120	43.03 - 1.67	1 - Analysis Pending
888	DSIpoised_001_Set2	M09	DSIpoised	CC(=O)NC=1C=CC=CC1O	Z57040482	01:52:19	TBXTA-x1181	OK: No comment:No comment	success	H 3 2	99 99 99 90 90 120	43.13 - 1.66	1 - Analysis Pending
889	DSIpoised_001_Set2	M10	DSIpoised	CC(C)C=1N=CC(Cl)=C(N1)C(=O)N	Z906021418	01:52:49	TBXTA-x1182	OK: No comment:No comment	success	H 3 2	99 99 98 90 90 120	49.74 - 2.07	1 - Analysis Pending
890	DSIpoised_001_Set2	M11	DSIpoised	NC=1C=CC=CC1OCC=2C=CC=CC2	Z336089202	01:53:15	TBXTA-x1183	OK: No comment:No comment	success	H 3 2	99 99 98 90 90 120	64.87 - 1.80	1 - Analysis Pending
891	DSIpoised_001_Set2	M12	DSIpoised	OCC1=CN(N=N1)C=2C=CC(Cl)=CC2	Z1374778753	01:53:42	TBXTA-x1184	OK: No comment:No comment	success	H 3 2	99 99 99 90 90 120	64.92 - 1.77	1 - Analysis Pending
892	DSIpoised_001_Set2	M14	DSIpoised	CS(=O)(=O)CC(O)C=1C=CC=CC1	Z822382694	01:54:36	TBXTA-x1185	OK: No comment:No comment	success	H 3 2	99 99 99 90 90 120	43.01 - 1.64	1 - Analysis Pending
893	DSIpoised_001_Set2	M16	DSIpoised	ONC(=O)C=1C=CC=2C=CC=CC2N1	Z59181945	01:55:49	TBXTA-x1186	OK: No comment:No comment	success	H 3 2	99 99 99 90 90 120	64.96 - 1.66	1 - Analysis Pending
894	DSIpoised_001_Set2	M18	DSIpoised	CC(=O)NC=1C=CC=C(F)C1C(=O)O	Z1229798311	01:56:30	TBXTA-x1187	OK: No comment:No comment	Failed - unknown	None	None	None	1 - Analysis Pending
895	DSIpoised_001_Set2	M20	DSIpoised	CNC=1N=CC=C(OC)N1	Z281802060	01:57:04	TBXTA-x1188	OK: No comment:No comment	success	H 3 2	96 96 99 90 90 120	42.65 - 1.58	1 - Analysis Pending
896	DSIpoised_001_Set2	M22	DSIpoised	CC=1C=C(N=C(C)N1)N2CCNCC2	Z274575916	01:57:42	TBXTA-x1189	OK: No comment:No comment	success	H 3 2	98 98 99 90 90 120	49.46 - 1.77	1 - Analysis Pending
897	DSIpoised_001_Set2	M24	DSIpoised	CC(=O)NC=1C=CC=CC1CC(=O)O	Z1444783243	01:58:13	TBXTA-x1190	OK: No comment:No comment	success	H 3 2	98 98 99 90 90 120	49.42 - 1.61	1 - Analysis Pending
898	DSIpoised_001_Set2	M25	DSIpoised	COC=1C=CC(=CC1)C(=O)C2CCNCC2	Z1741973467	01:58:43	TBXTA-x1191	OK: No comment:No comment	success	H 3 2	98 98 99 90 90 120	64.93 - 1.72	1 - Analysis Pending
899	DSIpoised_001_Set2	M26	DSIpoised	CC=1C=CC=CC1CC(=O)N	Z52214433	01:59:43	TBXTA-x1192	OK: No comment:No comment	success	H 3 2	98 98 99 90 90 120	64.91 - 1.59	1 - Analysis Pending
900	DSIpoised_001_Set2	M31	DSIpoised	NCC1=CC(=NO1)C=2C=CC=CC2	Z425449682	02:00:06	TBXTA-x1193	OK: No comment:No comment	success	H 3 2	98 98 99 90 90 120	64.88 - 1.75	1 - Analysis Pending
901	DSIpoised_001_Set2	M34	DSIpoised	CCC(=O)NC=1C=CC=2NC(=O)NC2C1	Z26794351	02:00:31	TBXTA-x1194	OK: No comment:No comment	success	H 3 2	98 98 99 90 90 120	49.46 - 1.80	1 - Analysis Pending
902	DSIpoised_001_Set2	M36	DSIpoised	CC1=NC=2C=CC=CC2N1CCC(=O)N	Z53116498	02:00:53	TBXTA-x1195	OK: No comment:No comment	success	H 3 2	96 96 99 90 90 120	48.36 - 1.53	1 - Analysis Pending
903	DSIpoised_001_Set2	M37	DSIpoised	CC(=O)NC1=NC=C(CC=2C=CC=C(C)C2)S1	Z57080305	02:01:28	TBXTA-x1196	OK: No comment:No comment	success	H 3 2	99 99 99 90 90 120	64.95 - 2.49	1 - Analysis Pending
904	DSIpoised_001_Set2	M39	DSIpoised	C1=CSC(=C1)C2=NC=CN2	Z744754722	02:02:06		FAIL: No comment:No comment
905	DSIpoised_001_Set2	N08	DSIpoised	CC(=O)NCC1CNCCO1	Z1269638430	02:02:09		FAIL: No comment:No comment
906	DSIpoised_001_Set2	N10	DSIpoised	COC(C)C1=NC(=CS1)C=2C=NOC2C	Z1945710531	02:02:13		FAIL: No comment:No comment
907	DSIpoised_001_Set2	N12	DSIpoised	CC(=O)N1CC(C1)C(=O)O	Z1868430535	02:02:50		FAIL: No comment:No comment
908	DSIpoised_001_Set2	N13	DSIpoised	C[C@H](O)CNCC=1C=CC=2OCOC2C1	Z2856434941	02:02:54		FAIL: No comment:No comment
909	DSIpoised_001_Set2	N18	DSIpoised	CNCCC1CCCCC1	Z2856434901	02:02:57		FAIL: No comment:No comment
910	DSIpoised_001_Set2	N20	DSIpoised	COC(=O)NC=1C=CC(CC=2C=CN=CC2)=CC1	Z57190020	02:03:00		FAIL: No comment:No comment
911	DSIpoised_001_Set2	N23	DSIpoised	CC1CCN(CC1)C(=O)CC(F)(F)F	Z316425948	02:03:02		FAIL: No comment:No comment
912	DSIpoised_001_Set2	N26	DSIpoised	CC(C)C(N)C(=O)N1CCOCC1	Z927400026	02:03:05		FAIL: No comment:No comment
913	DSIpoised_001_Set2	N28	DSIpoised	COC(=O)C=1C=CC(=CC1)S(=O)(=O)N	Z18197050	02:03:08		FAIL: No comment:No comment
914	DSIpoised_001_Set2	N31	DSIpoised	CCCN1N=CC=C1C=2C=CN=CC2	Z1381484542	02:03:12		FAIL: No comment:No comment
915	DSIpoised_001_Set2	N32	DSIpoised	CC(NS(=O)(=O)C)C=1C=CC=CC1Cl	Z133729708	02:03:15		FAIL: No comment:No comment
916	DSIpoised_001_Set2	N33	DSIpoised	CC(=O)NC=1C=CC(NC=2C=CC=CC2)=CC1	Z68404778	02:03:19		FAIL: No comment:No comment
917	DSIpoised_001_Set2	N34	DSIpoised	CN1CCN(CC1)C(=O)NC=2C=CC=CC2	Z2856434890	02:03:21		FAIL: No comment:No comment
918	DSIpoised_001_Set2	N35	DSIpoised	CN(C)C(=O)N1CCOCC21CCOC2	Z1998104358	02:03:24		FAIL: No comment:No comment
919	DSIpoised_001_Set2	N39	DSIpoised	CC1=NOC(CN2CCC(CO)CC2)=N1	Z416877194	02:03:28		FAIL: No comment:No comment
920	DSIpoised_001_Set2	O08	DSIpoised	CC(C)NC1=NC=2C=CC=CC2N1	Z2467208649	02:03:31		FAIL: No comment:No comment
921	DSIpoised_001_Set2	O09	DSIpoised	CNC(=O)C=1C=CC(CS(=O)(=O)C)=CC1	Z30272045	02:03:34		FAIL: No comment:No comment
922	DSIpoised_001_Set2	O10	DSIpoised	CN(C)S(=O)(=O)C=1C=NNC1	Z805551440	02:03:38		FAIL: No comment:No comment
923	DSIpoised_001_Set2	O16	DSIpoised	CS(=O)(=O)NCCC=1C=CC(F)=CC1	Z45705015	02:03:41		FAIL: No comment:No comment
924	DSIpoised_001_Set2	O17	DSIpoised	NC=1C=CC=CC1N2CCOCC2	Z56785490	02:03:44		FAIL: No comment:No comment
925	DSIpoised_001_Set2	O19	DSIpoised	CC1=CSC(NCC2CCCO2)=N1	Z48852953	02:03:48		FAIL: No comment:No comment
926	DSIpoised_001_Set2	O21	DSIpoised	O=C(CC#N)NC1CCCCC1	Z56813508	02:03:51		FAIL: No comment:No comment
927	DSIpoised_001_Set2	O22	DSIpoised	C1=CSC(=N1)C2=NN=CN2	Z2027049478	02:03:55		FAIL: No comment:No comment
928	DSIpoised_001_Set2	O23	DSIpoised	COC=1C=CC(Br)=CC1CNC(=O)C	Z955369596	02:03:58		FAIL: No comment:No comment
929	DSIpoised_001_Set2	O29	DSIpoised	CC=1SC(N)=NC1C=2C=CC(C)=C(C)C2	Z48847633	02:04:02		FAIL: No comment:No comment
930	DSIpoised_001_Set2	O33	DSIpoised	NC(=O)C1CCN(CC1)C(=O)NC=2C=CC=CC2	Z33545544	02:04:05		FAIL: No comment:No comment
931	DSIpoised_001_Set2	O34	DSIpoised	CC=1C=CC=CC1N2C=C(N=N2)C(=O)O	Z2327226104	02:04:08		FAIL: No comment:No comment
932	DSIpoised_001_Set2	O38	DSIpoised	CC(=O)NCCC=1C=CC(=CC1)S(=O)(=O)N	Z30857828	02:04:12		FAIL: No comment:No comment
933	DSIpoised_001_Set2	O41	DSIpoised	OCC=1C=CC=CC1N2CCOCC2	Z235361235	02:04:15		FAIL: No comment:No comment
934	DSIpoised_001_Set2	P10	DSIpoised	NC=1N=CC=C(N1)C=2C=CC(Cl)=CC2	Z363993198	02:04:19		FAIL: No comment:No comment
935	DSIpoised_001_Set2	P19	DSIpoised	CC(=O)N1CCCC(O)(C1)C(=O)O	Z2293643386	02:04:22		FAIL: No comment:No comment
936	DSIpoised_001_Set2	P20	DSIpoised	CCN1C(NC(=O)C)=NC=2C=CC=CC12	Z68639747	02:04:25		FAIL: No comment:No comment
937	DSIpoised_001_Set2	P21	DSIpoised	CCOC(=O)NC=1C=CC=C(Cl)C1	Z31697001	02:04:28		FAIL: No comment:No comment
938	DSIpoised_001_Set2	P22	DSIpoised	COC=1C=CC=2NC=C(CN(C)C)C2C1	Z2856434938	02:04:31		FAIL: No comment:No comment
939	DSIpoised_001_Set2	P23	DSIpoised	CCOC(=O)N1CCOCC1	Z31721097	02:04:34		FAIL: No comment:No comment
940	DSIpoised_001_Set2	P26	DSIpoised	CNC(C)C=1SC(C)=NC1C	Z1266823232	02:04:37		FAIL: No comment:No comment
941	DSIpoised_001_Set2	P30	DSIpoised	COC=1C=CC(CN)=CC1OC	Z2856434917	02:04:40		FAIL: No comment:No comment
942	DSIpoised_001_Set2	P31	DSIpoised	CC(CO)N(C)C=1N=CC(Cl)=CN1	Z1546887028	02:04:44		FAIL: No comment:No comment
943	DSIpoised_001_Set2	P39	DSIpoised	CC(=O)N1CCCNCC1	Z168883358	02:04:47		FAIL: No comment:No comment
944	DSIpoised_001_Set2	Q07	DSIpoised	OCC=1C=CC(=CC1)N2C=NC=3C=CC=CC23	Z235449082	02:04:50		FAIL: No comment:No comment
945	DSIpoised_001_Set2	Q12	DSIpoised	CNC=1N=CC(=CC1Cl)C(F)(F)F	Z54628157	02:07:46	TBXTA-x0834	OK: No comment:No comment	success	H 3 2	99 99 98 90 90 120	64.98 - 2.22	1 - Analysis Pending
946	DSIpoised_001_Set2	Q14	DSIpoised	CC(=O)NC=1C=CC(OC=2N=CC=CN2)=CC1	Z54571979	02:08:25	TBXTA-x0835	OK: No comment:No comment	success	H 3 2	99 99 99 90 90 120	65.29 - 1.98	1 - Analysis Pending
947	DSIpoised_001_Set2	Q16	DSIpoised	CN1CCCC=2C=CC(=CC12)S(=O)(=O)N	Z1367324110	02:08:52	TBXTA-x0836	OK: No comment:No comment	success	H 3 2	99 99 98 90 90 120	65.03 - 1.67	1 - Analysis Pending
948	DSIpoised_001_Set2	Q18	DSIpoised	CC(N)C=1C=CC(=CC1)N2CCOCC2	Z1259341012	02:09:15	TBXTA-x0837	OK: No comment:No comment	success	H 3 2	99 99 97 90 90 120	49.93 - 2.01	1 - Analysis Pending
949	DSIpoised_001_Set2	Q20	DSIpoised	CC(=O)NC1CNC=2C=CC=CC2C1	Z1492796719	02:09:39	TBXTA-x0838	OK: No comment:No comment	success	H 3 2	99 99 99 90 90 120	49.99 - 2.02	1 - Analysis Pending
950	DSIpoised_001_Set2	Q24	DSIpoised	CNC1(CCCC1)C(=O)N	Z1348559502	02:10:06	TBXTA-x0839	OK: No comment:No comment	success	H 3 2	100 100 99 90 90 120	50.01 - 1.84	1 - Analysis Pending
951	DSIpoised_001_Set2	Q30	DSIpoised	CC1CN(CCO1)C(=O)C=2C=NC=CN2	Z212851096	02:10:31	TBXTA-x0840	OK: No comment:No comment	success	H 3 2	100 100 99 90 90 120	65.45 - 1.96	1 - Analysis Pending
952	DSIpoised_001_Set2	Q31	DSIpoised	CS(=O)(=O)NC=1C=CC(CN)=CC1	Z426041412	02:10:52	TBXTA-x0841	OK: No comment:No comment	success	H 3 2	100 100 98 90 90 120	50.04 - 1.80	1 - Analysis Pending
953	DSIpoised_001_Set2	Q34	DSIpoised	CNC1CCCN(C1=O)C=2C=CC=CC2	Z1212984951	02:11:29	TBXTA-x0842	OK: No comment:No comment	success	H 3 2	99 99 98 90 90 120	64.67 - 2.80	1 - Analysis Pending
954	DSIpoised_001_Set2	Q36	DSIpoised	OC1CN(C1)C(C=2C=CC=CC2)C=3C=CC=CC3	Z1741964527	02:11:53	TBXTA-x0843	OK: No comment:No comment	success	H 3 2	99 99 99 90 90 120	49.88 - 1.88	1 - Analysis Pending
955	DSIpoised_001_Set2	Q38	DSIpoised	CC(=O)C=1C=CC=C(NC(=O)N2CCOCC2)C1	Z274555794	02:12:25	TBXTA-x0844	OK: No comment:No comment	success	H 3 2	99 99 99 90 90 120	65.06 - 2.04	1 - Analysis Pending
956	DSIpoised_001_Set2	Q39	DSIpoised	OC(=O)CCN1CCCCC1	Z53115945	02:12:55	TBXTA-x0845	OK: No comment:No comment	success	H 3 2	99 99 99 90 90 120	49.72 - 2.00	1 - Analysis Pending
957	DSIpoised_001_Set2	R08	DSIpoised	OCCN1CCOCC1	Z2856434843	02:13:17	TBXTA-x0846	OK: No comment:No comment	success	H 3 2	99 99 98 90 90 120	49.74 - 1.70	1 - Analysis Pending
958	DSIpoised_001_Set2	R10	DSIpoised	CN(C)CC=1C=CC(C#N)=CC1	Z2856434815	02:13:59	TBXTA-x0847	OK: No comment:No comment	success	H 3 2	99 99 99 90 90 120	43.04 - 1.77	1 - Analysis Pending
959	DSIpoised_001_Set2	R11	DSIpoised	CNC1CCCCC1S(=O)(=O)C	Z1259161657	02:14:21	TBXTA-x0848	OK: No comment:No comment	success	H 3 2	99 99 99 90 90 120	49.96 - 1.70	1 - Analysis Pending
960	DSIpoised_001_Set2	R12	DSIpoised	CC(=O)N1C[C@H](O)C[C@@H]1C(=O)O	Z1824511473	02:14:38		FAIL: No comment:No comment
961	DSIpoised_001_Set2	R14	DSIpoised	C1CC1C2=NOC(=N2)C3CCNC3	Z2177153697	02:14:55	TBXTA-x0849	OK: No comment:No comment	success	H 3 2	99 99 99 90 90 120	49.99 - 1.63	1 - Analysis Pending
962	DSIpoised_001_Set2	R16	DSIpoised	COC=1C=CC=2SC(N)=NC2C1	Z1954800564	02:15:19	TBXTA-x0850	OK: No comment:No comment	success	H 3 2	99 99 98 90 90 120	49.78 - 2.28	1 - Analysis Pending
963	DSIpoised_001_Set2	R18	DSIpoised	CN1C=C(OC=2N=CN=CC2Cl)C=N1	Z1918536193	02:15:47	TBXTA-x0851	OK: No comment:No comment	success	H 3 2	99 99 99 90 90 120	64.97 - 3.43	1 - Analysis Pending
964	DSIpoised_001_Set2	R20	DSIpoised	CN(CCC#N)S(=O)(=O)C=1C=CC(C)=CC1	Z45515569	02:16:18	TBXTA-x0852	OK: No comment:No comment	success	H 3 2	99 99 99 90 90 120	65.11 - 2.06	1 - Analysis Pending
965	DSIpoised_001_Set2	R21	DSIpoised	CCCC(=O)NC=1N=NN(CC)N1	Z57475877	02:16:44	TBXTA-x0853	OK: No comment:No comment	success	H 3 2	99 99 99 90 90 120	49.83 - 1.72	1 - Analysis Pending
966	DSIpoised_001_Set2	R23	DSIpoised	CC(=O)NCCC=1C=CC=CC1C	Z52314092	02:17:10	TBXTA-x0854	OK: No comment:No comment	success	H 3 2	99 99 99 90 90 120	49.82 - 1.82	1 - Analysis Pending
967	DSIpoised_001_Set2	R26	DSIpoised	CC(C)C(N)C1=NC(C)=NO1	Z1267773566	02:17:44	TBXTA-x0855	OK: No comment:No comment	success	H 3 2	99 99 99 90 90 120	65.08 - 2.88	1 - Analysis Pending
968	DSIpoised_001_Set2	R30	DSIpoised	CCC1=NC=C(CNC)S1	Z1267773633	02:18:23	TBXTA-x0856	OK: No comment:No comment	success	H 3 2	89 89 87 90 90 120	58.15 - 3.16	1 - Analysis Pending
969	DSIpoised_001_Set2	R31	DSIpoised	CC1CN(CCC1N)S(=O)(=O)C	Z1346370629	02:19:01	TBXTA-x0857	OK: No comment:No comment	Failed - low resolution	H 3 2	98 98 98 90 90 120	64.64 - 4.69	1 - Analysis Pending
970	DSIpoised_001_Set2	R32	DSIpoised	OC(=O)CN1CCC(CC1)C=2C=CC=CC2	Z287148438	02:19:46	TBXTA-x0858	OK: No comment:No comment	success	H 3 2	100 100 99 90 90 120	50.04 - 2.46	1 - Analysis Pending
971	DSIpoised_001_Set2	R35	DSIpoised	CCNCC1=CN(C)N=N1	Z1271660837	02:24:04	TBXTA-x0859	OK: No comment:No comment	success	H 3 2	100 100 99 90 90 120	65.75 - 2.85	1 - Analysis Pending
972	DSIpoised_001_Set2	R39	DSIpoised	CCN(CCO)C=1C=CC(N)=CC1	Z752989138	02:24:28	TBXTA-x0860	OK: No comment:No comment	Failed - low resolution	H 3 2	100 100 98 90 90 120	65.08 - 3.59	1 - Analysis Pending
973	DSIpoised_001_Set2	S07	DSIpoised	NC(=O)C=1C=NC(=NC1)C(F)(F)F	Z1745658474	02:24:48	TBXTA-x0861	OK: No comment:No comment	Failed - unknown	None	None	None	1 - Analysis Pending
974	DSIpoised_001_Set2	S08	DSIpoised	NC(=O)C1CCC(F)(F)CC1	Z1526748660	02:25:10	TBXTA-x0862	OK: No comment:No comment	success	H 3 2	99 99 99 90 90 120	65.29 - 1.87	1 - Analysis Pending
975	DSIpoised_001_Set2	S09	DSIpoised	COC=1C=CC=2C=NNC(=O)C2C1OC	Z102895082	02:25:36	TBXTA-x0863	OK: No comment:No comment	success	H 3 2	100 100 99 90 90 120	65.70 - 2.67	1 - Analysis Pending
976	DSIpoised_001_Set2	S10	DSIpoised	CC(=O)NC=1C=CC=C(C(=O)O)C1C	Z364368134	02:25:59	TBXTA-x0864	OK: No comment:No comment	success	H 3 2	99 99 98 90 90 120	49.76 - 1.88	1 - Analysis Pending
977	DSIpoised_001_Set2	S11	DSIpoised	CNC(=O)C=1C=CC(=CC1)S(=O)(=O)N	Z165170770	02:26:27	TBXTA-x0865	OK: No comment:No comment	success	H 3 2	100 100 99 90 90 120	50.14 - 2.50	1 - Analysis Pending
978	DSIpoised_001_Set2	S12	DSIpoised	NC(=O)C=1C=NN(CCO)C1	Z1562205518	02:27:03	TBXTA-x0866	OK: No comment:No comment	success	H 3 2	99 99 99 90 90 120	49.83 - 1.62	1 - Analysis Pending
979	DSIpoised_001_Set2	S14	DSIpoised	CC=1C=C(F)C=CC1CS(=O)(=O)N	Z1849009686	02:27:46	TBXTA-x0867	OK: No comment:No comment	success	H 3 2	99 99 99 90 90 120	65.10 - 3.11	1 - Analysis Pending
980	DSIpoised_001_Set2	S16	DSIpoised	CNS(=O)(=O)C=1C=CC=C(C)C1F	Z1639162606	02:28:03	TBXTA-x0868	OK: No comment:No comment	success	H 3 2	98 98 97 90 90 120	49.23 - 3.44	1 - Analysis Pending
981	DSIpoised_001_Set2	S17	DSIpoised	NC=1C=C(C=CC1N2CCCCC2)C(F)(F)F	Z56792776	02:28:21	TBXTA-x0869	OK: No comment:No comment	success	H 3 2	99 99 98 90 90 120	49.96 - 2.00	1 - Analysis Pending
982	DSIpoised_001_Set2	S18	DSIpoised	CN1C=C(C(=O)N)C(=N1)C2CCCNC2	Z2377835233	02:28:46	TBXTA-x0870	OK: No comment:No comment	success	H 3 2	100 100 99 90 90 120	65.44 - 2.02	1 - Analysis Pending
983	DSIpoised_001_Set2	S19	DSIpoised	CC(C)NC(=O)C=1C=CNN1	Z381729066	02:29:12	TBXTA-x0871	OK: No comment:No comment	success	H 3 2	99 99 99 90 90 120	65.31 - 2.17	1 - Analysis Pending
984	DSIpoised_001_Set2	S22	DSIpoised	CS(=O)(=O)NCC1CCNCC1	Z1741966151	02:29:31	TBXTA-x0872	OK: No comment:No comment	success	H 3 2	99 99 99 90 90 120	49.98 - 1.85	1 - Analysis Pending
985	DSIpoised_001_Set2	S26	DSIpoised	CCN(C)C(=O)C=1C=CC=C(N)C1	Z2092370954	02:29:53	TBXTA-x0873	OK: No comment:No comment	success	H 3 2	98 98 98 90 90 120	49.38 - 2.12	1 - Analysis Pending
986	DSIpoised_001_Set2	S29	DSIpoised	CNCC1COC=2C=CC=CC2O1	Z1891773476	02:30:31	TBXTA-x0874	OK: No comment:No comment	Failed - unknown	None	None	None	1 - Analysis Pending
987	DSIpoised_001_Set2	S34	DSIpoised	NC(=S)NC=1C=CC=CC1OC(F)(F)F	Z291279160	02:34:46	TBXTA-x0875	OK: No comment:No comment	success	H 3 2	99 99 98 90 90 120	49.57 - 2.88	1 - Analysis Pending
988	DSIpoised_001_Set2	S35	DSIpoised	ClC=1SN=NC1CN2CCOCC2	Z2856434925	02:35:38	TBXTA-x0876	OK: No comment:No comment	None	None	None	None	1 - Analysis Pending
989	DSIpoised_001_Set2	S37	DSIpoised	CS(=O)(=O)NC1CCNCC1	Z212045094	02:36:01	TBXTA-x0877	OK: No comment:No comment	success	H 3 2	99 99 98 90 90 120	49.71 - 2.07	1 - Analysis Pending
990	DSIpoised_001_Set2	S39	DSIpoised	NC(=O)NC=1C=CC(=CC1)C=2C=CC=CC2	Z198195774	02:36:29	TBXTA-x0878	OK: No comment:No comment	success	H 3 2	99 99 98 90 90 120	65.00 - 1.88	1 - Analysis Pending
991	DSIpoised_001_Set2	S41	DSIpoised	CCC(=O)NC=1C=CC=C(N)C1C	Z235361315	02:36:50	TBXTA-x0879	OK: No comment:No comment	success	H 3 2	98 98 98 90 90 120	64.41 - 3.32	1 - Analysis Pending
992	DSIpoised_001_Set2	T09	DSIpoised	CNS(=O)(=O)CC1CCCCC1	Z1003207278	02:37:11	TBXTA-x0880	OK: No comment:No comment	success	H 3 2	99 99 99 90 90 120	49.79 - 1.97	1 - Analysis Pending
993	DSIpoised_001_Set2	T10	DSIpoised	NC(=S)NC=1C=CC(OC(F)(F)F)=CC1	Z1741960769	02:37:28	TBXTA-x0881	OK: No comment:No comment	success	H 3 2	99 99 99 90 90 120	43.08 - 2.66	1 - Analysis Pending
994	DSIpoised_001_Set2	T12	DSIpoised	N#CCCN1CCOCC1	Z2856434767	02:37:49	TBXTA-x0882	OK: No comment:No comment	success	H 3 2	99 99 99 90 90 120	65.07 - 1.95	1 - Analysis Pending
995	DSIpoised_001_Set2	T13	DSIpoised	COC=1C=CC(=CC1)C(=O)NCC(=O)N	Z33546965	02:38:12	TBXTA-x0883	OK: No comment:No comment	success	H 3 2	99 99 98 90 90 120	65.04 - 1.74	1 - Analysis Pending
996	DSIpoised_001_Set2	T17	DSIpoised	CCOC(=O)C=1C=COC1	Z293079056	02:38:35	TBXTA-x0884	OK: No comment:No comment	success	H 3 2	97 97 98 90 90 120	42.56 - 2.43	1 - Analysis Pending
997	DSIpoised_001_Set2	T19	DSIpoised	CC(O)COC=1C=CC=C(F)C1	Z1250132544	02:39:13	TBXTA-x0885	OK: No comment:No comment	success	H 3 2	99 99 99 90 90 120	65.14 - 3.10	1 - Analysis Pending
998	DSIpoised_001_Set2	T23	DSIpoised	CC1COCCN1CCN	Z1263811695	02:39:29	TBXTA-x0886	OK: No comment:No comment	success	H 3 2	98 98 97 90 90 120	49.15 - 2.52	1 - Analysis Pending
999	DSIpoised_001_Set2	T26	DSIpoised	COC=1C=CC(=CC1)C(N)C(=O)O	Z56755722	02:39:56	TBXTA-x0887	OK: No comment:No comment	success	H 3 2	99 99 98 90 90 120	49.63 - 1.89	1 - Analysis Pending
1000	DSIpoised_001_Set2	T27	DSIpoised	CCOC=1C(F)=CC=CC1C(=O)N(C)C	Z1273312142	02:40:27	TBXTA-x0888	OK: No comment:No comment	success	H 3 2	99 99 99 90 90 120	49.79 - 1.95	1 - Analysis Pending
1001	DSIpoised_001_Set2	T31	DSIpoised	CC1CNCCN1CCO	Z1741794237	02:41:00	TBXTA-x0889	OK: No comment:No comment	success	H 3 2	99 99 98 90 90 120	49.86 - 1.80	1 - Analysis Pending
1002	DSIpoised_001_Set2	T38	DSIpoised	CC(=O)NC=1C=CC=C(NC(=O)N)C1	Z198195770	02:47:51	TBXTA-x0890	OK: No comment:No comment	Failed - unknown	None	None	None	1 - Analysis Pending
1003	DSIpoised_001_Set2	T39	DSIpoised	CCNC=1N=CC=CC1C	Z1992316287	02:48:34	TBXTA-x0891	OK: No comment:No comment	success	H 3 2	96 96 96 90 90 120	62.97 - 3.36	1 - Analysis Pending
1004	DSIpoised_001_Set2	U07	DSIpoised	O=C1NC=C(NCC=2C=CC=CC2)C(=O)N1	Z111666026	02:49:04	TBXTA-x0892	OK: No comment:No comment	success	H 3 2	99 99 99 90 90 120	49.57 - 2.12	1 - Analysis Pending
1005	DSIpoised_001_Set2	U08	DSIpoised	CC(=O)N1CC=2C=CC(N)=CC2C1	Z1354416068	02:49:34	TBXTA-x0893	OK: No comment:No comment	success	H 3 2	100 100 99 90 90 120	50.10 - 2.85	1 - Analysis Pending
1006	DSIpoised_001_Set2	U10	DSIpoised	CN(C)C(=O)C=1C=CC(F)=CC1Br	Z100642432	02:50:10		FAIL: No comment:No comment
1007	DSIpoised_001_Set2	U12	DSIpoised	CC(N)C1=NC(CC=2C=CC=CC2)=NO1	Z2442288995	02:50:47	TBXTA-x0894	OK: No comment:No comment	Failed - unknown	None	None	None	1 - Analysis Pending
1008	DSIpoised_001_Set2	U13	DSIpoised	N(C1=NN=CS1)C=2C=CC=CC2	Z56347187	02:51:29	TBXTA-x0895	OK: No comment:No comment	success	H 3 2	99 99 99 90 90 120	43.07 - 1.84	1 - Analysis Pending
1009	DSIpoised_001_Set2	U14	DSIpoised	CC(=O)NC=1C=CC(F)=C(C1)C(=O)O	Z364321922	02:52:00	TBXTA-x0896	OK: No comment:No comment	Failed - unknown	None	None	None	1 - Analysis Pending
1010	DSIpoised_001_Set2	U19	DSIpoised	CCC(=O)NC1=NC(C)=CS1	Z30820160	02:52:22	TBXTA-x0897	OK: No comment:No comment	success	H 3 2	99 99 99 90 90 120	49.81 - 2.16	1 - Analysis Pending
1011	DSIpoised_001_Set2	U20	DSIpoised	CCS(=O)(=O)NC=1C=CC=CC1F	Z53825177	02:52:55	TBXTA-x0898	OK: No comment:No comment	success	H 3 2	99 99 99 90 90 120	65.25 - 2.66	1 - Analysis Pending
1012	DSIpoised_001_Set2	U22	DSIpoised	NC=1N=CN=CC1C=2C=CC(Cl)=CC2	Z1262398388	02:53:22	TBXTA-x0899	OK: No comment:No comment	success	H 3 2	100 100 99 90 90 120	65.67 - 3.16	1 - Analysis Pending
1013	DSIpoised_001_Set2	U31	DSIpoised	CC=1N=C(C)N(CCC(=O)O)N1	Z274553586	02:53:37		FAIL: No comment:No comment
1014	DSIpoised_001_Set2	U34	DSIpoised	CC1=CN=C(S1)N2CCNCC2	Z1741975423	02:54:01	TBXTA-x0900	OK: No comment:No comment	success	H 3 2	99 99 99 90 90 120	49.90 - 2.02	1 - Analysis Pending
1015	DSIpoised_001_Set2	U36	DSIpoised	CC=1C=CC(CS(=O)(=O)N)=CC1F	Z1703168683	02:54:31	TBXTA-x0901	OK: No comment:No comment	success	H 3 2	99 99 98 90 90 120	49.81 - 3.37	1 - Analysis Pending
1016	DSIpoised_001_Set2	U37	DSIpoised	CCCN1N=NN=C1NC(=O)C2=CC=CO2	Z57446103	02:54:50	TBXTA-x0902	OK: No comment:No comment	success	H 3 2	99 99 99 90 90 120	49.91 - 2.03	1 - Analysis Pending
1017	DSIpoised_001_Set2	U38	DSIpoised	CC(=O)NC=1C=CC(OC(=O)N2CCCC2)=CC1	Z274555566	02:55:13	TBXTA-x0903	OK: No comment:No comment	success	H 3 2	99 99 99 90 90 120	49.86 - 2.47	1 - Analysis Pending
1018	DSIpoised_001_Set2	U39	DSIpoised	CNS(=O)(=O)CC=1C=C(C)ON1	Z763030030	02:55:50	TBXTA-x0904	OK: No comment:No comment	success	H 3 2	99 99 99 90 90 120	65.16 - 2.22	1 - Analysis Pending
1019	DSIpoised_001_Set2	U40	DSIpoised	CC1=CC(=NO1)C2CCCN2S(=O)(=O)C	Z319891284	02:56:17	TBXTA-x0905	OK: No comment:No comment	success	H 3 2	99 99 99 90 90 120	49.82 - 1.90	1 - Analysis Pending
1020	DSIpoised_001_Set2	V10	DSIpoised	CC1=NC(CN2C=CC(C)=CC2=O)=CS1	Z1134990241	02:56:43	TBXTA-x0906	OK: No comment:No comment	success	H 3 2	97 97 97 90 90 120	48.97 - 3.00	1 - Analysis Pending
1021	DSIpoised_001_Set2	V19	DSIpoised	CN(C1CCCCCC1)S(=O)(=O)C	Z216450634	02:57:19	TBXTA-x0907	OK: No comment:No comment	Failed - unknown	None	None	None	1 - Analysis Pending
1022	DSIpoised_001_Set2	V20	DSIpoised	CC1=NN(C)C(C)=C1NC(=O)CC#N	Z1688504114	02:57:43	TBXTA-x0908	OK: No comment:No comment	success	H 3 2	96 96 96 90 90 120	63.14 - 2.94	1 - Analysis Pending
1023	DSIpoised_001_Set2	V21	DSIpoised	CC=1C=CC=C(C1)C(=O)N2CCC(CC2)C(=O)N	Z32400357	02:58:17	TBXTA-x0909	OK: No comment:No comment	success	H 3 2	99 99 99 90 90 120	65.19 - 1.90	1 - Analysis Pending
1024	DSIpoised_001_Set2	V26	DSIpoised	CN(C(=O)C)C=1C=CC=NC1	Z1203252645	02:58:39	TBXTA-x0910	OK: No comment:No comment	success	H 3 2	99 99 98 90 90 120	39.53 - 2.77	1 - Analysis Pending
1025	DSIpoised_001_Set2	V32	DSIpoised	COCC(=O)NC=1C=CC=CC1	Z31504642	02:59:02	TBXTA-x0911	OK: No comment:No comment	success	H 3 2	99 99 99 90 90 120	42.96 - 2.02	1 - Analysis Pending
1026	DSIpoised_001_Set2	V33	DSIpoised	COCC(=O)NC1=NC(=CS1)C=2C=CC=CC2	Z62645406	02:59:42	TBXTA-x0912	OK: No comment:No comment	success	H 3 2	100 100 100 90 90 120	65.78 - 2.52	1 - Analysis Pending
1027	DSIpoised_001_Set2	V34	DSIpoised	O=C(N1CCOCC1)C2=CSN=N2	Z741055844	03:00:06	TBXTA-x0913	OK: No comment:No comment	success	H 3 2	99 99 98 90 90 120	65.00 - 1.97	1 - Analysis Pending
1028	DSIpoised_001_Set2	V35	DSIpoised	CCNC1CCN(CC1)C=2C=CN=CC2	Z2065616520	03:00:35	TBXTA-x0914	OK: No comment:No comment	success	H 3 2	100 100 99 90 90 120	65.60 - 2.78	1 - Analysis Pending
1029	DSIpoised_001_Set2	W07	DSIpoised	CN1C=C(C(=O)O)C(=N1)C=2C=CN=CC2	Z815264062	03:01:00	TBXTA-x0915	OK: No comment:No comment	Failed - unknown	None	None	None	1 - Analysis Pending
1030	DSIpoised_001_Set2	W08	DSIpoised	COC=1C=CC=NC1C#N	Z1955122823	03:01:20	TBXTA-x0916	OK: No comment:No comment	success	H 3 2	99 99 98 90 90 120	32.42 - 1.76	1 - Analysis Pending
1031	DSIpoised_001_Set2	W14	DSIpoised	CN(C)C(=O)C1(CC1)C(=O)O	Z1874937335	03:01:44	TBXTA-x0917	OK: No comment:No comment	Failed - low resolution	H 3 2	97 97 97 90 90 120	48.76 - 3.81	1 - Analysis Pending
1032	DSIpoised_001_Set2	W16	DSIpoised	CC(=O)NCC1=NC=CN1	Z1203191681	03:02:28	TBXTA-x0918	OK: No comment:No comment	Failed - low resolution	H 3 2	99 99 98 90 90 120	49.59 - 3.50	1 - Analysis Pending
1033	DSIpoised_001_Set2	W17	DSIpoised	CN(C)CCN1C(=O)C=2C=CC=CC2C1=O	Z2856434895	03:02:51	TBXTA-x0919	OK: No comment:No comment	success	H 3 2	96 96 99 90 90 120	48.44 - 1.96	1 - Analysis Pending
1034	DSIpoised_001_Set2	W18	DSIpoised	CC(O)C(=O)NCC=1C=CC=CN1	Z1551688335	03:03:15	TBXTA-x0920	OK: No comment:No comment	Failed - unknown	None	None	None	1 - Analysis Pending
1035	DSIpoised_001_Set2	W19	DSIpoised	CCOC=1N=CC=CC1C(=O)N	Z272156568	03:03:37	TBXTA-x0921	OK: No comment:No comment	success	H 3 2	99 99 98 90 90 120	64.80 - 2.31	1 - Analysis Pending
1036	DSIpoised_001_Set2	W20	DSIpoised	CN(C)CC1=CC=C(O1)C(=O)O	Z359352902	03:04:15	TBXTA-x0922	OK: No comment:No comment	Failed - unknown	None	None	None	1 - Analysis Pending
1037	DSIpoised_001_Set2	W30	DSIpoised	CNC=1N=CC=NC1C#N	Z1896597864	03:04:52	TBXTA-x0923	OK: No comment:No comment	Failed - unknown	None	None	None	1 - Analysis Pending
1038	DSIpoised_001_Set2	W31	DSIpoised	CCC(=O)NCC1=NN=C2CCCCN12	Z438067480	03:05:30	TBXTA-x0924	OK: No comment:No comment	success	H 3 2	99 99 99 90 90 120	65.24 - 2.25	1 - Analysis Pending
1039	DSIpoised_001_Set2	W32	DSIpoised	CC(=O)NCC1(CCOCC1)C=2C=CC=CC2	Z384468096	03:05:50	TBXTA-x0925	OK: No comment:No comment	Failed - low resolution	H 3 2	98 98 98 90 90 120	49.10 - 3.90	1 - Analysis Pending
1040	DSIpoised_001_Set2	W33	DSIpoised	CCC=1C=CC(=CC1)C=2N=C(N)SC2C	Z48847639	03:06:33	TBXTA-x0926	OK: No comment:No comment	success	H 3 2	99 99 98 90 90 120	49.69 - 2.41	1 - Analysis Pending
1041	DSIpoised_001_Set2	W37	DSIpoised	NNC(=O)C=1C=CC(OCC=2C=CC=CC2)=CC1	Z58982727	03:07:36	TBXTA-x0927	OK: No comment:No comment	success	H 3 2	99 99 99 90 90 120	65.00 - 2.92	1 - Analysis Pending
1042	DSIpoised_001_Set2	X10	DSIpoised	COC=1C=CC(=CC1)C(N)C=2C=CC=CC2	Z2574937229	03:08:07	TBXTA-x0928	OK: No comment:No comment	Failed - unknown	None	None	None	1 - Analysis Pending
1043	DSIpoised_001_Set2	X12	DSIpoised	CN(C)C=1N=CN=C2SC(C)=C(C)C12	Z31222641	03:08:37	TBXTA-x0929	OK: No comment:No comment	success	H 3 2	99 99 99 90 90 120	49.79 - 2.73	1 - Analysis Pending
1044	DSIpoised_001_Set2	X13	DSIpoised	OC=1N=CC(NC2CCCCC2)=C(O)N1	Z57283017	03:08:52		FAIL: No comment:No comment
1045	DSIpoised_001_Set2	X14	DSIpoised	CN1C=CC(=N1)C(=O)NC=2C=CC=C(C2)C(=O)[O-]	Z2856434892	03:09:16	TBXTA-x0930	OK: No comment:No comment	Failed - unknown	None	None	None	1 - Analysis Pending
1046	DSIpoised_001_Set2	X17	DSIpoised	CC1=NC(=NO1)C=2C=CC=CC2	Z57791725	03:09:36	TBXTA-x0931	OK: No comment:No comment	success	H 3 2	97 97 100 90 90 120	48.62 - 2.43	1 - Analysis Pending
1047	DSIpoised_001_Set2	X22	DSIpoised	CC=1C=C(F)C=C(C1)S(=O)(=O)N	Z1324080698	03:10:02	TBXTA-x0932	OK: No comment:No comment	success	H 3 2	98 98 99 90 90 120	49.28 - 3.05	1 - Analysis Pending
1048	DSIpoised_001_Set2	X23	DSIpoised	CC(O)CN1C=CN=C1C	Z1362754425	03:10:30	TBXTA-x0933	OK: No comment:No comment	Failed - low resolution	H 3 2	98 98 99 90 90 120	49.45 - 4.30	1 - Analysis Pending
1049	DSIpoised_001_Set2	X30	DSIpoised	CC1=NOC(CC(N)C=2C=CC=CC2)=N1	Z2442269480	03:11:13	TBXTA-x0934	OK: No comment:No comment	success	H 3 2	97 97 100 90 90 120	43.26 - 2.46	1 - Analysis Pending
1050	DSIpoised_001_Set2	X31	DSIpoised	CCC(NC)C=1C=CN=CC1	Z1250132788	03:50:21	TBXTA-x0935	OK: No comment:No comment	success	H 3 2	97 97 96 90 90 120	63.77 - 2.50	1 - Analysis Pending
1051	DSIpoised_001_Set2	X34	DSIpoised	CNCC=1C=CC=C(OC)N1	Z1603775714	03:50:46	TBXTA-x0936	OK: No comment:No comment	Failed - unknown	None	None	None	1 - Analysis Pending
1052	DSIpoised_001_Set2	X35	DSIpoised	CNC1(CO)CCOCC1	Z1169060901	03:51:19	TBXTA-x0937	OK: No comment:No comment	success	H 3 2	100 100 98 90 90 120	50.16 - 2.23	1 - Analysis Pending
1053	DSIpoised_001_Set2	X36	DSIpoised	C[C@@H](CO)N(C)C=1N=CC=CC1F	Z2017168803	03:51:47	TBXTA-x0938	OK: No comment:No comment	success	H 3 2	99 99 98 90 90 120	65.11 - 2.01	1 - Analysis Pending
1054	DSIpoised_001_Set2	X37	DSIpoised	CC1CCN(CC1)C(=O)CCCC=2C=CC=CC2	Z419884046	03:52:12	TBXTA-x0939	OK: No comment:No comment	success	H 3 2	100 100 99 90 90 120	50.33 - 1.78	1 - Analysis Pending
1055	DSIpoised_001_Set2	X38	DSIpoised	CS(=O)(=O)N1CCC[C@@H]1CN	Z1713595338	03:52:37	TBXTA-x0940	OK: No comment:No comment	success	H 3 2	99 99 98 90 90 120	65.11 - 1.62	1 - Analysis Pending
1056	DSIpoised_001_Set2	Y08	DSIpoised	COC=1C=CC=CC1C2=NN=CO2	Z1359419878	03:53:04	TBXTA-x0941	OK: No comment:No comment	success	H 3 2	99 99 98 90 90 120	49.69 - 3.22	1 - Analysis Pending
1057	DSIpoised_001_Set2	Y10	DSIpoised	CC1=NN(C(=O)C1)C=2C=CC=CC2	Z50145861	03:53:41	TBXTA-x0942	OK: No comment:No comment	success	H 3 2	99 99 98 90 90 120	49.96 - 1.61	1 - Analysis Pending
1058	DSIpoised_001_Set2	Y12	DSIpoised	CC=1C=CC(C(=O)N)=C(F)C1	Z1343633025	03:54:08	TBXTA-x0943	OK: No comment:No comment	success	H 3 2	99 99 98 90 90 120	42.84 - 1.62	1 - Analysis Pending
1059	DSIpoised_001_Set2	Y13	DSIpoised	CNC(=O)CN1CCNCC1	Z85934875	03:54:47	TBXTA-x0944	OK: No comment:No comment	success	H 3 2	99 99 97 90 90 120	42.32 - 2.91	1 - Analysis Pending
1060	DSIpoised_001_Set2	Y14	DSIpoised	CC=1NNC(=O)C1CCO	Z1259155959	03:55:15	TBXTA-x0945	OK: No comment:No comment	success	H 3 2	99 99 97 90 90 120	64.62 - 2.33	1 - Analysis Pending
1061	DSIpoised_001_Set2	Y15	DSIpoised	CC(OC=1C=CC(=CC1)C=2C=CC=CC2)C(=O)O	Z111782404	03:55:41	TBXTA-x0946	OK: No comment:No comment	Failed - unknown	None	None	None	1 - Analysis Pending
1062	DSIpoised_001_Set2	Y16	DSIpoised	NC(=O)C1CCCN2C=CN=C12	Z1324853681	03:56:08	TBXTA-x0947	OK: No comment:No comment	success	H 3 2	99 99 99 90 90 120	42.99 - 2.23	1 - Analysis Pending
1063	DSIpoised_001_Set2	Y18	DSIpoised	CCN(CC)C=1C=CC=C(O)C1	Z2856434814	03:57:04	TBXTA-x0948	OK: No comment:No comment	success	H 3 2	99 99 98 90 90 120	65.12 - 1.96	1 - Analysis Pending
1064	DSIpoised_001_Set2	Y19	DSIpoised	COC=1C=C(NC(=O)C)C(OC)=CC1Cl	Z26968795	03:57:22	TBXTA-x0949	OK: No comment:No comment	success	H 3 2	99 99 98 90 90 120	39.57 - 2.10	1 - Analysis Pending
1065	DSIpoised_001_Set2	Y20	DSIpoised	COC=1C=CC=C2NC(=O)CCCC12	Z1507502062	03:57:43	TBXTA-x0950	OK: No comment:No comment	success	H 3 2	100 100 98 90 90 120	65.18 - 2.44	1 - Analysis Pending
1066	DSIpoised_001_Set2	Y23	DSIpoised	CCNC=1C=CC(C#N)=CN1	Z219104216	03:58:21	TBXTA-x0951	OK: No comment:No comment	Failed - unknown	None	None	None	1 - Analysis Pending
1067	DSIpoised_001_Set2	Y25	DSIpoised	CC(=O)NC=1C=CC=CC1OCC=2C=CC=CC2	Z26365442	03:58:43	TBXTA-x0952	OK: No comment:No comment	success	H 3 2	99 99 98 90 90 120	64.85 - 2.57	1 - Analysis Pending
1068	DSIpoised_001_Set2	Y26	DSIpoised	CN1CCN(CC1)C(=O)CO	Z228585842	03:59:04	TBXTA-x0953	OK: No comment:No comment	success	H 3 2	99 99 97 90 90 120	49.51 - 2.22	1 - Analysis Pending
1069	DSIpoised_001_Set2	Y29	DSIpoised	CC=1C=C(ON1)C(=O)NCC2CCOC2	Z384361454	03:59:32	TBXTA-x0954	OK: No comment:No comment	success	H 3 2	99 99 98 90 90 120	49.77 - 2.14	1 - Analysis Pending
1070	DSIpoised_001_Set2	Y31	DSIpoised	CNC=1N=CC=CN1	Z54628578	03:59:55	TBXTA-x0955	OK: No comment:No comment	success	H 3 2	99 99 98 90 90 120	49.78 - 1.89	1 - Analysis Pending
1071	DSIpoised_001_Set2	Y32	DSIpoised	NC(=O)C=1C=CC=2NCCC2C1	Z2434225559	04:00:35	TBXTA-x0956	OK: No comment:No comment	Failed - unknown	None	None	None	1 - Analysis Pending
1072	DSIpoised_001_Set2	Y34	DSIpoised	CN(CC(=O)O)C(=O)C=1C=CC(F)=CC1	Z85895198	04:01:02	TBXTA-x0957	OK: No comment:No comment	success	H 3 2	100 100 98 90 90 120	50.01 - 2.40	1 - Analysis Pending
1073	DSIpoised_001_Set2	Y35	DSIpoised	CC(C)(C)NC(=O)CN1C=CC(=N1)C(F)(F)F	Z55009317	04:01:30	TBXTA-x0958	OK: No comment:No comment	success	H 3 2	99 99 99 90 90 120	65.05 - 2.23	1 - Analysis Pending
1074	DSIpoised_001_Set2	Y36	DSIpoised	CC(CC=1C=CC(Br)=CC1)C(=O)N	Z1551999220	04:11:33	TBXTA-x0959	OK: No comment:No comment	success	H 3 2	100 100 97 90 90 120	50.08 - 1.70	1 - Analysis Pending
1075	DSIpoised_001_Set2	Y37	DSIpoised	CC(=O)NC1=CC(C)=NN1	Z239136710	04:11:55	TBXTA-x0960	OK: No comment:No comment	success	H 3 2	100 100 99 90 90 120	42.99 - 1.56	1 - Analysis Pending
1076	DSIpoised_001_Set2	Y39	DSIpoised	CCC(=O)NC=1C=CC(C)=CC1O	Z33452106	04:12:12	TBXTA-x0961	OK: No comment:No comment	success	H 3 2	100 100 98 90 90 120	65.15 - 1.67	1 - Analysis Pending
1077	DSIpoised_001_Set2	Y40	DSIpoised	CC(N)C(=O)NC1=CC(=NN1)C(F)(F)F	Z1622626423	04:12:38	TBXTA-x0962	OK: No comment:No comment	success	H 3 2	99 99 98 90 90 120	49.92 - 1.76	1 - Analysis Pending
1078	DSIpoised_001_Set2	Y41	DSIpoised	COC=1C=CC=CC1NC(=O)C2=CC=C(C)S2	Z27797417	04:13:02	TBXTA-x0963	OK: No comment:No comment	success	H 3 2	99 99 99 90 90 120	49.88 - 1.67	1 - Analysis Pending
1079	DSIpoised_001_Set2	Z07	DSIpoised	CNC(C)C=1C=NN(C)C1	Z1437171658	04:13:25	TBXTA-x0964	OK: No comment:No comment	success	H 3 2	99 99 98 90 90 120	65.02 - 1.68	1 - Analysis Pending
1080	DSIpoised_001_Set2	Z08	DSIpoised	CNC(=O)C1CNCCO1	Z1636723439	04:13:44	TBXTA-x0965	OK: No comment:No comment	success	H 3 2	99 99 98 90 90 120	42.86 - 1.65	1 - Analysis Pending
1081	DSIpoised_001_Set2	Z11	DSIpoised	CC(O)CCN1C=CC=N1	Z1613492358	04:14:05	TBXTA-x0966	OK: No comment:No comment	success	H 3 2	99 99 98 90 90 120	49.97 - 1.68	1 - Analysis Pending
1082	DSIpoised_001_Set2	Z12	DSIpoised	C(N1CCNCC1)C2=CSC=N2	Z812517112	04:14:22	TBXTA-x0967	OK: No comment:No comment	success	H 3 2	100 100 99 90 90 120	65.33 - 2.74	1 - Analysis Pending
1083	DSIpoised_001_Set2	Z17	DSIpoised	CC=1C=CC(NC(=O)C2=CC=CO2)=CC1O	Z1430613384	04:15:05	TBXTA-x0968	OK: No comment:No comment	success	H 3 2	97 97 99 90 90 120	42.72 - 2.36	1 - Analysis Pending
1084	DSIpoised_001_Set2	Z21	DSIpoised	O=C(COC=1C=CC=CC1)N2CCCC2	Z19735981	04:15:24	TBXTA-x0969	OK: No comment:No comment	success	H 3 2	99 99 98 90 90 120	49.78 - 2.09	1 - Analysis Pending
1085	DSIpoised_001_Set2	Z26	DSIpoised	CC(C)NC(=O)C=1C=C(C)N(C)N1	Z733898630	04:16:04	TBXTA-x0970	OK: No comment:No comment	success	H 3 2	100 100 98 90 90 120	65.18 - 1.63	1 - Analysis Pending
1086	DSIpoised_001_Set2	Z30	DSIpoised	C1OC=2C=CC(=CC2O1)C=3C=CNN3	Z2204875953	04:19:49	TBXTA-x0971	OK: No comment:No comment	success	H 3 2	99 99 98 90 90 120	49.94 - 1.86	1 - Analysis Pending
1087	DSIpoised_001_Set2	Z37	DSIpoised	CC(C)C=1C=CC(=CC1)C(=O)NC2=NN=CS2	Z86416893	04:20:28	TBXTA-x0972	OK: No comment:No comment	success	H 3 2	98 98 97 90 90 120	49.02 - 1.74	1 - Analysis Pending
1088	DSIpoised_001_Set2	Z40	DSIpoised	CC1CCCCN1C(=O)C=2C=NC=CN2	Z32968340	04:20:53	TBXTA-x0973	OK: No comment:No comment	success	H 3 2	99 99 98 90 90 120	49.85 - 1.70	1 - Analysis Pending
1089	DSIpoised_001_Set2	AA08	DSIpoised	CC(=O)NC(C1CCOCC1)C(=O)O	Z1891772663	04:21:11		FAIL: No comment:No comment
1090	DSIpoised_001_Set2	AA09	DSIpoised	COC=1C=C(C=C(OC)C1OC)C(=O)O	Z2734782702	04:21:38	TBXTA-x0974	OK: No comment:No comment	Failed - unknown	None	None	None	1 - Analysis Pending
1091	DSIpoised_001_Set2	AA10	DSIpoised	CC(=O)NC=1C=CC=NC1C(=O)O	Z1815155460	04:22:15	TBXTA-x0975	OK: No comment:No comment	success	H 3 2	99 99 99 90 90 120	49.81 - 1.67	1 - Analysis Pending
1092	DSIpoised_001_Set2	AA12	DSIpoised	CC(C)C1=NC=CN1CC(=O)O	Z2446040567	04:22:35	TBXTA-x0976	OK: No comment:No comment	success	H 3 2	99 99 98 90 90 120	64.87 - 2.86	1 - Analysis Pending
1093	DSIpoised_001_Set2	AA14	DSIpoised	CCC1=CSC(=N1)C2=CNC=N2	Z1530301542	04:23:04	TBXTA-x0977	OK: No comment:No comment	success	H 3 2	96 96 99 90 90 120	42.84 - 1.99	1 - Analysis Pending
1094	DSIpoised_001_Set2	AA16	DSIpoised	CC1CN(C(=O)C)C=2C=CC=C(F)C2O1	Z1730522163	04:23:25	TBXTA-x0978	OK: No comment:No comment	success	H 3 2	98 98 98 90 90 120	49.32 - 1.79	1 - Analysis Pending
1095	DSIpoised_001_Set2	AA17	DSIpoised	CC(=O)NCC=1C=CC(=CC1)S(=O)(=O)N	Z30932204	04:23:50	TBXTA-x0979	OK: No comment:No comment	success	H 3 2	100 100 99 90 90 120	50.07 - 2.32	1 - Analysis Pending
1096	DSIpoised_001_Set2	AA18	DSIpoised	CNC(=O)C1CCCC=2SC(C)=NC12	Z1904249627	04:24:11	TBXTA-x0980	OK: No comment:No comment	success	H 3 2	99 99 98 90 90 120	49.81 - 1.68	1 - Analysis Pending
1097	DSIpoised_001_Set2	AA20	DSIpoised	CCNC(=O)N1CCN(CC1)C(=O)C	Z44590919	04:24:40	TBXTA-x0981	OK: No comment:No comment	success	H 3 2	99 99 99 90 90 120	43.02 - 1.71	1 - Analysis Pending
1098	DSIpoised_001_Set2	AA25	DSIpoised	CCOC=1C=CC(CC(=O)O)=CC1	Z2856434918	04:24:58	TBXTA-x0982	OK: No comment:No comment	Failed - unknown	None	None	None	1 - Analysis Pending
1099	DSIpoised_001_Set2	AA26	DSIpoised	CC(=O)N1C[C@H]2CC[C@H]1C=3C=CC=CC23	Z2017861827	04:25:18	TBXTA-x0983	OK: No comment:No comment	success	H 3 2	100 100 98 90 90 120	50.03 - 1.79	1 - Analysis Pending
1100	DSIpoised_001_Set2	AA31	DSIpoised	CC1=NN(C)C(C)=C1CC(=O)N	Z287484230	04:25:32	TBXTA-x0984	OK: No comment:No comment	success	H 3 2	99 99 98 90 90 120	49.83 - 1.63	1 - Analysis Pending
1101	DSIpoised_001_Set2	AA33	DSIpoised	CNCC=1C=NN(C1)C=2C=CC=CC2	Z102768020	04:25:47	TBXTA-x0985	OK: No comment:No comment	success	H 3 2	100 100 98 90 90 120	64.98 - 1.79	1 - Analysis Pending
1102	DSIpoised_001_Set2	AA34	DSIpoised	CN1CCN(CC1)C=2C=CC(NC(=O)C)=CC2	Z2856434903	04:26:13	TBXTA-x0986	OK: No comment:No comment	success	H 3 2	99 99 99 90 90 120	49.84 - 1.87	1 - Analysis Pending
1103	DSIpoised_001_Set2	AA38	DSIpoised	COC=1C=CC=C2NC=CC12	Z1429867185	04:26:30	TBXTA-x0987	OK: No comment:No comment	success	H 3 2	99 99 98 90 90 120	64.97 - 1.65	1 - Analysis Pending
1104	DSIpoised_001_Set2	AA39	DSIpoised	CC(NC(=O)C1CCCC1)C(=O)O	Z1238477790	04:27:25	TBXTA-x0988	OK: No comment:No comment	Failed - unknown	None	None	None	1 - Analysis Pending
1105	DSIpoised_001_Set1	Z09	DSIpoised	CC=1C=CC=CC1CNC2=NN=NN2C	Z57778470	04:27:51	TBXTA-x0989	OK: No comment:No comment	success	H 3 2	99 99 98 90 90 120	49.78 - 1.79	1 - Analysis Pending
1106	DSIpoised_001_Set1	J31	DSIpoised	COC(=O)CNC(=O)C1CCCCC1	Z18618496	04:28:09	TBXTA-x0990	OK: No comment:No comment	success	H 3 2	99 99 98 90 90 120	49.58 - 2.20	1 - Analysis Pending
1107	DSIpoised_001_Set1	U33	DSIpoised	CC1=CC(NC(=O)CSC=2C=CC=CC2)=NO1	Z19750454	04:28:54	TBXTA-x0991	OK: No comment:No comment	success	H 3 2	99 99 98 90 90 120	65.06 - 1.95	1 - Analysis Pending
1108	DSIpoised_001_Set1	H15	DSIpoised	COC=1C=CC(NC(=O)NC=2C=CN=CC2)=CC1	Z321318226	04:29:16	TBXTA-x0992	OK: No comment:No comment	success	H 3 2	99 99 98 90 90 120	49.97 - 2.10	1 - Analysis Pending
1109	DSIpoised_001_Set1	K29	DSIpoised	COC=1C=CC(NCC=2C=CC=CC2O)=CC1	Z56943440	04:29:39	TBXTA-x0993	OK: No comment:No comment	success	H 3 2	99 99 98 90 90 120	49.69 - 1.79	1 - Analysis Pending
1110	DSIpoised_001_Set1	J23	DSIpoised	O=C(CCCC=1C=CC=CC1)N2CCOCC2	Z419995480	04:29:55	TBXTA-x0994	OK: No comment:No comment	success	H 3 2	99 99 99 90 90 120	65.04 - 1.92	1 - Analysis Pending
1111	DSIpoised_001_Set1	S20	DSIpoised	CC=1N=CSC1C(=O)N2CCCNCC2	Z803153598	04:30:15	TBXTA-x0995	OK: No comment:No comment	success	H 3 2	100 100 99 90 90 120	50.31 - 1.90	1 - Analysis Pending
1112	DSIpoised_001_Set1	H24	DSIpoised	CN1C=C(CNC(=O)C2=CC=CO2)C=N1	Z275179758	04:30:38	TBXTA-x0996	OK: No comment:No comment	success	H 3 2	99 99 99 90 90 120	49.77 - 1.75	1 - Analysis Pending
1113	DSIpoised_001_Set1	I29	DSIpoised	FC=1C=CC(NC(=O)NCC2=CC=CO2)=CC1	Z44584202	04:30:57	TBXTA-x0997	OK: No comment:No comment	success	H 3 2	99 99 99 90 90 120	49.72 - 2.04	1 - Analysis Pending
1114	DSIpoised_001_Set1	Z34	DSIpoised	CCOC=1C=CC(NC(=O)NC(C)(C)C)=CC1	Z44586802	04:31:10	TBXTA-x0998	OK: No comment:No comment	success	H 3 2	99 99 98 90 90 120	49.89 - 2.18	1 - Analysis Pending
1115	DSIpoised_001_Set1	P29	DSIpoised	CCC=1C=CC(OCC(=O)N2CCCCC2)=CC1	Z18839017	04:31:32	TBXTA-x0999	OK: No comment:No comment	success	H 3 2	98 98 99 90 90 120	49.43 - 1.66	1 - Analysis Pending
1116	DSIpoised_001_Set1	O27	DSIpoised	CC=1C=CC(CNC(=O)C2CCC2)=CN1	Z437516460	04:31:54	TBXTA-x1000	OK: No comment:No comment	success	H 3 2	99 99 100 90 90 120	65.56 - 2.54	1 - Analysis Pending
1117	DSIpoised_001_Set1	R09	DSIpoised	COC(=O)C1CCN(CC1)C(=O)NC(C)(C)C	Z44567722	04:32:10	TBXTA-x1001	OK: No comment:No comment	success	H 3 2	98 98 99 90 90 120	49.44 - 1.81	1 - Analysis Pending
1118	DSIpoised_001_Set1	Z27	DSIpoised	CC1(C)CN(CC1O)C=2N=CC=CC2F	Z1929757385	04:32:28	TBXTA-x1002	OK: No comment:No comment	success	H 3 2	97 97 99 90 90 120	48.60 - 1.82	1 - Analysis Pending
1119	DSIpoised_001_Set1	H28	DSIpoised	CC1=CC(=NO1)C(=O)NC=2C=CC=3NC=CC3C2	Z1190787729	04:32:52	TBXTA-x1003	OK: No comment:No comment	success	H 3 2	96 96 99 90 90 120	48.10 - 1.77	1 - Analysis Pending
1120	DSIpoised_001_Set1	I11	DSIpoised	O=C(COC=1C=CC=CC1)NC2CCCCC2	Z19735904	04:33:10	TBXTA-x1004	OK: No comment:No comment	success	H 3 2	96 96 99 90 90 120	42.80 - 1.71	1 - Analysis Pending
1121	DSIpoised_001_Set1	L31	DSIpoised	CC1=NC(CN2CCC(CN)CC2)=CS1	Z1259335913	04:33:26	TBXTA-x1005	OK: No comment:No comment	success	H 3 2	99 99 98 90 90 120	49.68 - 1.80	1 - Analysis Pending
1122	DSIpoised_001_Set1	W39	DSIpoised	CCOC(=O)CN1CCS(=O)(=O)CC1	Z2856434920	04:41:03	TBXTA-x1006	OK: No comment:No comment	success	H 3 2	99 99 99 90 90 120	65.27 - 1.86	1 - Analysis Pending
1123	DSIpoised_001_Set1	T07	DSIpoised	C(CC=1C=CC=CC1)NC2=NC=3C=CC=CC3N2	Z57299529	04:41:38	TBXTA-x1007	OK: No comment:No comment	success	H 3 2	97 97 96 90 90 120	63.65 - 2.61	1 - Analysis Pending
1124	DSIpoised_001_Set1	R27	DSIpoised	CC1C(O)CCCN1CC=2C=CC=CC2	Z2217052426	04:42:09	TBXTA-x1008	OK: No comment:No comment	success	H 3 2	100 100 99 90 90 120	65.34 - 1.66	1 - Analysis Pending
1125	DSIpoised_001_Set1	I09	DSIpoised	OC=1C=CC(NC(=O)C=2C=CC(Cl)=CC2)=CC1	Z56346825	04:42:39	TBXTA-x1009	OK: No comment:No comment	success	H 3 2	99 99 98 90 90 120	64.99 - 1.70	1 - Analysis Pending
1126	DSIpoised_001_Set1	P25	DSIpoised	COC(=O)CNC(=O)C=1C=C(C)ON1	Z375990520	04:43:12	TBXTA-x1010	OK: No comment:No comment	success	H 3 2	100 100 98 90 90 120	50.03 - 1.61	1 - Analysis Pending
1127	DSIpoised_001_Set1	L40	DSIpoised	CC(C)N1CCN(CC1)C(=O)C(C)C	Z106307058	04:43:43	TBXTA-x1011	OK: No comment:No comment	success	H 3 2	98 98 97 90 90 120	49.24 - 2.46	1 - Analysis Pending
1128	DSIpoised_001_Set1	Z10	DSIpoised	CC(=O)NCCN1CCCCCC1	Z169226638	04:44:27	TBXTA-x1012	OK: No comment:No comment	success	H 3 2	101 101 100 90 90 120	65.95 - 2.80	1 - Analysis Pending
1129	DSIpoised_001_Set1	O13	DSIpoised	CN(C)C=1C=CC(CNN2C=NN=C2)=CC1	Z57258487	04:44:56	TBXTA-x1013	OK: No comment:No comment	success	H 3 2	100 100 98 90 90 120	42.84 - 1.72	1 - Analysis Pending
1130	DSIpoised_001_Set1	X26	DSIpoised	CC1=NC(CN2C[C@@H](F)C[C@H]2CN)=CS1	Z2444997446	04:45:16	TBXTA-x1014	OK: No comment:No comment	success	H 3 2	100 100 98 90 90 120	50.02 - 1.85	1 - Analysis Pending
1131	DSIpoised_001_Set1	M30	DSIpoised	CC(N1CCNCC1)C=2C=CC=CC2F	Z2466069494	04:45:40	TBXTA-x1015	OK: No comment:No comment	success	H 3 2	99 99 99 90 90 120	43.00 - 1.61	1 - Analysis Pending
1132	DSIpoised_001_Set1	M41	DSIpoised	NC(=O)C=1C=CC=CC1NC(=O)C=2C=CN=CC2	Z91797745	04:46:01	TBXTA-x1016	OK: No comment:No comment	success	H 3 2	100 100 99 90 90 120	50.04 - 1.93	1 - Analysis Pending
1133	DSIpoised_001_Set1	N14	DSIpoised	CC1=NN(CC=2C(C)=NOC2C)C(=O)S1	Z1899842917	04:46:22	TBXTA-x1017	OK: No comment:No comment	success	H 3 2	100 100 99 90 90 120	50.12 - 1.84	1 - Analysis Pending
1134	DSIpoised_001_Set1	R29	DSIpoised	FC=1C=CC(CC(=O)NC=2C=CC(F)=CC2)=CC1	Z27805986	04:46:42	TBXTA-x1018	OK: No comment:No comment	success	H 3 2	99 99 98 90 90 120	42.91 - 1.53	1 - Analysis Pending
1135	DSIpoised_001_Set1	AA23	DSIpoised	CC(C)N(C)S(=O)(=O)N1CCNC(=O)C1	Z431807512	04:47:15	TBXTA-x1019	OK: No comment:No comment	success	H 3 2	99 99 98 90 90 120	65.07 - 1.66	1 - Analysis Pending
1136	DSIpoised_001_Set1	K32	DSIpoised	O=C(NCC=1C=CC(C#N)=CC1)N2CCOCC2	Z509756472	04:47:54	TBXTA-x1020	OK: No comment:No comment	success	H 3 2	99 99 98 90 90 120	49.78 - 1.84	1 - Analysis Pending
1137	DSIpoised_001_Set1	T35	DSIpoised	C(NC1CCNC1)C=2C=CC=CC2	Z1827898537	04:48:17	TBXTA-x1021	OK: No comment:No comment	success	H 3 2	100 100 98 90 90 120	65.24 - 2.00	1 - Analysis Pending
1138	DSIpoised_001_Set1	F35	DSIpoised	COC(=O)C=1C=CC=C(NS(=O)(=O)C)C1	Z24758179	04:48:46	TBXTA-x1022	OK: No comment:No comment	Failed - unknown	None	None	None	1 - Analysis Pending
1139	DSIpoised_001_Set1	H20	DSIpoised	CCNC(=O)C=1C=CC(NS(=O)(=O)C)=CC1	Z57614330	04:49:16	TBXTA-x1023	OK: No comment:No comment	success	H 3 2	99 99 98 90 90 120	65.11 - 1.91	1 - Analysis Pending
1140	DSIpoised_001_Set1	J11	DSIpoised	C(NC=1C=CC=CN1)C2CCNC2	Z1262327505	04:49:46	TBXTA-x1024	OK: No comment:No comment	success	H 3 2	99 99 98 90 90 120	49.79 - 2.04	1 - Analysis Pending
1141	DSIpoised_001_Set1	Q10	DSIpoised	CN(C)C(=O)CNC=1C=CC=CC1	Z104584152	04:50:09	TBXTA-x1025	OK: No comment:No comment	success	H 3 2	99 99 98 90 90 120	49.62 - 2.91	1 - Analysis Pending
1142	DSIpoised_001_Set1	I28	DSIpoised	CC[C@H](CO)NC(=O)NC=1C=CC(Cl)=CC1	Z1593306637	04:50:58	TBXTA-x1026	OK: No comment:No comment	success	H 3 2	99 99 98 90 90 120	65.10 - 1.86	1 - Analysis Pending
1143	DSIpoised_001_Set1	AA15	DSIpoised	C1CCCC(CC1)NC=2N=CC=CN2	Z31244728	04:51:21	TBXTA-x1027	OK: No comment:No comment	success	H 3 2	99 99 99 90 90 120	49.99 - 1.52	1 - Analysis Pending
1144	DSIpoised_001_Set1	K09	DSIpoised	N#CC=1C=CC(CN2C=NC=3C=CC=CC23)=CC1	Z26333434	04:52:05	TBXTA-x1028	OK: No comment:No comment	success	H 3 2	99 99 99 90 90 120	65.24 - 2.07	1 - Analysis Pending
1145	DSIpoised_001_Set1	S38	DSIpoised	O=C(NC1=NN=C(S1)C2=CC=CO2)C3CC3	Z165141116	04:52:26	TBXTA-x1029	OK: No comment:No comment	success	H 3 2	99 99 98 90 90 120	49.96 - 1.69	1 - Analysis Pending
1146	DSIpoised_001_Set1	Q33	DSIpoised	O=C(NC=1C=CC(C#N)=CC1)C2=CC=CS2	Z30612387	04:52:44	TBXTA-x1030	OK: No comment:No comment	success	H 3 2	99 99 99 90 90 120	49.99 - 2.06	1 - Analysis Pending
1147	DSIpoised_001_Set1	U29	DSIpoised	CC=1C=CC=C(C1)C(=O)NC=2C=CC(C)=CC2O	Z33452549	04:53:16	TBXTA-x1031	OK: No comment:No comment	success	H 3 2	100 100 99 90 90 120	65.38 - 2.46	1 - Analysis Pending
1148	DSIpoised_001_Set1	W26	DSIpoised	N[C@H]1CCN(C1)S(=O)(=O)C=2C=CC=CC2	Z2443429438	04:53:45	TBXTA-x1032	OK: No comment:No comment	success	H 3 2	99 99 98 90 90 120	42.83 - 2.72	1 - Analysis Pending
1149	DSIpoised_001_Set1	L33	DSIpoised	FC=1C=CC(=CC1)N2CCN(CC2)C(=O)C3CC3	Z30620520	04:54:16	TBXTA-x1033	OK: No comment:No comment	success	H 3 2	99 99 98 90 90 120	65.04 - 1.69	1 - Analysis Pending
1150	DSIpoised_001_Set1	T11	DSIpoised	CCOC(=O)NCC=1C=CC=CC1	Z31478129	04:54:40	TBXTA-x1034	OK: No comment:No comment	success	H 3 2	99 99 98 90 90 120	65.12 - 2.10	1 - Analysis Pending
1151	DSIpoised_001_Set1	N30	DSIpoised	C[1C@@H]1CC[1C@@H](O1)C(=O)N2CCC=C(F)C2	Z2272040604	04:55:01	TBXTA-x1035	OK: No comment:No comment	success	H 3 2	99 99 99 90 90 120	42.98 - 1.87	1 - Analysis Pending
1152	DSIpoised_001_Set1	P33	DSIpoised	CC(=O)N1CCC(CC1)NCCC=2C=CC=CC2	Z2856434883	04:55:29	TBXTA-x1036	OK: No comment:No comment	success	H 3 2	99 99 98 90 90 120	42.90 - 2.06	1 - Analysis Pending
1153	DSIpoised_001_Set1	S23	DSIpoised	FC=1C=CC=C(F)C1C(=O)N2CCCC2	Z54226006	04:56:17	TBXTA-x1037	OK: No comment:No comment	success	H 3 2	99 99 99 90 90 120	65.24 - 1.56	1 - Analysis Pending
1154	DSIpoised_001_Set1	W29	DSIpoised	OC=1C=CC=CC1NC(=O)COC=2C=CC=CC2	Z68195082	04:56:55	TBXTA-x1038	OK: No comment:No comment	success	H 3 2	99 99 98 90 90 120	65.00 - 1.87	1 - Analysis Pending
1155	DSIpoised_001_Set1	S40	DSIpoised	FC=1C=CC(CNC(=O)NC=2C=CC=CC2)=CC1	Z44609285	04:57:40	TBXTA-x1039	OK: No comment:No comment	success	H 3 2	99 99 98 90 90 120	64.93 - 2.37	1 - Analysis Pending
1156	DSIpoised_001_Set1	N38	DSIpoised	NC(=O)C=1C=CC(NC(=O)[C@@H]2CCCO2)=CC1	Z1545313172	04:58:02	TBXTA-x1040	OK: No comment:No comment	success	H 3 2	99 99 98 90 90 120	49.79 - 1.95	1 - Analysis Pending
1157	DSIpoised_001_Set1	J36	DSIpoised	FC=1C=CC=CC1NCC=2C=CNN2	Z1545196403	04:58:26	TBXTA-x1041	OK: No comment:No comment	success	H 3 2	99 99 98 90 90 120	64.95 - 1.71	1 - Analysis Pending
1158	DSIpoised_001_Set1	T37	DSIpoised	CC(=O)N1CCN(CCCC=2C=CC=CC2)CC1	Z2856434884	04:58:46	TBXTA-x1042	OK: No comment:No comment	success	H 3 2	99 99 98 90 90 120	49.87 - 2.17	1 - Analysis Pending
1159	DSIpoised_001_Set1	F28	DSIpoised	CC(C)C=1C=CC(=CC1)C(=O)NC=2C=CC=CN2	Z85525355	04:59:20	TBXTA-x1043	OK: No comment:No comment	success	H 3 2	99 99 99 90 90 120	49.83 - 1.91	1 - Analysis Pending
1160	DSIpoised_001_Set1	F40	DSIpoised	CN1C=CC(=N1)C(=O)NC[C@@H]2CCCO2	Z2643472210	04:59:53	TBXTA-x1044	OK: No comment:No comment	success	H 3 2	99 99 98 90 90 120	49.57 - 2.62	1 - Analysis Pending
1161	DSIpoised_001_Set1	N22	DSIpoised	FC=1C=CC=NC1NCC2CCOCC2	Z1373430305	05:00:11	TBXTA-x1045	OK: No comment:No comment	success	H 3 2	99 99 99 90 90 120	42.98 - 1.96	1 - Analysis Pending
1162	DSIpoised_001_Set1	Y09	DSIpoised	FC=1C=CC(CN2C=NC=3C=CC=CC23)=CC1	Z26333448	05:00:41	TBXTA-x1046	OK: No comment:No comment	success	H 3 2	99 99 98 90 90 120	64.78 - 1.80	1 - Analysis Pending
1163	DSIpoised_001_Set1	P37	DSIpoised	CN1CCN(CC1)C(=O)C=2C=CC(F)=C(F)C2	Z2856434829	05:01:27	TBXTA-x1047	OK: No comment:No comment	success	H 3 2	96 96 98 90 90 120	48.47 - 1.76	1 - Analysis Pending
1164	DSIpoised_001_Set1	AA35	DSIpoised	CN(CC(=O)O)C(=O)C=1C=CC=CN1	Z1171978788	05:01:51	TBXTA-x1048	OK: No comment:No comment	Failed - unknown	None	None	None	1 - Analysis Pending
1165	DSIpoised_001_Set1	R28	DSIpoised	CC=1C=C(C)N=C(NC=2C=CC=CC2)N1	Z285675722	05:02:11	TBXTA-x1049	OK: No comment:No comment	success	H 3 2	97 97 99 90 90 120	48.57 - 1.57	1 - Analysis Pending
1166	DSIpoised_001_Set1	V24	DSIpoised	CCC(=O)NC=1C=CC(=CC1)N2CCC(C)CC2	Z57344995	05:02:44	TBXTA-x1050	OK: No comment:No comment	success	H 3 2	97 97 99 90 90 120	48.86 - 1.81	1 - Analysis Pending
1167	DSIpoised_001_Set1	Q26	DSIpoised	OC=1C=CC=C(NC(=O)NC=2C=CC(F)=CC2)C1	Z55290386	05:03:17	TBXTA-x1051	OK: No comment:No comment	success	H 3 2	97 97 98 90 90 120	64.01 - 1.75	1 - Analysis Pending
1168	DSIpoised_001_Set1	V14	DSIpoised	CN(C(=O)[C@H]1CC1(C)C)C=2C=CC=NC2	Z1506050651	05:06:08	TBXTA-x1052	OK: No comment:No comment	success	H 3 2	99 99 99 90 90 120	65.17 - 1.67	1 - Analysis Pending
1169	DSIpoised_001_Set1	M17	DSIpoised	CC(=O)C=1C=CC(=CC1)N2CCC(CC2)C(=O)N	Z126933926	05:06:35	TBXTA-x1053	OK: No comment:No comment	success	H 3 2	99 99 98 90 90 120	49.94 - 1.68	1 - Analysis Pending
1170	DSIpoised_001_Set1	I07	DSIpoised	COC=1C=CC(NC=2N=CN=C3NC=NC23)=CC1	Z276545932	05:06:56	TBXTA-x1054	OK: No comment:No comment	success	H 3 2	101 101 100 90 90 120	50.72 - 3.43	1 - Analysis Pending
1171	DSIpoised_001_Set1	U24	DSIpoised	CCN(CC)S(=O)(=O)C=1C=CC(C)=CC1	Z45516134	05:07:14	TBXTA-x1055	OK: No comment:No comment	success	H 3 2	99 99 99 90 90 120	49.96 - 1.69	1 - Analysis Pending
1172	DSIpoised_001_Set1	F08	DSIpoised	CC(N)CN1CCOCC1	Z818732104	05:07:53	TBXTA-x1056	OK: No comment:No comment	success	H 3 2	99 99 99 90 90 120	49.91 - 1.74	1 - Analysis Pending
1173	DSIpoised_001_Set1	Q28	DSIpoised	CC(C)NC(=O)N(C)C1CCS(=O)(=O)C1	Z445856640	05:08:14	TBXTA-x1057	OK: No comment:No comment	success	H 3 2	98 98 97 90 90 120	64.22 - 2.39	1 - Analysis Pending
1174	DSIpoised_001_Set1	Z19	DSIpoised	CC1CN(C(C)CO1)C(=O)C=2C=NSN2	Z768399682	05:08:43	TBXTA-x1058	OK: No comment:No comment	success	H 3 2	99 99 99 90 90 120	65.14 - 1.68	1 - Analysis Pending
1175	DSIpoised_001_Set1	G07	DSIpoised	COCC(=O)NC1=NN=C(C)S1	Z263785508	05:08:59	TBXTA-x1059	OK: No comment:No comment	success	H 3 2	99 99 98 90 90 120	49.74 - 2.51	1 - Analysis Pending
1176	DSIpoised_001_Set1	F23	DSIpoised	FC=1C=CC=C(CN2CCOCC2)C1	Z2856434791	05:09:27	TBXTA-x1060	OK: No comment:No comment	success	H 3 2	98 98 97 90 90 120	63.94 - 3.34	1 - Analysis Pending
1177	DSIpoised_001_Set1	AA22	DSIpoised	C1CN(C1)C=2N=CN=C3N=CNC23	Z373221060	05:10:23	TBXTA-x1061	OK: No comment:No comment	success	H 3 2	99 99 99 90 90 120	49.79 - 2.24	1 - Analysis Pending
1178	DSIpoised_001_Set1	O18	DSIpoised	CC1(C)CN(C(=O)NCC2CC2)C1(C)C	Z1328078283	05:11:03	TBXTA-x1062	OK: No comment:No comment	success	H 3 2	99 99 99 90 90 120	65.21 - 1.76	1 - Analysis Pending
1179	DSIpoised_001_Set1	N17	DSIpoised	ClC=1C=CC(COC(=O)C=2C=CC=NC2)=CC1	Z57515803	05:11:31	TBXTA-x1063	OK: No comment:No comment	success	H 3 2	99 99 98 90 90 120	49.69 - 2.25	1 - Analysis Pending
1180	DSIpoised_001_Set1	N36	DSIpoised	COCC(=O)NCC=1C=CC(C)=CC1	Z33297786	05:11:56	TBXTA-x1064	OK: No comment:No comment	success	H 3 2	99 99 98 90 90 120	64.70 - 2.20	1 - Analysis Pending
1181	DSIpoised_001_Set1	N40	DSIpoised	CC=1C=CSC1CNC(C)(C)CO	Z2856434821	05:12:21	TBXTA-x1065	OK: No comment:No comment	success	H 3 2	99 99 98 90 90 120	65.02 - 2.22	1 - Analysis Pending
1182	DSIpoised_001_Set1	J08	DSIpoised	CC1CCCCN1CCN	Z1245580425	05:12:59	TBXTA-x1066	OK: No comment:No comment	success	H 3 2	99 99 98 90 90 120	42.89 - 1.65	1 - Analysis Pending
1183	DSIpoised_001_Set1	AA19	DSIpoised	CC(C)NC(=O)C1=CC(C)=NO1	Z135394292	05:33:04	TBXTA-x1067	OK: No comment:No comment	success	H 3 2	97 97 97 90 90 120	48.83 - 2.82	1 - Analysis Pending
1184	DSIpoised_001_Set1	V07	DSIpoised	CC=1N=CC=C(N1)N2CCC(N)CC2	Z1333043417	05:33:27	TBXTA-x1068	OK: No comment:No comment	success	H 3 2	98 98 97 90 90 120	49.01 - 1.78	1 - Analysis Pending
1185	DSIpoised_001_Set1	X24	DSIpoised	CCOC=1C=CC=C(C1)C(=O)NC=2N=NN(C)N2	Z57292400	05:34:36	TBXTA-x1069	OK: No comment:No comment	success	H 3 2	99 99 99 90 90 120	65.07 - 1.88	1 - Analysis Pending
1186	DSIpoised_001_Set1	X15	DSIpoised	COC=1C=CC(C)=CC1NC(=O)NN2C=NN=C2	Z2234920345	05:35:06	TBXTA-x1070	OK: No comment:No comment	success	H 3 2	96 96 98 90 90 120	63.57 - 2.86	1 - Analysis Pending
1187	DSIpoised_001_Set1	H08	DSIpoised	CC(C)(O)CN1CC[C@H](N)C1	Z2429435052	05:35:57	TBXTA-x1071	OK: No comment:No comment	Failed - low resolution	H 3 2	97 97 97 90 90 120	63.88 - 3.70	1 - Analysis Pending
1188	DSIpoised_001_Set1	J14	DSIpoised	CC=1C=CC=C(CN2CCOCC2)C1	Z2856434862	05:36:33	TBXTA-x1072	OK: No comment:No comment	success	H 3 2	99 99 99 90 90 120	64.89 - 1.75	1 - Analysis Pending
1189	DSIpoised_001_Set1	I25	DSIpoised	NC(=O)C=1C=CC(NC(=O)C=2C=NC=CN2)=CC1	Z30242120	05:36:56	TBXTA-x1073	OK: No comment:No comment	success	H 3 2	98 98 97 90 90 120	49.36 - 1.86	1 - Analysis Pending
1190	DSIpoised_001_Set1	O35	DSIpoised	OC=1C=CC(CNC2CCCCC2)=CC1	Z2241127906	05:37:12	TBXTA-x1074	OK: No comment:No comment	success	H 3 2	99 99 99 90 90 120	49.53 - 2.66	1 - Analysis Pending
1191	DSIpoised_001_Set1	V25	DSIpoised	CC=1OC=CC1C(=O)N2CCC=3C=CC=CC23	Z89307993	05:37:45	TBXTA-x1075	OK: No comment:No comment	Failed - unknown	None	None	None	1 - Analysis Pending
1192	DSIpoised_001_Set1	X39	DSIpoised	CC1CCCN(CC1)C(=O)C2=CSC=N2	Z1101755952	05:38:13	TBXTA-x1076	OK: No comment:No comment	success	H 3 2	99 99 99 90 90 120	65.29 - 2.58	1 - Analysis Pending
1193	DSIpoised_001_Set1	J18	DSIpoised	C(C1CCNCC1)C2=NC(=NO2)C3CC3	Z2442270563	05:38:39	TBXTA-x1077	OK: No comment:No comment	success	H 3 2	97 97 97 90 90 120	63.58 - 2.33	1 - Analysis Pending
1194	DSIpoised_001_Set1	N11	DSIpoised	CC1CN(CCN1)C=2C=CC=C(C)N2	Z1267885772	05:39:06	TBXTA-x1078	OK: No comment:No comment	success	H 3 2	98 98 97 90 90 120	64.16 - 2.27	1 - Analysis Pending
1195	DSIpoised_001_Set1	X25	DSIpoised	CCN1CCC(CC1)NC=2C=CC=CC2F	Z2856434868	05:40:16	TBXTA-x1079	OK: No comment:No comment	success	H 3 2	99 99 99 90 90 120	49.69 - 1.90	1 - Analysis Pending
1196	DSIpoised_001_Set1	Z36	DSIpoised	CC(C)NC(=O)C=1C=CC=2C=CC=CC2N1	Z31385861	05:40:36	TBXTA-x1080	OK: No comment:No comment	Failed - unknown	None	None	None	1 - Analysis Pending
1197	DSIpoised_001_Set1	Z39	DSIpoised	FC(F)(F)C=1C=CC(CN2CCOCC2)=CC1	Z2856434871	05:40:54	TBXTA-x1081	OK: No comment:No comment	success	H 3 2	98 98 98 90 90 120	49.43 - 1.74	1 - Analysis Pending
1198	DSIpoised_001_Set1	W36	DSIpoised	O=C(NCCC=1C=CN=CC1)NC2CCCCC2	Z111507846	05:41:29	TBXTA-x1082	OK: No comment:No comment	success	H 3 2	99 99 99 90 90 120	49.62 - 1.87	1 - Analysis Pending
1199	DSIpoised_001_Set1	V13	DSIpoised	FC(F)(F)C(=O)NC=1C=CC=C(Cl)C1	Z111810692	05:41:39		FAIL: No comment:No comment
1200	DSIpoised_001_Set1	G37	DSIpoised	FC(F)N1C=CN=C1CN2CCNCC2	Z2444672448	05:41:56	TBXTA-x1083	OK: No comment:No comment	success	H 3 2	99 99 98 90 90 120	49.65 - 2.10	1 - Analysis Pending
1201	DSIpoised_001_Set1	F20	DSIpoised	CCC1=NN=C(NC(=O)C(F)(F)F)S1	Z275156196	05:42:21	TBXTA-x1084	OK: No comment:No comment	Failed - unknown	None	None	None	1 - Analysis Pending
1202	DSIpoised_001_Set1	G40	DSIpoised	CC=1C=CC=C(NC=2N=CN=C3N(C)N=CC23)C1	Z56983806	05:42:45		FAIL: No comment:No comment
1203	DSIpoised_001_Set1	W38	DSIpoised	CN1CCC(OC=2C=CC=C(F)C2)C1=O	Z1217960891	05:43:10	TBXTA-x1085	OK: No comment:No comment	success	H 3 2	97 97 98 90 90 120	64.14 - 1.79	1 - Analysis Pending
1204	DSIpoised_001_Set1	K07	DSIpoised	ClC=1C=CC(=CC1)C(=O)N2CCSCC2	Z437584380	05:43:29	TBXTA-x1086	OK: No comment:No comment	success	H 3 2	97 97 99 90 90 120	64.30 - 1.71	1 - Analysis Pending
1205	DSIpoised_001_Set1	F18	DSIpoised	CC1(C)CCCN1CCN	Z1741815708	05:43:51	TBXTA-x1087	OK: No comment:No comment	success	H 3 2	99 99 99 90 90 120	65.16 - 2.77	1 - Analysis Pending
1206	DSIpoised_001_Set1	Q19	DSIpoised	FC=1C=CC(OCC(=O)N2CCCC2)=CC1	Z19735067	05:44:25	TBXTA-x1088	OK: No comment:No comment	success	H 3 2	96 96 96 90 90 120	63.27 - 3.37	1 - Analysis Pending
1207	DSIpoised_001_Set1	H41	DSIpoised	CCCC(=O)NC=1C=CC=NC1Cl	Z240654968	05:44:33		FAIL: No comment:No comment
1208	DSIpoised_001_Set1	Z25	DSIpoised	FC=1C=CC=C(C1)C(=O)NCC=2C=CC=CC2	Z27749656	05:44:51	TBXTA-x1089	OK: No comment:No comment	Failed - low resolution	H 3 2	99 99 99 90 90 120	65.21 - 3.57	1 - Analysis Pending
1209	DSIpoised_001_Set1	X27	DSIpoised	CC1=NC(C(=O)N2CCCC2)=C(C)S1	Z1497321453	05:45:18	TBXTA-x1090	OK: No comment:No comment	success	H 3 2	99 99 98 90 90 120	49.63 - 2.16	1 - Analysis Pending
1210	DSIpoised_001_Set1	W21	DSIpoised	CC=1C=CC=C(C1)C(=O)NCC(=O)O	Z56827661	05:45:57	TBXTA-x1091	OK: No comment:No comment	Failed - unknown	None	None	None	1 - Analysis Pending
1211	DSIpoised_001_Set1	L28	DSIpoised	COC(=O)NC1=NC=2C(C)=CC=CC2S1	Z192981502	05:46:25	TBXTA-x1092	OK: No comment:No comment	success	H 3 2	99 99 99 90 90 120	49.74 - 3.45	1 - Analysis Pending
1212	DSIpoised_001_Set1	L19	DSIpoised	O=C(NC[C@H]1CCCO1)N2CCOCC2	Z2064898127	05:46:52	TBXTA-x1093	OK: No comment:No comment	Failed - low resolution	H 3 2	99 99 99 90 90 120	65.22 - 3.94	1 - Analysis Pending
1213	DSIpoised_001_Set1	AA36	DSIpoised	CC(=O)NC=1C=CC(CN2CCOCC2)=CC1	Z2856434875	05:47:21	TBXTA-x1094	OK: No comment:No comment	success	H 3 2	99 99 99 90 90 120	65.21 - 1.86	1 - Analysis Pending
1214	DSIpoised_001_Set1	P35	DSIpoised	CN(CC1CCOC1)C=2N=CN=CC2Cl	Z1787627869	05:47:47	TBXTA-x1095	OK: No comment:No comment	Failed - low resolution	H 3 2	98 98 98 90 90 120	49.21 - 4.25	1 - Analysis Pending
1215	DSIpoised_001_Set1	U28	DSIpoised	CCNC(=O)C1=CNN=N1	Z755044716	05:48:13	TBXTA-x1096	OK: No comment:No comment	Failed - low resolution	H 3 2	98 98 97 90 90 120	49.41 - 4.10	1 - Analysis Pending
1216	DSIpoised_001_Set1	H21	DSIpoised	CCOC(=O)C=1C=CC(F)=CC1F	Z53836105	05:48:43	TBXTA-x1097	OK: No comment:No comment	Failed - unknown	None	None	None	1 - Analysis Pending
1217	DSIpoised_001_Set1	N16	DSIpoised	OC=1N=CC(NCCC=2C=CC=CC2)=C(O)N1	Z57744604	05:49:11	TBXTA-x1098	OK: No comment:No comment	success	H 3 2	98 98 98 90 90 120	49.33 - 3.19	1 - Analysis Pending
1218	DSIpoised_001_Set1	S27	DSIpoised	CCNC(=O)C=1C=CC(N(C)C)=C(F)C1	Z907784200	05:50:06	TBXTA-x1099	OK: No comment:No comment	success	H 3 2	95 95 97 90 90 120	47.97 - 2.77	1 - Analysis Pending
1219	DSIpoised_001_Set1	S31	DSIpoised	CCC(=O)NC=1C=CC(=CC1)S(=O)(=O)N	Z27682767	05:50:49	TBXTA-x1100	OK: No comment:No comment	Failed - unknown	None	None	None	1 - Analysis Pending
1220	DSIpoised_001_Set1	X19	DSIpoised	C(NC1CCCC1)C2CCCO2	Z90504169	05:50:57		FAIL: No comment:No comment
1221	DSIpoised_001_Set1	Q37	DSIpoised	COC(=O)C=1SC=CC1NC(=O)C2CC2	Z109092588	05:51:02		FAIL: No comment:No comment
1222	DSIpoised_001_Set1	U30	DSIpoised	CCNC=1C=CC(C)=NN1	Z1267773786	05:51:31	TBXTA-x1101	OK: No comment:No comment	success	H 3 2	99 99 99 90 90 120	49.97 - 2.66	1 - Analysis Pending
1223	DSIpoised_001_Set1	Q23	DSIpoised	O=C(CCC1CCCC1)NC=2C=CC=C(C#N)C2	Z26548228	05:52:14	TBXTA-x1102	OK: No comment:No comment	success	H 3 2	97 97 96 90 90 120	48.60 - 2.83	1 - Analysis Pending
1224	DSIpoised_001_Set1	U27	DSIpoised	O=C(CCC1CCCCC1)N2CCOCC2	Z31721798	05:52:40	TBXTA-x1103	OK: No comment:No comment	success	H 3 2	97 97 97 90 90 120	48.62 - 1.84	1 - Analysis Pending
1225	DSIpoised_001_Set1	V36	DSIpoised	FC=1C=CC=CC1CNC2CCOCC2	Z823455846	05:53:07	TBXTA-x1104	OK: No comment:No comment	success	H 3 2	96 96 97 90 90 120	63.28 - 2.41	1 - Analysis Pending
1226	DSIpoised_001_Set1	K40	DSIpoised	CC=1C=CC(NC=2N=CN=C3NN=CC23)=CC1	Z57101343	05:53:37	TBXTA-x1105	OK: No comment:No comment	success	H 3 2	97 97 96 90 90 120	41.89 - 2.28	1 - Analysis Pending
1227	DSIpoised_001_Set1	T41	DSIpoised	CN(CCC=1C=CC=CN1)C(=O)C=2C=CC=CC2	Z68277692	05:54:04	TBXTA-x1106	OK: No comment:No comment	Failed - low resolution	H 3 2	96 96 96 90 90 120	48.33 - 3.73	1 - Analysis Pending
1228	DSIpoised_001_Set1	U16	DSIpoised	CS(=O)(=O)C1=NC=CN1CC2=CSC=N2	Z1328968520	05:54:30	TBXTA-x1107	OK: No comment:No comment	success	H 3 2	96 96 98 90 90 120	63.74 - 2.81	1 - Analysis Pending
1229	DSIpoised_001_Set1	H19	DSIpoised	COC(=O)N1CCN(CC1)C=2C=CC(F)=CC2	Z192955056	05:54:36		FAIL: No comment:No comment
1230	DSIpoised_001_Set1	T25	DSIpoised	CC(C)NCC1=NC(=NO1)C=2C=CC(C)=CC2	Z2856434849	05:55:13	TBXTA-x1108	OK: No comment:No comment	success	H 3 2	96 96 96 90 90 120	63.32 - 2.26	1 - Analysis Pending
1231	DSIpoised_001_Set1	G16	DSIpoised	ClC=1C=CC=C(C1)N2CCN(CC#N)CC2	Z2856434806	05:55:40	TBXTA-x1109	OK: No comment:No comment	success	H 3 2	96 96 96 90 90 120	48.02 - 2.93	1 - Analysis Pending
1232	DSIpoised_001_Set1	K31	DSIpoised	CC(C)N(C)C=1N=CN=C2N(C)N=CC12	Z328695024	05:56:09	TBXTA-x1110	OK: No comment:No comment	success	H 3 2	97 97 97 90 90 120	48.83 - 1.50	1 - Analysis Pending
1233	DSIpoised_001_Set1	T22	DSIpoised	OCC1CN(CC=2C=CC=CC2)CCO1	Z1259086950	05:56:44	TBXTA-x1111	OK: No comment:No comment	success	H 3 2	101 101 101 90 90 120	66.23 - 2.63	1 - Analysis Pending
1234	DSIpoised_001_Set1	L41	DSIpoised	OCC1CCN(CC1)C=2N=CC=CN2	Z645232558	05:57:13	TBXTA-x1112	OK: No comment:No comment	success	H 3 2	96 96 96 90 90 120	41.62 - 3.14	1 - Analysis Pending
1235	DSIpoised_001_Set1	N27	DSIpoised	CC1(CC1)S(=O)(=O)N2CCC=C(F)C2	Z2277255954	05:57:35	TBXTA-x1113	OK: No comment:No comment	success	H 3 2	97 97 97 90 90 120	48.66 - 2.36	1 - Analysis Pending
1236	DSIpoised_001_Set1	I27	DSIpoised	COCC(=O)NC=1C(C)=CC(C)=CC1C	Z57260516	05:57:56	TBXTA-x1114	OK: No comment:No comment	success	H 3 2	97 97 98 90 90 120	64.12 - 1.97	1 - Analysis Pending
1237	DSIpoised_001_Set1	J32	DSIpoised	O=C(CSC=1C=CC=CC1)NC2CCCCC2	Z19751622	05:58:42	TBXTA-x1115	OK: No comment:No comment	None	None	None	None	1 - Analysis Pending
1238	DSIpoised_001_Set1	K36	DSIpoised	CCS(=O)(=O)NCC=1C=CC=2OCOC2C1	Z53860899	05:59:40	TBXTA-x1116	OK: No comment:No comment	success	H 3 2	96 96 99 90 90 120	64.06 - 1.63	1 - Analysis Pending
1239	DSIpoised_001_Set1	J39	DSIpoised	CC1=NC(CC(=O)N2CCOCC2)=CS1	Z31720228	06:17:58	TBXTA-x1117	OK: No comment:No comment	success	H 3 2	96 96 96 90 90 120	48.33 - 3.03	1 - Analysis Pending
1240	DSIpoised_001_Set1	X28	DSIpoised	OC=1C=CC=CC1CN2CCC=3C=CC=CC3C2	Z2856434881	06:18:29	TBXTA-x1118	OK: No comment:No comment	success	H 3 2	96 96 96 90 90 120	48.46 - 1.92	1 - Analysis Pending
1241	DSIpoised_001_Set1	P24	DSIpoised	CS(=O)(=O)NC=1C=CC(=CC1)C=2C=CC=CC2	Z45641455	06:19:01		FAIL: No comment:No comment
1242	DSIpoised_001_Set1	V22	DSIpoised	CC(C)NC=1N=CC=CN1	Z31190928	06:19:24	TBXTA-x1119	OK: No comment:No comment	success	H 3 2	97 97 97 90 90 120	48.72 - 2.20	1 - Analysis Pending
1243	DSIpoised_001_Set1	J12	DSIpoised	CNCC(=O)NC=1C=C(C)C=CN1	Z927746322	06:19:58	TBXTA-x1120	OK: No comment:No comment	success	H 3 2	96 96 97 90 90 120	48.38 - 1.57	1 - Analysis Pending
1244	DSIpoised_001_Set1	AA21	DSIpoised	ClC=1C=CC(NC(=O)CC#N)=CC1	Z56837087	06:20:28	TBXTA-x1121	OK: No comment:No comment	success	H 3 2	96 96 97 90 90 120	42.25 - 1.81	1 - Analysis Pending
1245	DSIpoised_001_Set1	P38	DSIpoised	CCOC(=O)CN1CCCCC1	Z2856434773	06:21:21		FAIL: No comment:No comment
1246	DSIpoised_001_Set1	N15	DSIpoised	CC1CN(CC=2N=NSC2Cl)C(C)CO1	Z354992234	06:22:00	TBXTA-x1122	OK: No comment:No comment	success	H 3 2	97 97 97 90 90 120	63.88 - 3.04	1 - Analysis Pending
1247	DSIpoised_001_Set1	J27	DSIpoised	FC(F)OCC(=O)N1CCCC2(CC2)C1	Z2074076908	06:22:06		FAIL: No comment:No comment
1248	DSIpoised_001_Set1	Y27	DSIpoised	CC(N)C=1C=CC(NC(=O)C2CC2)=CC1	Z1891773393	06:22:44	TBXTA-x1123	OK: No comment:No comment	success	H 3 2	96 96 96 90 90 120	63.36 - 3.05	1 - Analysis Pending
1249	DSIpoised_001_Set1	R34	DSIpoised	C[C@H](O)CNCC=1C(Cl)=CC=CC1Cl	Z2856434909	06:22:51		FAIL: No comment:No comment
1250	DSIpoised_001_Set1	K20	DSIpoised	CCNC=1C=CC(=CC1F)S(=O)(=O)C	Z2142244288	06:23:22	TBXTA-x1124	OK: No comment:No comment	success	H 3 2	96 96 97 90 90 120	48.39 - 1.85	1 - Analysis Pending
1251	DSIpoised_001_Set1	Q17	DSIpoised	CCCC(=O)NCC1=NC=2C=CC=CC2N1	Z26781952	06:24:19	TBXTA-x1125	OK: No comment:No comment	success	H 3 2	97 97 99 90 90 120	48.60 - 1.80	1 - Analysis Pending
1252	DSIpoised_001_Set1	Z15	DSIpoised	CC1OCCN(C1C)C2=NC(C)=NS2	Z1439422127	06:24:32		FAIL: No comment:No comment
1253	DSIpoised_001_Set1	T24	DSIpoised	CC(C)C(=O)NC=1N=NN(C)N1	Z57292369	06:24:55	TBXTA-x1126	OK: No comment:No comment	success	H 3 2	97 97 97 90 90 120	48.55 - 2.16	1 - Analysis Pending
1254	DSIpoised_001_Set1	N21	DSIpoised	CC=1C=CC(NC(=O)C=2C=CC=C(F)C2)=CC1O	Z1430613393	06:25:13	TBXTA-x1127	OK: No comment:No comment	success	H 3 2	99 99 98 90 90 120	64.94 - 2.77	1 - Analysis Pending
1255	DSIpoised_001_Set1	T29	DSIpoised	FC=1C=CC(CNCC=2C=CC(C#N)=CC2)=CC1	Z2856434851	06:25:41	TBXTA-x1128	OK: No comment:No comment	success	H 3 2	96 96 96 90 90 120	63.37 - 3.03	1 - Analysis Pending
1256	DSIpoised_001_Set1	U35	DSIpoised	CS(=O)(=O)NC1(CCCCC1)C(=O)O	Z133622412	06:26:13	TBXTA-x1129	OK: No comment:No comment	Failed - unknown	None	None	None	1 - Analysis Pending
1257	DSIpoised_001_Set1	Y33	DSIpoised	CCC(C)NC(=O)C=1C=CC=CC1N	Z56040660	06:26:19		FAIL: No comment:No comment
1258	DSIpoised_001_Set1	G22	DSIpoised	CN(C(=O)C1CCNC1)C=2C=CC=CC2	Z2447286438	06:26:50	TBXTA-x1130	OK: No comment:No comment	success	H 3 2	96 96 96 90 90 120	63.46 - 2.84	1 - Analysis Pending
1259	DSIpoised_001_Set1	V17	DSIpoised	O=C(CC1CCCCC1)NN2C=NN=C2	Z57261895	06:27:26	TBXTA-x1131	OK: No comment:No comment	success	H 3 2	96 96 97 90 90 120	63.42 - 1.90	1 - Analysis Pending
1260	DSIpoised_001_Set1	J10	DSIpoised	CC1CCCN(C1)C(=O)CO	Z228585534	06:28:36	TBXTA-x1132	OK: No comment:No comment	success	H 3 2	97 97 99 90 90 120	48.67 - 1.83	1 - Analysis Pending
1261	DSIpoised_001_Set1	P18	DSIpoised	CN1CCN(CC1)C(=O)C2CCCO2	Z31432964	06:28:48		FAIL: No comment:No comment
1262	DSIpoised_001_Set1	I39	DSIpoised	CC1=NN=C(NC(=O)N2CCOCC2)S1	Z410633222	06:29:21	TBXTA-x1133	OK: No comment:No comment	success	H 3 2	96 96 97 90 90 120	42.19 - 2.86	1 - Analysis Pending
1263	DSIpoised_001_Set1	X07	DSIpoised	CN(C)C(=O)OCCN1C=CN=C1	Z1722836661	06:30:00	TBXTA-x1134	OK: No comment:No comment	success	H 3 2	100 100 99 90 90 120	65.64 - 3.02	1 - Analysis Pending
1264	DSIpoised_001_Set1	Q21	DSIpoised	CCC1=NN=C(NC(=O)C=2C=NC=CN2)S1	Z26824727	06:30:43	TBXTA-x1135	OK: No comment:No comment	success	H 3 2	99 99 99 90 90 120	64.94 - 2.46	1 - Analysis Pending
1265	DSIpoised_001_Set1	F09	DSIpoised	CC=1C=CC(C)=C(OC(=O)C=2C=CN=CC2)C1	Z30891796	06:31:15	TBXTA-x1136	OK: No comment:No comment	success	H 3 2	97 97 96 90 90 120	48.72 - 1.59	1 - Analysis Pending
1266	DSIpoised_001_Set1	V31	DSIpoised	CC1=NSC(=N1)N2CCCNCC2	Z1578665941	06:31:40	TBXTA-x1137	OK: No comment:No comment	success	H 3 2	99 99 98 90 90 120	49.50 - 1.99	1 - Analysis Pending
1267	DSIpoised_001_Set1	T36	DSIpoised	CN1CCN(CC1)C=2C=CC(C#N)=CC2	Z2856434840	06:32:07	TBXTA-x1138	OK: No comment:No comment	success	H 3 2	98 98 99 90 90 120	64.63 - 2.74	1 - Analysis Pending
1268	DSIpoised_001_Set1	Y21	DSIpoised	COC=1C=CC(CNC(=O)CC#N)=CC1	Z190662888	06:32:39	TBXTA-x1139	OK: No comment:No comment	success	H 3 2	96 96 97 90 90 120	63.62 - 2.04	1 - Analysis Pending
1269	DSIpoised_001_Set1	H17	DSIpoised	CCC1=NOC(C)=C1C(=O)NC=2C=C(C)ON2	Z117233350	06:33:30	TBXTA-x1140	OK: No comment:No comment	success	H 3 2	97 97 97 90 90 120	48.58 - 1.70	1 - Analysis Pending
1270	DSIpoised_001_Set1	G27	DSIpoised	CC1(C)CN(CCO1)C(=O)CC(F)(F)F	Z394039592	06:34:03	TBXTA-x1141	OK: No comment:No comment	success	H 3 2	96 96 97 90 90 120	63.37 - 2.21	1 - Analysis Pending
1271	DSIpoised_001_Set1	AA13	DSIpoised	COC(=O)C=1C=CC(NC(=O)C(F)(F)F)=CC1	Z56767614	06:34:33	TBXTA-x1142	OK: No comment:No comment	success	H 3 2	96 96 97 90 90 120	63.61 - 2.36	1 - Analysis Pending
1272	DSIpoised_001_Set1	I13	DSIpoised	CCN(CC)C1=CC(C)=NC2=NC=NN12	Z56791867	06:34:58	TBXTA-x1143	OK: No comment:No comment	success	H 3 2	96 96 97 90 90 120	63.55 - 1.89	1 - Analysis Pending
1273	DSIpoised_001_Set1	Z35	DSIpoised	CC(C)C(=O)NCC1CCCNC1	Z1262327459	06:35:23	TBXTA-x1144	OK: No comment:No comment	success	H 3 2	99 99 99 90 90 120	49.68 - 2.13	1 - Analysis Pending
1274	DSIpoised_001_Set1	L27	DSIpoised	CC(NC1CC1)C=2C=CC=NC2	Z1263529721	06:35:54	TBXTA-x1145	OK: No comment:No comment	success	H 3 2	96 96 97 90 90 120	48.14 - 2.28	1 - Analysis Pending
1275	DSIpoised_001_Set1	N41	DSIpoised	CC1CCN(CC1)C(=O)C2=CC=3C=CC=CC3O2	Z32665176	06:35:59		FAIL: No comment:No comment
1276	DSIpoised_001_Set1	Z38	DSIpoised	COCC(=O)NC=1C=CC=CC1C(=O)N	Z57260539	06:36:23		FAIL: No comment:No comment
1277	DSIpoised_001_Set1	Q27	DSIpoised	CCNC(=O)NC=1C=C(C)ON1	Z56880342	06:36:40	TBXTA-x1146	OK: No comment:No comment	success	H 3 2	96 96 98 90 90 120	42.37 - 1.82	1 - Analysis Pending
1278	DSIpoised_001_Set1	N24	DSIpoised	OC=1C=CC=CC1CN2CCOCC2	Z2856434887	06:37:03	TBXTA-x1147	OK: No comment:No comment	success	H 3 2	96 96 99 90 90 120	64.14 - 1.54	1 - Analysis Pending
1279	DSIpoised_001_Set1	V30	DSIpoised	COC=1C=CC(NC(=O)CN)=CC1	Z1449748885	06:37:35	TBXTA-x1148	OK: No comment:No comment	success	H 3 2	96 96 99 90 90 120	64.09 - 1.57	1 - Analysis Pending
1280	DSIpoised_001_Set1	Z29	DSIpoised	CC(C)(CO)NC(=O)NC=1C=CC(Cl)=CC1	Z123970702	06:38:10	TBXTA-x1149	OK: No comment:No comment	success	H 3 2	96 96 99 90 90 120	64.10 - 1.66	1 - Analysis Pending
1281	DSIpoised_001_Set1	F39	DSIpoised	CNC(=O)CN(C)C1CCCCCC1	Z204776284	06:38:38	TBXTA-x1150	OK: No comment:No comment	success	H 3 2	96 96 98 90 90 120	48.18 - 1.68	1 - Analysis Pending
1282	DSIpoised_001_Set1	V16	DSIpoised	CS(=O)(=O)N1CCC(CC1)C(=O)NC2CC2	Z227998000	06:39:13	TBXTA-x1151	OK: No comment:No comment	success	H 3 2	96 96 98 90 90 120	63.89 - 1.79	1 - Analysis Pending
1283	DSIpoised_001_Set1	V08	DSIpoised	CN(C)CC1=NC(=NO1)C2(N)CCCC2	Z1259339735	06:39:35	TBXTA-x1152	OK: No comment:No comment	success	H 3 2	96 96 97 90 90 120	48.35 - 1.85	1 - Analysis Pending
1284	DSIpoised_001_Set1	N19	DSIpoised	CC(C)NCC=1C=CC(=CC1)N(C)C	Z2856434894	06:40:05	TBXTA-x1153	OK: No comment:No comment	success	H 3 2	96 96 99 90 90 120	63.94 - 1.73	1 - Analysis Pending
1285	DSIpoised_001_Set1	U26	DSIpoised	CC1=NN(C)C(C)=C1CN2CCNCC2	Z1263820300	06:40:38	TBXTA-x1154	OK: No comment:No comment	success	H 3 2	96 96 99 90 90 120	63.79 - 1.78	1 - Analysis Pending
