# Supplementary material for: Structural insights into human brachyury DNA recognition and discovery of progressible binders for cancer therapy
Source: Nat Commun. 2025 Feb 14;16:1596. doi: 10.1038/s41467-025-56213-1 (PMC11828899; doi:10.1038/s41467-025-56213-1)
Supplement: Supplementary file 8 — Source Data [file 41467_2025_56213_MOESM8_ESM.xlsx]

## Sheet: Figure 2b
		Uncropped EMSA gel of data in figure 2b

## Sheet: Figure 2c
Figure 2c	Figures are % bound
		WT brachyury Palindromic DNA						G177D brachyury Palindromic DNA
Log Conc M	Conc nM	Replicate 1	Replicate 2	Replicate 3		Log Conc M	Conc nM	Replicate 1	Replicate 2	Replicate 3
-9.45746	0.34877	3.02262	14.5939	0.837367		-9.45746	0.34877	10.4698	13.9294	9.69274
-9.15643	0.69754	10.5647	18.6886	9.81796		-9.15643	0.69754	26.7958	29.8795	20.8804
-8.8554	1.39508	52.1261	56.3135	44.0325		-8.8554	1.39508	50.7866	78.1452	44.1317
-8.55437	2.79016	82.4939	86.2607	81.4092		-8.55437	2.79016	87.6121	93.6631	75.1834
-8.25334	5.58032	89.4362	93.5129	91.7701		-8.25334	5.58032	95.0419	97.6585	81.6931
-7.95231	11.1606	96.3182	96.9189	94.5649		-7.95231	11.1606	97.1535	99.0156	95.2603
-7.65128	22.3213	98.7356	97.8714	96.1804		-7.65128	22.3213	98.8575	99.3565	96.5933
-7.35025	44.6426	98.0225	97.7228	91.9626		-7.35025	44.6426	97.0706	94.0321	93.3308
		WT brachyury single site DNA						G177d brachyury single site DNA
Log Conc M	Conc nM	Replicate 1	Replicate 2	Replicate 3		Log Conc M	Conc nM	Replicate 1	Replicate 2	Replicate 3
-9	1	0	0	0		-9	1	0.65836	0	0
-8.69897	2	0.547885	0	0		-8.69897	2	3.02847	0	0
-8.39794	4	5.89955	0	0		-8.39794	4	7.88603	0	0
-8.09691	8	21.0072	0	0		-8.09691	8	16.1239	3.42397	0
-7.79588	16	44.8262	4.16434	0		-7.79588	16	35.8088	14.5871	8.35567
-7.49485	32	79.1094	16.8208	47.2264		-7.49485	32	62.7063	32.7765	51.2059
-7.19382	64	93.5076	44.4773	91.4228		-7.19382	64	87.0131	62.1018	90.0836
-6.89279	128	98.9005	89.3507	98.64		-6.89279	128	97.7108	89.2704	99.5636
-6.59176	256	100.058	98.1087	103.73		-6.59176	256	99.8873	98.2933	101.013
-6.29073	512	100.301	98.9324	104.164		-6.29073	512	100.445	100.304	101.856
-5.9897	1024	97.8863	94.8083	80.5359		-5.9897	1024	100.685	100.95	103.148

## Sheet: Figure 3a
Figure 3a		Thermal shift data used to generate Figure 3a
	WT brachyury				G177D brachyury
	Temperature °c	Normalized Flourescence			Temperature °c	Normalized Flourescence
	26	0.0211387			26	0.03113
	27	0.0196194			27	0.0277554
	28	0.0175696			28	0.0245986
	29	0.0151724			29	0.0218682
	30	0.0130763			30	0.019506
	31	0.0108848			31	0.0164199
	32	0.00827604			32	0.0130055
	33	0.00646336			33	0.00998046
	34	0.00492237			34	0.00729392
	35	0.003156			35	0.00532335
	36	0.00199694			36	0.00347545
	37	0.000882354			37	0.00184242
	38	2.27079e-05			38	0.000727563
	39	0			39	0
	40	0.000275228			40	0.000317823
	41	0.00165448			41	0.00221356
	42	0.00444438			42	0.00624166
	43	0.00853227			43	0.0131611
	44	0.0154604			44	0.0244253
	45	0.0268106			45	0.0424325
	46	0.0451893			46	0.0709803
	47	0.0754082			47	0.116879
	48	0.124998			48	0.188615
	49	0.205456			49	0.292839
	50	0.325478			50	0.430777
	51	0.482486			51	0.591278
	52	0.652954			52	0.745777
	53	0.799125			53	0.864737
	54	0.902114			54	0.943406
	55	0.964669			55	0.986358
	56	0.992761			56	1
	57	0.999912			57	0.998253
	58	1			58	0.988019
	59	0.997475			59	0.973256
	60	0.994559			60	0.956287
	61	0.990704			61	0.937633
	62	0.984716			62	0.917065
	63	0.977221			63	0.894943
	64	0.969496			64	0.872448
	65	0.961731			65	0.850212
	66	0.950118			66	0.82569
	67	0.931528			67	0.800904
	68	0.906771			68	0.77838
	69	0.88035			69	0.753141
	70	0.855593			70	0.727009
	71	0.832887			71	0.700922
	72	0.810272			72	0.674721
	73	0.786214			73	0.648031
	74	0.760108			74	0.617785
	75	0.732625			75	0.587525
	76	0.70544			76	0.559337
	77	0.678861			77	0.529977
	78	0.652673			78	0.500361
	79	0.626749			79	0.471465
	80	0.600406			80	0.44318
	81	0.574398			81	0.415888
	82	0.54866			82	0.388294
	83	0.522872			83	0.360131
	84	0.497946			84	0.33238
	85	0.472702			85	0.306199
	86	0.446105			86	0.279985
	87	0.418345			87	0.253569
	88	0.392338			88	0.228703
	89	0.370145			89	0.2061
	90	0.350771			90	0.186106
	91	0.330688			91	0.167882
	92	0.307778			92	0.149104
	93	0.283685			93	0.129568
	94	0.259596			94	0.111461
	95	0.235399			95	0.0937978
	normalized flourescence values to have maximum of 1

## Sheet: Supplementary Figure 2
			minor		major		minor		major
			G177D		G177D		WT		WT
	G
	A
	A
	T		9.79		18.69
	T		9.05		17.25		9.53		18.1
	T		9.6		19.8		9.18		19.72
	C		11.74		16.82		12.17		16.89
	A		12.95		16.27		13.14		16.12
	C		14.85		18.78		14.56		18.6
	A		13.23		16.32		12.79		16.27
	C		14.39		19.26		14.19		18.56
	C		14.33		20.13		14.25		20.21
	T		10.51		18.56		10.81		18.94
	A		13.67		18.42		14.28		19.18
	G		13.98		18.59		13.99		18.92
	G		10.91		20.17		10.66		19.98
	T		14.48		19.01		14.32		18.45
	G		14.58		16.41		14.29		18.86
	T		12.92		18.42		12.89		18.48
	G		15.02		16.08		14.57		16.23
	A		13.15		16.96		13.19		16.94
	A		11.93		19.47		12.07		20.01
	A		8.79		18.3		9.16		17.45
	T		8.53		17.99		9.6
	T		9.65
	C

## Sheet: Supplementary Figure 5A
	Uncropped gel used in supplementary figure 5A

## Sheet: Supplementary Figure 5B
	Uncropped gel used in supplementary figure 5B WT Brachyury DNA binding domain is upper - G177D DNA binding domain is lower
